# Supplementary material for: Survey of Biosynthetic Gene Clusters from Sequenced Myxobacteria Reveals Unexplored Biosynthetic Potential
Source: Microorganisms. 2019 Jun 24;7(6):181. doi: 10.3390/microorganisms7060181 (PMC6616573; doi:10.3390/microorganisms7060181)
Supplement: Supplementary file 1 [file microorganisms-07-00181-s001.zip]

Archive with 15 entries (14 files):
- BiGSCAPE files/
- BiGSCAPE files/GCF_c0.30_00603.newick
- BiGSCAPE files/Network_Annotations_Full.tsv
- BiGSCAPE files/NRPS_c0.30.network
- BiGSCAPE files/Others_c0.30.network
- BiGSCAPE files/PKS-NRP_Hybrids_c0.30.network
- BiGSCAPE files/PKSI_c0.30.network
- BiGSCAPE files/PKSother_c0.30.network
- BiGSCAPE files/RiPPs_c0.30.network
- BiGSCAPE files/Saccharides_c0.30.network
- BiGSCAPE files/Terpene_c0.30.network
- BiGSCAPE files/TOTALmedchemcomm_c0.30.network.txt
- Microorganisms Supplemental Figure S1.docx
- microorganisms_othernetwork.cys
- microorganisms_totalnetwork.cys
