# Supplementary material for: Survey of Biosynthetic Gene Clusters from Sequenced Myxobacteria Reveals Unexplored Biosynthetic Potential
Source: Microorganisms. 2019 Jun 24;7(6):181. doi: 10.3390/microorganisms7060181 (PMC6616573; doi:10.3390/microorganisms7060181)
Supplement: Supplementary file 1 [file microorganisms-07-00181-s001.zip › BiGSCAPE files/GCF_c0.30_00603.newick]

(NZ_CP022098.1.cluster037:0.010195147,NZ_MPIN01000030.cluster005:0.026395083,(NZ_ANAH02000076.cluster019:0.013404832,(NZ_FNAJ01000056.cluster005:0.143654556,NZ_JMCB01000001.cluster022:0.146109179)1.000:0.137867641)0.975:0.010433490);
