# Supplementary material for: Survey of Biosynthetic Gene Clusters from Sequenced Myxobacteria Reveals Unexplored Biosynthetic Potential
Source: Microorganisms. 2019 Jun 24;7(6):181. doi: 10.3390/microorganisms7060181 (PMC6616573; doi:10.3390/microorganisms7060181)
Supplement: Supplementary file 1 [file microorganisms-07-00181-s001.zip › BiGSCAPE files/Network_Annotations_Full.tsv]

BGC	Accesion ID	Description	Product Prediction	BiG-SCAPE class	Organism	Taxonomy
NC_007760.1.cluster001	NC_007760.1	Anaeromyxobacter dehalogenans 2CP-C, complete genome	t3pks	PKSother	Anaeromyxobacter dehalogenans 2CP-C	Bacteria,Proteobacteria,Deltaproteobacteria,Myxococcales,Cystobacterineae,Anaeromyxobacteraceae,Anaeromyxobacter
NC_007760.1.cluster002	NC_007760.1	Anaeromyxobacter dehalogenans 2CP-C, complete genome	other	Others	Anaeromyxobacter dehalogenans 2CP-C	Bacteria,Proteobacteria,Deltaproteobacteria,Myxococcales,Cystobacterineae,Anaeromyxobacteraceae,Anaeromyxobacter
NC_007760.1.cluster003	NC_007760.1	Anaeromyxobacter dehalogenans 2CP-C, complete genome	t1pks	PKSI	Anaeromyxobacter dehalogenans 2CP-C	Bacteria,Proteobacteria,Deltaproteobacteria,Myxococcales,Cystobacterineae,Anaeromyxobacteraceae,Anaeromyxobacter
NC_007760.1.cluster004	NC_007760.1	Anaeromyxobacter dehalogenans 2CP-C, complete genome	bacteriocin	RiPPs	Anaeromyxobacter dehalogenans 2CP-C	Bacteria,Proteobacteria,Deltaproteobacteria,Myxococcales,Cystobacterineae,Anaeromyxobacteraceae,Anaeromyxobacter
NC_008095.1.cluster001	NC_008095.1	Myxococcus xanthus DK 1622, complete genome	terpene	Terpene	Myxococcus xanthus DK 1622	Bacteria,Proteobacteria,Deltaproteobacteria,Myxococcales,Cystobacterineae,Myxococcaceae,Myxococcus
NC_008095.1.cluster002	NC_008095.1	Myxococcus xanthus DK 1622, complete genome	nrps	NRPS	Myxococcus xanthus DK 1622	Bacteria,Proteobacteria,Deltaproteobacteria,Myxococcales,Cystobacterineae,Myxococcaceae,Myxococcus
NC_008095.1.cluster003	NC_008095.1	Myxococcus xanthus DK 1622, complete genome	other	Others	Myxococcus xanthus DK 1622	Bacteria,Proteobacteria,Deltaproteobacteria,Myxococcales,Cystobacterineae,Myxococcaceae,Myxococcus
NC_008095.1.cluster004	NC_008095.1	Myxococcus xanthus DK 1622, complete genome	nrps	NRPS	Myxococcus xanthus DK 1622	Bacteria,Proteobacteria,Deltaproteobacteria,Myxococcales,Cystobacterineae,Myxococcaceae,Myxococcus
NC_008095.1.cluster005	NC_008095.1	Myxococcus xanthus DK 1622, complete genome	t1pks	PKSI	Myxococcus xanthus DK 1622	Bacteria,Proteobacteria,Deltaproteobacteria,Myxococcales,Cystobacterineae,Myxococcaceae,Myxococcus
NC_008095.1.cluster006	NC_008095.1	Myxococcus xanthus DK 1622, complete genome	lantipeptide	RiPPs	Myxococcus xanthus DK 1622	Bacteria,Proteobacteria,Deltaproteobacteria,Myxococcales,Cystobacterineae,Myxococcaceae,Myxococcus
NC_008095.1.cluster007	NC_008095.1	Myxococcus xanthus DK 1622, complete genome	t1pks	PKSI	Myxococcus xanthus DK 1622	Bacteria,Proteobacteria,Deltaproteobacteria,Myxococcales,Cystobacterineae,Myxococcaceae,Myxococcus
NC_008095.1.cluster008	NC_008095.1	Myxococcus xanthus DK 1622, complete genome	bacteriocin	RiPPs	Myxococcus xanthus DK 1622	Bacteria,Proteobacteria,Deltaproteobacteria,Myxococcales,Cystobacterineae,Myxococcaceae,Myxococcus
NC_008095.1.cluster009	NC_008095.1	Myxococcus xanthus DK 1622, complete genome	t1pks-nrps	PKS-NRP_Hybrids	Myxococcus xanthus DK 1622	Bacteria,Proteobacteria,Deltaproteobacteria,Myxococcales,Cystobacterineae,Myxococcaceae,Myxococcus
NC_008095.1.cluster010	NC_008095.1	Myxococcus xanthus DK 1622, complete genome	t1pks-nrps	PKS-NRP_Hybrids	Myxococcus xanthus DK 1622	Bacteria,Proteobacteria,Deltaproteobacteria,Myxococcales,Cystobacterineae,Myxococcaceae,Myxococcus
NC_008095.1.cluster011	NC_008095.1	Myxococcus xanthus DK 1622, complete genome	transatpks-otherks-nrps	PKS-NRP_Hybrids	Myxococcus xanthus DK 1622	Bacteria,Proteobacteria,Deltaproteobacteria,Myxococcales,Cystobacterineae,Myxococcaceae,Myxococcus
NC_008095.1.cluster012	NC_008095.1	Myxococcus xanthus DK 1622, complete genome	t1pks-nrps	PKS-NRP_Hybrids	Myxococcus xanthus DK 1622	Bacteria,Proteobacteria,Deltaproteobacteria,Myxococcales,Cystobacterineae,Myxococcaceae,Myxococcus
NC_008095.1.cluster013	NC_008095.1	Myxococcus xanthus DK 1622, complete genome	t1pks-nrps	PKS-NRP_Hybrids	Myxococcus xanthus DK 1622	Bacteria,Proteobacteria,Deltaproteobacteria,Myxococcales,Cystobacterineae,Myxococcaceae,Myxococcus
NC_008095.1.cluster014	NC_008095.1	Myxococcus xanthus DK 1622, complete genome	bacteriocin	RiPPs	Myxococcus xanthus DK 1622	Bacteria,Proteobacteria,Deltaproteobacteria,Myxococcales,Cystobacterineae,Myxococcaceae,Myxococcus
NC_008095.1.cluster015	NC_008095.1	Myxococcus xanthus DK 1622, complete genome	t1pks-nrps	PKS-NRP_Hybrids	Myxococcus xanthus DK 1622	Bacteria,Proteobacteria,Deltaproteobacteria,Myxococcales,Cystobacterineae,Myxococcaceae,Myxococcus
NC_008095.1.cluster016	NC_008095.1	Myxococcus xanthus DK 1622, complete genome	t1pks-nrps	PKS-NRP_Hybrids	Myxococcus xanthus DK 1622	Bacteria,Proteobacteria,Deltaproteobacteria,Myxococcales,Cystobacterineae,Myxococcaceae,Myxococcus
NC_008095.1.cluster017	NC_008095.1	Myxococcus xanthus DK 1622, complete genome	t1pks-nrps	PKS-NRP_Hybrids	Myxococcus xanthus DK 1622	Bacteria,Proteobacteria,Deltaproteobacteria,Myxococcales,Cystobacterineae,Myxococcaceae,Myxococcus
NC_008095.1.cluster018	NC_008095.1	Myxococcus xanthus DK 1622, complete genome	bacteriocin-nrps	Others	Myxococcus xanthus DK 1622	Bacteria,Proteobacteria,Deltaproteobacteria,Myxococcales,Cystobacterineae,Myxococcaceae,Myxococcus
NC_008095.1.cluster019	NC_008095.1	Myxococcus xanthus DK 1622, complete genome	thiopeptide	RiPPs	Myxococcus xanthus DK 1622	Bacteria,Proteobacteria,Deltaproteobacteria,Myxococcales,Cystobacterineae,Myxococcaceae,Myxococcus
NC_008095.1.cluster020	NC_008095.1	Myxococcus xanthus DK 1622, complete genome	bacteriocin	RiPPs	Myxococcus xanthus DK 1622	Bacteria,Proteobacteria,Deltaproteobacteria,Myxococcales,Cystobacterineae,Myxococcaceae,Myxococcus
NC_008095.1.cluster021	NC_008095.1	Myxococcus xanthus DK 1622, complete genome	terpene	Terpene	Myxococcus xanthus DK 1622	Bacteria,Proteobacteria,Deltaproteobacteria,Myxococcales,Cystobacterineae,Myxococcaceae,Myxococcus
NC_008095.1.cluster022	NC_008095.1	Myxococcus xanthus DK 1622, complete genome	t2pks-lantipeptide-ladderane	Others	Myxococcus xanthus DK 1622	Bacteria,Proteobacteria,Deltaproteobacteria,Myxococcales,Cystobacterineae,Myxococcaceae,Myxococcus
NC_008095.1.cluster023	NC_008095.1	Myxococcus xanthus DK 1622, complete genome	t3pks	PKSother	Myxococcus xanthus DK 1622	Bacteria,Proteobacteria,Deltaproteobacteria,Myxococcales,Cystobacterineae,Myxococcaceae,Myxococcus
NC_009675.1.cluster001	NC_009675.1	Anaeromyxobacter sp. Fw109-5, complete genome	other	Others	Anaeromyxobacter sp. Fw109-5	Bacteria,Proteobacteria,Deltaproteobacteria,Myxococcales,Cystobacterineae,Anaeromyxobacteraceae,Anaeromyxobacter
NC_009675.1.cluster002	NC_009675.1	Anaeromyxobacter sp. Fw109-5, complete genome	bacteriocin	RiPPs	Anaeromyxobacter sp. Fw109-5	Bacteria,Proteobacteria,Deltaproteobacteria,Myxococcales,Cystobacterineae,Anaeromyxobacteraceae,Anaeromyxobacter
NC_009675.1.cluster003	NC_009675.1	Anaeromyxobacter sp. Fw109-5, complete genome	terpene	Terpene	Anaeromyxobacter sp. Fw109-5	Bacteria,Proteobacteria,Deltaproteobacteria,Myxococcales,Cystobacterineae,Anaeromyxobacteraceae,Anaeromyxobacter
NC_009675.1.cluster004	NC_009675.1	Anaeromyxobacter sp. Fw109-5, complete genome	t3pks	PKSother	Anaeromyxobacter sp. Fw109-5	Bacteria,Proteobacteria,Deltaproteobacteria,Myxococcales,Cystobacterineae,Anaeromyxobacteraceae,Anaeromyxobacter
NC_009675.1.cluster005	NC_009675.1	Anaeromyxobacter sp. Fw109-5, complete genome	bacteriocin	RiPPs	Anaeromyxobacter sp. Fw109-5	Bacteria,Proteobacteria,Deltaproteobacteria,Myxococcales,Cystobacterineae,Anaeromyxobacteraceae,Anaeromyxobacter
NC_010162.1.cluster001	NC_010162.1	Sorangium cellulosum 'So ce 56' complete genome	bacteriocin	RiPPs	Sorangium cellulosum So ce56	Bacteria,Proteobacteria,Deltaproteobacteria,Myxococcales,Sorangiineae,Polyangiaceae,Sorangium
NC_010162.1.cluster002	NC_010162.1	Sorangium cellulosum 'So ce 56' complete genome	bacteriocin	RiPPs	Sorangium cellulosum So ce56	Bacteria,Proteobacteria,Deltaproteobacteria,Myxococcales,Sorangiineae,Polyangiaceae,Sorangium
NC_010162.1.cluster003	NC_010162.1	Sorangium cellulosum 'So ce 56' complete genome	t1pks-nrps	PKS-NRP_Hybrids	Sorangium cellulosum So ce56	Bacteria,Proteobacteria,Deltaproteobacteria,Myxococcales,Sorangiineae,Polyangiaceae,Sorangium
NC_010162.1.cluster004	NC_010162.1	Sorangium cellulosum 'So ce 56' complete genome	terpene	Terpene	Sorangium cellulosum So ce56	Bacteria,Proteobacteria,Deltaproteobacteria,Myxococcales,Sorangiineae,Polyangiaceae,Sorangium
NC_010162.1.cluster005	NC_010162.1	Sorangium cellulosum 'So ce 56' complete genome	terpene	Terpene	Sorangium cellulosum So ce56	Bacteria,Proteobacteria,Deltaproteobacteria,Myxococcales,Sorangiineae,Polyangiaceae,Sorangium
NC_010162.1.cluster006	NC_010162.1	Sorangium cellulosum 'So ce 56' complete genome	phenazine	Others	Sorangium cellulosum So ce56	Bacteria,Proteobacteria,Deltaproteobacteria,Myxococcales,Sorangiineae,Polyangiaceae,Sorangium
NC_010162.1.cluster007	NC_010162.1	Sorangium cellulosum 'So ce 56' complete genome	otherks	PKSother	Sorangium cellulosum So ce56	Bacteria,Proteobacteria,Deltaproteobacteria,Myxococcales,Sorangiineae,Polyangiaceae,Sorangium
NC_010162.1.cluster008	NC_010162.1	Sorangium cellulosum 'So ce 56' complete genome	terpene	Terpene	Sorangium cellulosum So ce56	Bacteria,Proteobacteria,Deltaproteobacteria,Myxococcales,Sorangiineae,Polyangiaceae,Sorangium
NC_010162.1.cluster009	NC_010162.1	Sorangium cellulosum 'So ce 56' complete genome	bacteriocin	RiPPs	Sorangium cellulosum So ce56	Bacteria,Proteobacteria,Deltaproteobacteria,Myxococcales,Sorangiineae,Polyangiaceae,Sorangium
NC_010162.1.cluster010	NC_010162.1	Sorangium cellulosum 'So ce 56' complete genome	t3pks	PKSother	Sorangium cellulosum So ce56	Bacteria,Proteobacteria,Deltaproteobacteria,Myxococcales,Sorangiineae,Polyangiaceae,Sorangium
NC_010162.1.cluster011	NC_010162.1	Sorangium cellulosum 'So ce 56' complete genome	t3pks	PKSother	Sorangium cellulosum So ce56	Bacteria,Proteobacteria,Deltaproteobacteria,Myxococcales,Sorangiineae,Polyangiaceae,Sorangium
NC_010162.1.cluster012	NC_010162.1	Sorangium cellulosum 'So ce 56' complete genome	nrps	NRPS	Sorangium cellulosum So ce56	Bacteria,Proteobacteria,Deltaproteobacteria,Myxococcales,Sorangiineae,Polyangiaceae,Sorangium
NC_010162.1.cluster013	NC_010162.1	Sorangium cellulosum 'So ce 56' complete genome	transatpks-otherks	PKSother	Sorangium cellulosum So ce56	Bacteria,Proteobacteria,Deltaproteobacteria,Myxococcales,Sorangiineae,Polyangiaceae,Sorangium
NC_010162.1.cluster014	NC_010162.1	Sorangium cellulosum 'So ce 56' complete genome	arylpolyene	Others	Sorangium cellulosum So ce56	Bacteria,Proteobacteria,Deltaproteobacteria,Myxococcales,Sorangiineae,Polyangiaceae,Sorangium
NC_010162.1.cluster015	NC_010162.1	Sorangium cellulosum 'So ce 56' complete genome	bacteriocin	RiPPs	Sorangium cellulosum So ce56	Bacteria,Proteobacteria,Deltaproteobacteria,Myxococcales,Sorangiineae,Polyangiaceae,Sorangium
NC_010162.1.cluster016	NC_010162.1	Sorangium cellulosum 'So ce 56' complete genome	nrps	NRPS	Sorangium cellulosum So ce56	Bacteria,Proteobacteria,Deltaproteobacteria,Myxococcales,Sorangiineae,Polyangiaceae,Sorangium
NC_010162.1.cluster017	NC_010162.1	Sorangium cellulosum 'So ce 56' complete genome	transatpks-nrps	PKS-NRP_Hybrids	Sorangium cellulosum So ce56	Bacteria,Proteobacteria,Deltaproteobacteria,Myxococcales,Sorangiineae,Polyangiaceae,Sorangium
NC_010162.1.cluster018	NC_010162.1	Sorangium cellulosum 'So ce 56' complete genome	t1pks-otherks	PKSother	Sorangium cellulosum So ce56	Bacteria,Proteobacteria,Deltaproteobacteria,Myxococcales,Sorangiineae,Polyangiaceae,Sorangium
NC_010162.1.cluster019	NC_010162.1	Sorangium cellulosum 'So ce 56' complete genome	bacteriocin	RiPPs	Sorangium cellulosum So ce56	Bacteria,Proteobacteria,Deltaproteobacteria,Myxococcales,Sorangiineae,Polyangiaceae,Sorangium
NC_010162.1.cluster020	NC_010162.1	Sorangium cellulosum 'So ce 56' complete genome	bacteriocin	RiPPs	Sorangium cellulosum So ce56	Bacteria,Proteobacteria,Deltaproteobacteria,Myxococcales,Sorangiineae,Polyangiaceae,Sorangium
NC_010162.1.cluster021	NC_010162.1	Sorangium cellulosum 'So ce 56' complete genome	arylpolyene	Others	Sorangium cellulosum So ce56	Bacteria,Proteobacteria,Deltaproteobacteria,Myxococcales,Sorangiineae,Polyangiaceae,Sorangium
NC_010162.1.cluster022	NC_010162.1	Sorangium cellulosum 'So ce 56' complete genome	bacteriocin	RiPPs	Sorangium cellulosum So ce56	Bacteria,Proteobacteria,Deltaproteobacteria,Myxococcales,Sorangiineae,Polyangiaceae,Sorangium
NC_010162.1.cluster023	NC_010162.1	Sorangium cellulosum 'So ce 56' complete genome	terpene	Terpene	Sorangium cellulosum So ce56	Bacteria,Proteobacteria,Deltaproteobacteria,Myxococcales,Sorangiineae,Polyangiaceae,Sorangium
NC_010162.1.cluster024	NC_010162.1	Sorangium cellulosum 'So ce 56' complete genome	t1pks-nrps	PKS-NRP_Hybrids	Sorangium cellulosum So ce56	Bacteria,Proteobacteria,Deltaproteobacteria,Myxococcales,Sorangiineae,Polyangiaceae,Sorangium
NC_010162.1.cluster025	NC_010162.1	Sorangium cellulosum 'So ce 56' complete genome	microviridin	RiPPs	Sorangium cellulosum So ce56	Bacteria,Proteobacteria,Deltaproteobacteria,Myxococcales,Sorangiineae,Polyangiaceae,Sorangium
NC_010162.1.cluster026	NC_010162.1	Sorangium cellulosum 'So ce 56' complete genome	phosphonate	Others	Sorangium cellulosum So ce56	Bacteria,Proteobacteria,Deltaproteobacteria,Myxococcales,Sorangiineae,Polyangiaceae,Sorangium
NC_010162.1.cluster027	NC_010162.1	Sorangium cellulosum 'So ce 56' complete genome	bacteriocin	RiPPs	Sorangium cellulosum So ce56	Bacteria,Proteobacteria,Deltaproteobacteria,Myxococcales,Sorangiineae,Polyangiaceae,Sorangium
NC_010162.1.cluster028	NC_010162.1	Sorangium cellulosum 'So ce 56' complete genome	other	Others	Sorangium cellulosum So ce56	Bacteria,Proteobacteria,Deltaproteobacteria,Myxococcales,Sorangiineae,Polyangiaceae,Sorangium
NC_010162.1.cluster029	NC_010162.1	Sorangium cellulosum 'So ce 56' complete genome	t1pks-nrps	PKS-NRP_Hybrids	Sorangium cellulosum So ce56	Bacteria,Proteobacteria,Deltaproteobacteria,Myxococcales,Sorangiineae,Polyangiaceae,Sorangium
NC_010162.1.cluster030	NC_010162.1	Sorangium cellulosum 'So ce 56' complete genome	resorcinol	Others	Sorangium cellulosum So ce56	Bacteria,Proteobacteria,Deltaproteobacteria,Myxococcales,Sorangiineae,Polyangiaceae,Sorangium
NC_010162.1.cluster031	NC_010162.1	Sorangium cellulosum 'So ce 56' complete genome	terpene	Terpene	Sorangium cellulosum So ce56	Bacteria,Proteobacteria,Deltaproteobacteria,Myxococcales,Sorangiineae,Polyangiaceae,Sorangium
NC_010162.1.cluster032	NC_010162.1	Sorangium cellulosum 'So ce 56' complete genome	thiopeptide	RiPPs	Sorangium cellulosum So ce56	Bacteria,Proteobacteria,Deltaproteobacteria,Myxococcales,Sorangiineae,Polyangiaceae,Sorangium
NC_011145.1.cluster001	NC_011145.1	Anaeromyxobacter sp. K, complete genome	t3pks	PKSother	Anaeromyxobacter sp. K	Bacteria,Proteobacteria,Deltaproteobacteria,Myxococcales,Cystobacterineae,Anaeromyxobacteraceae,Anaeromyxobacter
NC_011145.1.cluster002	NC_011145.1	Anaeromyxobacter sp. K, complete genome	other	Others	Anaeromyxobacter sp. K	Bacteria,Proteobacteria,Deltaproteobacteria,Myxococcales,Cystobacterineae,Anaeromyxobacteraceae,Anaeromyxobacter
NC_011145.1.cluster003	NC_011145.1	Anaeromyxobacter sp. K, complete genome	t1pks	PKSI	Anaeromyxobacter sp. K	Bacteria,Proteobacteria,Deltaproteobacteria,Myxococcales,Cystobacterineae,Anaeromyxobacteraceae,Anaeromyxobacter
NC_011145.1.cluster004	NC_011145.1	Anaeromyxobacter sp. K, complete genome	bacteriocin	RiPPs	Anaeromyxobacter sp. K	Bacteria,Proteobacteria,Deltaproteobacteria,Myxococcales,Cystobacterineae,Anaeromyxobacteraceae,Anaeromyxobacter
NC_011891.1.cluster001	NC_011891.1	Anaeromyxobacter dehalogenans 2CP-1, complete genome	t3pks	PKSother	Anaeromyxobacter dehalogenans 2CP-1	Bacteria,Proteobacteria,Deltaproteobacteria,Myxococcales,Cystobacterineae,Anaeromyxobacteraceae,Anaeromyxobacter
NC_011891.1.cluster002	NC_011891.1	Anaeromyxobacter dehalogenans 2CP-1, complete genome	other	Others	Anaeromyxobacter dehalogenans 2CP-1	Bacteria,Proteobacteria,Deltaproteobacteria,Myxococcales,Cystobacterineae,Anaeromyxobacteraceae,Anaeromyxobacter
NC_011891.1.cluster003	NC_011891.1	Anaeromyxobacter dehalogenans 2CP-1, complete genome	t1pks	PKSI	Anaeromyxobacter dehalogenans 2CP-1	Bacteria,Proteobacteria,Deltaproteobacteria,Myxococcales,Cystobacterineae,Anaeromyxobacteraceae,Anaeromyxobacter
NC_011891.1.cluster004	NC_011891.1	Anaeromyxobacter dehalogenans 2CP-1, complete genome	bacteriocin	RiPPs	Anaeromyxobacter dehalogenans 2CP-1	Bacteria,Proteobacteria,Deltaproteobacteria,Myxococcales,Cystobacterineae,Anaeromyxobacteraceae,Anaeromyxobacter
NC_013440.1.cluster001	NC_013440.1	Haliangium ochraceum DSM 14365, complete genome	t1pks	PKSI	Haliangium ochraceum DSM 14365	Bacteria,Proteobacteria,Deltaproteobacteria,Myxococcales,Nannocystineae,Kofleriaceae,Haliangium
NC_013440.1.cluster002	NC_013440.1	Haliangium ochraceum DSM 14365, complete genome	t1pks-nrps	PKS-NRP_Hybrids	Haliangium ochraceum DSM 14365	Bacteria,Proteobacteria,Deltaproteobacteria,Myxococcales,Nannocystineae,Kofleriaceae,Haliangium
NC_013440.1.cluster003	NC_013440.1	Haliangium ochraceum DSM 14365, complete genome	nrps	NRPS	Haliangium ochraceum DSM 14365	Bacteria,Proteobacteria,Deltaproteobacteria,Myxococcales,Nannocystineae,Kofleriaceae,Haliangium
NC_013440.1.cluster004	NC_013440.1	Haliangium ochraceum DSM 14365, complete genome	t1pks	PKSI	Haliangium ochraceum DSM 14365	Bacteria,Proteobacteria,Deltaproteobacteria,Myxococcales,Nannocystineae,Kofleriaceae,Haliangium
NC_013440.1.cluster005	NC_013440.1	Haliangium ochraceum DSM 14365, complete genome	terpene	Terpene	Haliangium ochraceum DSM 14365	Bacteria,Proteobacteria,Deltaproteobacteria,Myxococcales,Nannocystineae,Kofleriaceae,Haliangium
NC_013440.1.cluster006	NC_013440.1	Haliangium ochraceum DSM 14365, complete genome	other	Others	Haliangium ochraceum DSM 14365	Bacteria,Proteobacteria,Deltaproteobacteria,Myxococcales,Nannocystineae,Kofleriaceae,Haliangium
NC_013440.1.cluster007	NC_013440.1	Haliangium ochraceum DSM 14365, complete genome	nrps	NRPS	Haliangium ochraceum DSM 14365	Bacteria,Proteobacteria,Deltaproteobacteria,Myxococcales,Nannocystineae,Kofleriaceae,Haliangium
NC_013440.1.cluster008	NC_013440.1	Haliangium ochraceum DSM 14365, complete genome	lassopeptide	RiPPs	Haliangium ochraceum DSM 14365	Bacteria,Proteobacteria,Deltaproteobacteria,Myxococcales,Nannocystineae,Kofleriaceae,Haliangium
NC_013440.1.cluster009	NC_013440.1	Haliangium ochraceum DSM 14365, complete genome	lantipeptide	RiPPs	Haliangium ochraceum DSM 14365	Bacteria,Proteobacteria,Deltaproteobacteria,Myxococcales,Nannocystineae,Kofleriaceae,Haliangium
NC_013440.1.cluster010	NC_013440.1	Haliangium ochraceum DSM 14365, complete genome	bacteriocin	RiPPs	Haliangium ochraceum DSM 14365	Bacteria,Proteobacteria,Deltaproteobacteria,Myxococcales,Nannocystineae,Kofleriaceae,Haliangium
NC_013440.1.cluster011	NC_013440.1	Haliangium ochraceum DSM 14365, complete genome	bacteriocin	RiPPs	Haliangium ochraceum DSM 14365	Bacteria,Proteobacteria,Deltaproteobacteria,Myxococcales,Nannocystineae,Kofleriaceae,Haliangium
NC_013440.1.cluster012	NC_013440.1	Haliangium ochraceum DSM 14365, complete genome	bacteriocin-t1pks-nrps	Others	Haliangium ochraceum DSM 14365	Bacteria,Proteobacteria,Deltaproteobacteria,Myxococcales,Nannocystineae,Kofleriaceae,Haliangium
NC_013440.1.cluster013	NC_013440.1	Haliangium ochraceum DSM 14365, complete genome	nrps	NRPS	Haliangium ochraceum DSM 14365	Bacteria,Proteobacteria,Deltaproteobacteria,Myxococcales,Nannocystineae,Kofleriaceae,Haliangium
NC_013440.1.cluster014	NC_013440.1	Haliangium ochraceum DSM 14365, complete genome	terpene	Terpene	Haliangium ochraceum DSM 14365	Bacteria,Proteobacteria,Deltaproteobacteria,Myxococcales,Nannocystineae,Kofleriaceae,Haliangium
NC_013440.1.cluster015	NC_013440.1	Haliangium ochraceum DSM 14365, complete genome	ectoine	Others	Haliangium ochraceum DSM 14365	Bacteria,Proteobacteria,Deltaproteobacteria,Myxococcales,Nannocystineae,Kofleriaceae,Haliangium
NC_013440.1.cluster016	NC_013440.1	Haliangium ochraceum DSM 14365, complete genome	phenazine-t1pks-nrps	Others	Haliangium ochraceum DSM 14365	Bacteria,Proteobacteria,Deltaproteobacteria,Myxococcales,Nannocystineae,Kofleriaceae,Haliangium
NC_013440.1.cluster017	NC_013440.1	Haliangium ochraceum DSM 14365, complete genome	other	Others	Haliangium ochraceum DSM 14365	Bacteria,Proteobacteria,Deltaproteobacteria,Myxococcales,Nannocystineae,Kofleriaceae,Haliangium
NC_013440.1.cluster018	NC_013440.1	Haliangium ochraceum DSM 14365, complete genome	terpene	Terpene	Haliangium ochraceum DSM 14365	Bacteria,Proteobacteria,Deltaproteobacteria,Myxococcales,Nannocystineae,Kofleriaceae,Haliangium
NC_013440.1.cluster019	NC_013440.1	Haliangium ochraceum DSM 14365, complete genome	bacteriocin	RiPPs	Haliangium ochraceum DSM 14365	Bacteria,Proteobacteria,Deltaproteobacteria,Myxococcales,Nannocystineae,Kofleriaceae,Haliangium
NC_013440.1.cluster020	NC_013440.1	Haliangium ochraceum DSM 14365, complete genome	bacteriocin	RiPPs	Haliangium ochraceum DSM 14365	Bacteria,Proteobacteria,Deltaproteobacteria,Myxococcales,Nannocystineae,Kofleriaceae,Haliangium
NC_013440.1.cluster021	NC_013440.1	Haliangium ochraceum DSM 14365, complete genome	other	Others	Haliangium ochraceum DSM 14365	Bacteria,Proteobacteria,Deltaproteobacteria,Myxococcales,Nannocystineae,Kofleriaceae,Haliangium
NC_013440.1.cluster022	NC_013440.1	Haliangium ochraceum DSM 14365, complete genome	other	Others	Haliangium ochraceum DSM 14365	Bacteria,Proteobacteria,Deltaproteobacteria,Myxococcales,Nannocystineae,Kofleriaceae,Haliangium
NC_013440.1.cluster023	NC_013440.1	Haliangium ochraceum DSM 14365, complete genome	bacteriocin	RiPPs	Haliangium ochraceum DSM 14365	Bacteria,Proteobacteria,Deltaproteobacteria,Myxococcales,Nannocystineae,Kofleriaceae,Haliangium
NC_014623.1.cluster001	NC_014623.1	Stigmatella aurantiaca DW4/3-1, complete genome	t1pks-nrps	PKS-NRP_Hybrids	Stigmatella aurantiaca DW4/3-1	Bacteria,Proteobacteria,Deltaproteobacteria,Myxococcales,Cystobacterineae,Archangiaceae,Stigmatella
NC_014623.1.cluster002	NC_014623.1	Stigmatella aurantiaca DW4/3-1, complete genome	terpene	Terpene	Stigmatella aurantiaca DW4/3-1	Bacteria,Proteobacteria,Deltaproteobacteria,Myxococcales,Cystobacterineae,Archangiaceae,Stigmatella
NC_014623.1.cluster003	NC_014623.1	Stigmatella aurantiaca DW4/3-1, complete genome	lantipeptide-phenazine	Others	Stigmatella aurantiaca DW4/3-1	Bacteria,Proteobacteria,Deltaproteobacteria,Myxococcales,Cystobacterineae,Archangiaceae,Stigmatella
NC_014623.1.cluster004	NC_014623.1	Stigmatella aurantiaca DW4/3-1, complete genome	otherks	PKSother	Stigmatella aurantiaca DW4/3-1	Bacteria,Proteobacteria,Deltaproteobacteria,Myxococcales,Cystobacterineae,Archangiaceae,Stigmatella
NC_014623.1.cluster005	NC_014623.1	Stigmatella aurantiaca DW4/3-1, complete genome	butyrolactone	Others	Stigmatella aurantiaca DW4/3-1	Bacteria,Proteobacteria,Deltaproteobacteria,Myxococcales,Cystobacterineae,Archangiaceae,Stigmatella
NC_014623.1.cluster006	NC_014623.1	Stigmatella aurantiaca DW4/3-1, complete genome	other	Others	Stigmatella aurantiaca DW4/3-1	Bacteria,Proteobacteria,Deltaproteobacteria,Myxococcales,Cystobacterineae,Archangiaceae,Stigmatella
NC_014623.1.cluster007	NC_014623.1	Stigmatella aurantiaca DW4/3-1, complete genome	t1pks-nrps	PKS-NRP_Hybrids	Stigmatella aurantiaca DW4/3-1	Bacteria,Proteobacteria,Deltaproteobacteria,Myxococcales,Cystobacterineae,Archangiaceae,Stigmatella
NC_014623.1.cluster008	NC_014623.1	Stigmatella aurantiaca DW4/3-1, complete genome	terpene	Terpene	Stigmatella aurantiaca DW4/3-1	Bacteria,Proteobacteria,Deltaproteobacteria,Myxococcales,Cystobacterineae,Archangiaceae,Stigmatella
NC_014623.1.cluster009	NC_014623.1	Stigmatella aurantiaca DW4/3-1, complete genome	t1pks-nrps	PKS-NRP_Hybrids	Stigmatella aurantiaca DW4/3-1	Bacteria,Proteobacteria,Deltaproteobacteria,Myxococcales,Cystobacterineae,Archangiaceae,Stigmatella
NC_014623.1.cluster010	NC_014623.1	Stigmatella aurantiaca DW4/3-1, complete genome	t3pks	PKSother	Stigmatella aurantiaca DW4/3-1	Bacteria,Proteobacteria,Deltaproteobacteria,Myxococcales,Cystobacterineae,Archangiaceae,Stigmatella
NC_014623.1.cluster011	NC_014623.1	Stigmatella aurantiaca DW4/3-1, complete genome	t1pks	PKSI	Stigmatella aurantiaca DW4/3-1	Bacteria,Proteobacteria,Deltaproteobacteria,Myxococcales,Cystobacterineae,Archangiaceae,Stigmatella
NC_014623.1.cluster012	NC_014623.1	Stigmatella aurantiaca DW4/3-1, complete genome	bacteriocin-t1pks	Others	Stigmatella aurantiaca DW4/3-1	Bacteria,Proteobacteria,Deltaproteobacteria,Myxococcales,Cystobacterineae,Archangiaceae,Stigmatella
NC_014623.1.cluster013	NC_014623.1	Stigmatella aurantiaca DW4/3-1, complete genome	indole	Others	Stigmatella aurantiaca DW4/3-1	Bacteria,Proteobacteria,Deltaproteobacteria,Myxococcales,Cystobacterineae,Archangiaceae,Stigmatella
NC_014623.1.cluster014	NC_014623.1	Stigmatella aurantiaca DW4/3-1, complete genome	other	Others	Stigmatella aurantiaca DW4/3-1	Bacteria,Proteobacteria,Deltaproteobacteria,Myxococcales,Cystobacterineae,Archangiaceae,Stigmatella
NC_014623.1.cluster015	NC_014623.1	Stigmatella aurantiaca DW4/3-1, complete genome	resorcinol	Others	Stigmatella aurantiaca DW4/3-1	Bacteria,Proteobacteria,Deltaproteobacteria,Myxococcales,Cystobacterineae,Archangiaceae,Stigmatella
NC_014623.1.cluster016	NC_014623.1	Stigmatella aurantiaca DW4/3-1, complete genome	nrps	NRPS	Stigmatella aurantiaca DW4/3-1	Bacteria,Proteobacteria,Deltaproteobacteria,Myxococcales,Cystobacterineae,Archangiaceae,Stigmatella
NC_014623.1.cluster017	NC_014623.1	Stigmatella aurantiaca DW4/3-1, complete genome	nrps	NRPS	Stigmatella aurantiaca DW4/3-1	Bacteria,Proteobacteria,Deltaproteobacteria,Myxococcales,Cystobacterineae,Archangiaceae,Stigmatella
NC_014623.1.cluster018	NC_014623.1	Stigmatella aurantiaca DW4/3-1, complete genome	terpene-nrps	Others	Stigmatella aurantiaca DW4/3-1	Bacteria,Proteobacteria,Deltaproteobacteria,Myxococcales,Cystobacterineae,Archangiaceae,Stigmatella
NC_014623.1.cluster019	NC_014623.1	Stigmatella aurantiaca DW4/3-1, complete genome	t1pks	PKSI	Stigmatella aurantiaca DW4/3-1	Bacteria,Proteobacteria,Deltaproteobacteria,Myxococcales,Cystobacterineae,Archangiaceae,Stigmatella
NC_014623.1.cluster020	NC_014623.1	Stigmatella aurantiaca DW4/3-1, complete genome	t1pks-nrps	PKS-NRP_Hybrids	Stigmatella aurantiaca DW4/3-1	Bacteria,Proteobacteria,Deltaproteobacteria,Myxococcales,Cystobacterineae,Archangiaceae,Stigmatella
NC_014623.1.cluster021	NC_014623.1	Stigmatella aurantiaca DW4/3-1, complete genome	bacteriocin	RiPPs	Stigmatella aurantiaca DW4/3-1	Bacteria,Proteobacteria,Deltaproteobacteria,Myxococcales,Cystobacterineae,Archangiaceae,Stigmatella
NC_014623.1.cluster022	NC_014623.1	Stigmatella aurantiaca DW4/3-1, complete genome	bacteriocin-lantipeptide-t1pks-nrps	Others	Stigmatella aurantiaca DW4/3-1	Bacteria,Proteobacteria,Deltaproteobacteria,Myxococcales,Cystobacterineae,Archangiaceae,Stigmatella
NC_014623.1.cluster023	NC_014623.1	Stigmatella aurantiaca DW4/3-1, complete genome	t1pks-nrps	PKS-NRP_Hybrids	Stigmatella aurantiaca DW4/3-1	Bacteria,Proteobacteria,Deltaproteobacteria,Myxococcales,Cystobacterineae,Archangiaceae,Stigmatella
NC_014623.1.cluster024	NC_014623.1	Stigmatella aurantiaca DW4/3-1, complete genome	bacteriocin	RiPPs	Stigmatella aurantiaca DW4/3-1	Bacteria,Proteobacteria,Deltaproteobacteria,Myxococcales,Cystobacterineae,Archangiaceae,Stigmatella
NC_014623.1.cluster025	NC_014623.1	Stigmatella aurantiaca DW4/3-1, complete genome	bacteriocin	RiPPs	Stigmatella aurantiaca DW4/3-1	Bacteria,Proteobacteria,Deltaproteobacteria,Myxococcales,Cystobacterineae,Archangiaceae,Stigmatella
NC_014623.1.cluster026	NC_014623.1	Stigmatella aurantiaca DW4/3-1, complete genome	thiopeptide	RiPPs	Stigmatella aurantiaca DW4/3-1	Bacteria,Proteobacteria,Deltaproteobacteria,Myxococcales,Cystobacterineae,Archangiaceae,Stigmatella
NC_014623.1.cluster027	NC_014623.1	Stigmatella aurantiaca DW4/3-1, complete genome	bacteriocin-t1pks-nrps	Others	Stigmatella aurantiaca DW4/3-1	Bacteria,Proteobacteria,Deltaproteobacteria,Myxococcales,Cystobacterineae,Archangiaceae,Stigmatella
NC_014623.1.cluster028	NC_014623.1	Stigmatella aurantiaca DW4/3-1, complete genome	nrps	NRPS	Stigmatella aurantiaca DW4/3-1	Bacteria,Proteobacteria,Deltaproteobacteria,Myxococcales,Cystobacterineae,Archangiaceae,Stigmatella
NC_014623.1.cluster029	NC_014623.1	Stigmatella aurantiaca DW4/3-1, complete genome	t1pks	PKSI	Stigmatella aurantiaca DW4/3-1	Bacteria,Proteobacteria,Deltaproteobacteria,Myxococcales,Cystobacterineae,Archangiaceae,Stigmatella
NC_014623.1.cluster030	NC_014623.1	Stigmatella aurantiaca DW4/3-1, complete genome	t1pks-ectoine	Others	Stigmatella aurantiaca DW4/3-1	Bacteria,Proteobacteria,Deltaproteobacteria,Myxococcales,Cystobacterineae,Archangiaceae,Stigmatella
NC_014623.1.cluster031	NC_014623.1	Stigmatella aurantiaca DW4/3-1, complete genome	terpene	Terpene	Stigmatella aurantiaca DW4/3-1	Bacteria,Proteobacteria,Deltaproteobacteria,Myxococcales,Cystobacterineae,Archangiaceae,Stigmatella
NC_014623.1.cluster032	NC_014623.1	Stigmatella aurantiaca DW4/3-1, complete genome	bacteriocin	RiPPs	Stigmatella aurantiaca DW4/3-1	Bacteria,Proteobacteria,Deltaproteobacteria,Myxococcales,Cystobacterineae,Archangiaceae,Stigmatella
NC_014623.1.cluster033	NC_014623.1	Stigmatella aurantiaca DW4/3-1, complete genome	lantipeptide	RiPPs	Stigmatella aurantiaca DW4/3-1	Bacteria,Proteobacteria,Deltaproteobacteria,Myxococcales,Cystobacterineae,Archangiaceae,Stigmatella
NC_014623.1.cluster034	NC_014623.1	Stigmatella aurantiaca DW4/3-1, complete genome	nrps	NRPS	Stigmatella aurantiaca DW4/3-1	Bacteria,Proteobacteria,Deltaproteobacteria,Myxococcales,Cystobacterineae,Archangiaceae,Stigmatella
NC_014623.1.cluster035	NC_014623.1	Stigmatella aurantiaca DW4/3-1, complete genome	terpene	Terpene	Stigmatella aurantiaca DW4/3-1	Bacteria,Proteobacteria,Deltaproteobacteria,Myxococcales,Cystobacterineae,Archangiaceae,Stigmatella
NC_014623.1.cluster036	NC_014623.1	Stigmatella aurantiaca DW4/3-1, complete genome	lantipeptide	RiPPs	Stigmatella aurantiaca DW4/3-1	Bacteria,Proteobacteria,Deltaproteobacteria,Myxococcales,Cystobacterineae,Archangiaceae,Stigmatella
NC_014623.1.cluster037	NC_014623.1	Stigmatella aurantiaca DW4/3-1, complete genome	microviridin	RiPPs	Stigmatella aurantiaca DW4/3-1	Bacteria,Proteobacteria,Deltaproteobacteria,Myxococcales,Cystobacterineae,Archangiaceae,Stigmatella
NC_015711.1.cluster001	NC_015711.1	Myxococcus fulvus HW-1, complete genome	other	Others	Myxococcus fulvus HW-1	Bacteria,Proteobacteria,Deltaproteobacteria,Myxococcales,Cystobacterineae,Myxococcaceae,Myxococcus
NC_015711.1.cluster002	NC_015711.1	Myxococcus fulvus HW-1, complete genome	other	Others	Myxococcus fulvus HW-1	Bacteria,Proteobacteria,Deltaproteobacteria,Myxococcales,Cystobacterineae,Myxococcaceae,Myxococcus
NC_015711.1.cluster003	NC_015711.1	Myxococcus fulvus HW-1, complete genome	terpene	Terpene	Myxococcus fulvus HW-1	Bacteria,Proteobacteria,Deltaproteobacteria,Myxococcales,Cystobacterineae,Myxococcaceae,Myxococcus
NC_015711.1.cluster004	NC_015711.1	Myxococcus fulvus HW-1, complete genome	t1pks-nrps	PKS-NRP_Hybrids	Myxococcus fulvus HW-1	Bacteria,Proteobacteria,Deltaproteobacteria,Myxococcales,Cystobacterineae,Myxococcaceae,Myxococcus
NC_015711.1.cluster005	NC_015711.1	Myxococcus fulvus HW-1, complete genome	t3pks	PKSother	Myxococcus fulvus HW-1	Bacteria,Proteobacteria,Deltaproteobacteria,Myxococcales,Cystobacterineae,Myxococcaceae,Myxococcus
NC_015711.1.cluster006	NC_015711.1	Myxococcus fulvus HW-1, complete genome	lantipeptide	RiPPs	Myxococcus fulvus HW-1	Bacteria,Proteobacteria,Deltaproteobacteria,Myxococcales,Cystobacterineae,Myxococcaceae,Myxococcus
NC_015711.1.cluster007	NC_015711.1	Myxococcus fulvus HW-1, complete genome	bacteriocin	RiPPs	Myxococcus fulvus HW-1	Bacteria,Proteobacteria,Deltaproteobacteria,Myxococcales,Cystobacterineae,Myxococcaceae,Myxococcus
NC_015711.1.cluster008	NC_015711.1	Myxococcus fulvus HW-1, complete genome	terpene	Terpene	Myxococcus fulvus HW-1	Bacteria,Proteobacteria,Deltaproteobacteria,Myxococcales,Cystobacterineae,Myxococcaceae,Myxococcus
NC_015711.1.cluster009	NC_015711.1	Myxococcus fulvus HW-1, complete genome	t1pks	PKSI	Myxococcus fulvus HW-1	Bacteria,Proteobacteria,Deltaproteobacteria,Myxococcales,Cystobacterineae,Myxococcaceae,Myxococcus
NC_015711.1.cluster010	NC_015711.1	Myxococcus fulvus HW-1, complete genome	lantipeptide	RiPPs	Myxococcus fulvus HW-1	Bacteria,Proteobacteria,Deltaproteobacteria,Myxococcales,Cystobacterineae,Myxococcaceae,Myxococcus
NC_015711.1.cluster011	NC_015711.1	Myxococcus fulvus HW-1, complete genome	lantipeptide	RiPPs	Myxococcus fulvus HW-1	Bacteria,Proteobacteria,Deltaproteobacteria,Myxococcales,Cystobacterineae,Myxococcaceae,Myxococcus
NC_015711.1.cluster012	NC_015711.1	Myxococcus fulvus HW-1, complete genome	t1pks-nrps	PKS-NRP_Hybrids	Myxococcus fulvus HW-1	Bacteria,Proteobacteria,Deltaproteobacteria,Myxococcales,Cystobacterineae,Myxococcaceae,Myxococcus
NC_015711.1.cluster013	NC_015711.1	Myxococcus fulvus HW-1, complete genome	bacteriocin	RiPPs	Myxococcus fulvus HW-1	Bacteria,Proteobacteria,Deltaproteobacteria,Myxococcales,Cystobacterineae,Myxococcaceae,Myxococcus
NC_015711.1.cluster014	NC_015711.1	Myxococcus fulvus HW-1, complete genome	t1pks-nrps	PKS-NRP_Hybrids	Myxococcus fulvus HW-1	Bacteria,Proteobacteria,Deltaproteobacteria,Myxococcales,Cystobacterineae,Myxococcaceae,Myxococcus
NC_015711.1.cluster015	NC_015711.1	Myxococcus fulvus HW-1, complete genome	nrps	NRPS	Myxococcus fulvus HW-1	Bacteria,Proteobacteria,Deltaproteobacteria,Myxococcales,Cystobacterineae,Myxococcaceae,Myxococcus
NC_015711.1.cluster016	NC_015711.1	Myxococcus fulvus HW-1, complete genome	t1pks-nrps	PKS-NRP_Hybrids	Myxococcus fulvus HW-1	Bacteria,Proteobacteria,Deltaproteobacteria,Myxococcales,Cystobacterineae,Myxococcaceae,Myxococcus
NC_015711.1.cluster017	NC_015711.1	Myxococcus fulvus HW-1, complete genome	nrps	NRPS	Myxococcus fulvus HW-1	Bacteria,Proteobacteria,Deltaproteobacteria,Myxococcales,Cystobacterineae,Myxococcaceae,Myxococcus
NC_015711.1.cluster018	NC_015711.1	Myxococcus fulvus HW-1, complete genome	bacteriocin	RiPPs	Myxococcus fulvus HW-1	Bacteria,Proteobacteria,Deltaproteobacteria,Myxococcales,Cystobacterineae,Myxococcaceae,Myxococcus
NC_015711.1.cluster019	NC_015711.1	Myxococcus fulvus HW-1, complete genome	bacteriocin	RiPPs	Myxococcus fulvus HW-1	Bacteria,Proteobacteria,Deltaproteobacteria,Myxococcales,Cystobacterineae,Myxococcaceae,Myxococcus
NC_015711.1.cluster020	NC_015711.1	Myxococcus fulvus HW-1, complete genome	t1pks-nrps	PKS-NRP_Hybrids	Myxococcus fulvus HW-1	Bacteria,Proteobacteria,Deltaproteobacteria,Myxococcales,Cystobacterineae,Myxococcaceae,Myxococcus
NC_015711.1.cluster021	NC_015711.1	Myxococcus fulvus HW-1, complete genome	t1pks-nrps	PKS-NRP_Hybrids	Myxococcus fulvus HW-1	Bacteria,Proteobacteria,Deltaproteobacteria,Myxococcales,Cystobacterineae,Myxococcaceae,Myxococcus
NC_015711.1.cluster022	NC_015711.1	Myxococcus fulvus HW-1, complete genome	nrps	NRPS	Myxococcus fulvus HW-1	Bacteria,Proteobacteria,Deltaproteobacteria,Myxococcales,Cystobacterineae,Myxococcaceae,Myxococcus
NC_015711.1.cluster023	NC_015711.1	Myxococcus fulvus HW-1, complete genome	bacteriocin	RiPPs	Myxococcus fulvus HW-1	Bacteria,Proteobacteria,Deltaproteobacteria,Myxococcales,Cystobacterineae,Myxococcaceae,Myxococcus
NC_017030.1.cluster001	NC_017030.1	Corallococcus coralloides DSM 2259, complete genome	terpene	Terpene	Corallococcus coralloides DSM 2259	Bacteria,Proteobacteria,Deltaproteobacteria,Myxococcales,Cystobacterineae,Myxococcaceae,Corallococcus
NC_017030.1.cluster002	NC_017030.1	Corallococcus coralloides DSM 2259, complete genome	t1pks-nrps	PKS-NRP_Hybrids	Corallococcus coralloides DSM 2259	Bacteria,Proteobacteria,Deltaproteobacteria,Myxococcales,Cystobacterineae,Myxococcaceae,Corallococcus
NC_017030.1.cluster003	NC_017030.1	Corallococcus coralloides DSM 2259, complete genome	other	Others	Corallococcus coralloides DSM 2259	Bacteria,Proteobacteria,Deltaproteobacteria,Myxococcales,Cystobacterineae,Myxococcaceae,Corallococcus
NC_017030.1.cluster004	NC_017030.1	Corallococcus coralloides DSM 2259, complete genome	terpene	Terpene	Corallococcus coralloides DSM 2259	Bacteria,Proteobacteria,Deltaproteobacteria,Myxococcales,Cystobacterineae,Myxococcaceae,Corallococcus
NC_017030.1.cluster005	NC_017030.1	Corallococcus coralloides DSM 2259, complete genome	t1pks-nrps	PKS-NRP_Hybrids	Corallococcus coralloides DSM 2259	Bacteria,Proteobacteria,Deltaproteobacteria,Myxococcales,Cystobacterineae,Myxococcaceae,Corallococcus
NC_017030.1.cluster006	NC_017030.1	Corallococcus coralloides DSM 2259, complete genome	t1pks	PKSI	Corallococcus coralloides DSM 2259	Bacteria,Proteobacteria,Deltaproteobacteria,Myxococcales,Cystobacterineae,Myxococcaceae,Corallococcus
NC_017030.1.cluster007	NC_017030.1	Corallococcus coralloides DSM 2259, complete genome	nrps	NRPS	Corallococcus coralloides DSM 2259	Bacteria,Proteobacteria,Deltaproteobacteria,Myxococcales,Cystobacterineae,Myxococcaceae,Corallococcus
NC_017030.1.cluster008	NC_017030.1	Corallococcus coralloides DSM 2259, complete genome	bacteriocin	RiPPs	Corallococcus coralloides DSM 2259	Bacteria,Proteobacteria,Deltaproteobacteria,Myxococcales,Cystobacterineae,Myxococcaceae,Corallococcus
NC_017030.1.cluster009	NC_017030.1	Corallococcus coralloides DSM 2259, complete genome	t1pks-nrps	PKS-NRP_Hybrids	Corallococcus coralloides DSM 2259	Bacteria,Proteobacteria,Deltaproteobacteria,Myxococcales,Cystobacterineae,Myxococcaceae,Corallococcus
NC_017030.1.cluster010	NC_017030.1	Corallococcus coralloides DSM 2259, complete genome	t1pks-nrps	PKS-NRP_Hybrids	Corallococcus coralloides DSM 2259	Bacteria,Proteobacteria,Deltaproteobacteria,Myxococcales,Cystobacterineae,Myxococcaceae,Corallococcus
NC_017030.1.cluster011	NC_017030.1	Corallococcus coralloides DSM 2259, complete genome	lantipeptide	RiPPs	Corallococcus coralloides DSM 2259	Bacteria,Proteobacteria,Deltaproteobacteria,Myxococcales,Cystobacterineae,Myxococcaceae,Corallococcus
NC_017030.1.cluster012	NC_017030.1	Corallococcus coralloides DSM 2259, complete genome	t1pks-nrps	PKS-NRP_Hybrids	Corallococcus coralloides DSM 2259	Bacteria,Proteobacteria,Deltaproteobacteria,Myxococcales,Cystobacterineae,Myxococcaceae,Corallococcus
NC_017030.1.cluster013	NC_017030.1	Corallococcus coralloides DSM 2259, complete genome	lantipeptide	RiPPs	Corallococcus coralloides DSM 2259	Bacteria,Proteobacteria,Deltaproteobacteria,Myxococcales,Cystobacterineae,Myxococcaceae,Corallococcus
NC_017030.1.cluster014	NC_017030.1	Corallococcus coralloides DSM 2259, complete genome	bacteriocin	RiPPs	Corallococcus coralloides DSM 2259	Bacteria,Proteobacteria,Deltaproteobacteria,Myxococcales,Cystobacterineae,Myxococcaceae,Corallococcus
NC_017030.1.cluster015	NC_017030.1	Corallococcus coralloides DSM 2259, complete genome	nrps	NRPS	Corallococcus coralloides DSM 2259	Bacteria,Proteobacteria,Deltaproteobacteria,Myxococcales,Cystobacterineae,Myxococcaceae,Corallococcus
NC_017030.1.cluster016	NC_017030.1	Corallococcus coralloides DSM 2259, complete genome	lantipeptide	RiPPs	Corallococcus coralloides DSM 2259	Bacteria,Proteobacteria,Deltaproteobacteria,Myxococcales,Cystobacterineae,Myxococcaceae,Corallococcus
NC_017030.1.cluster017	NC_017030.1	Corallococcus coralloides DSM 2259, complete genome	t1pks-nrps	PKS-NRP_Hybrids	Corallococcus coralloides DSM 2259	Bacteria,Proteobacteria,Deltaproteobacteria,Myxococcales,Cystobacterineae,Myxococcaceae,Corallococcus
NC_017030.1.cluster018	NC_017030.1	Corallococcus coralloides DSM 2259, complete genome	t1pks-nrps	PKS-NRP_Hybrids	Corallococcus coralloides DSM 2259	Bacteria,Proteobacteria,Deltaproteobacteria,Myxococcales,Cystobacterineae,Myxococcaceae,Corallococcus
NC_017030.1.cluster019	NC_017030.1	Corallococcus coralloides DSM 2259, complete genome	nrps	NRPS	Corallococcus coralloides DSM 2259	Bacteria,Proteobacteria,Deltaproteobacteria,Myxococcales,Cystobacterineae,Myxococcaceae,Corallococcus
NC_017030.1.cluster020	NC_017030.1	Corallococcus coralloides DSM 2259, complete genome	bacteriocin	RiPPs	Corallococcus coralloides DSM 2259	Bacteria,Proteobacteria,Deltaproteobacteria,Myxococcales,Cystobacterineae,Myxococcaceae,Corallococcus
NC_017030.1.cluster021	NC_017030.1	Corallococcus coralloides DSM 2259, complete genome	thiopeptide-bacteriocin	RiPPs	Corallococcus coralloides DSM 2259	Bacteria,Proteobacteria,Deltaproteobacteria,Myxococcales,Cystobacterineae,Myxococcaceae,Corallococcus
NC_017030.1.cluster022	NC_017030.1	Corallococcus coralloides DSM 2259, complete genome	t1pks	PKSI	Corallococcus coralloides DSM 2259	Bacteria,Proteobacteria,Deltaproteobacteria,Myxococcales,Cystobacterineae,Myxococcaceae,Corallococcus
NC_017030.1.cluster023	NC_017030.1	Corallococcus coralloides DSM 2259, complete genome	lantipeptide	RiPPs	Corallococcus coralloides DSM 2259	Bacteria,Proteobacteria,Deltaproteobacteria,Myxococcales,Cystobacterineae,Myxococcaceae,Corallococcus
NC_017030.1.cluster024	NC_017030.1	Corallococcus coralloides DSM 2259, complete genome	terpene	Terpene	Corallococcus coralloides DSM 2259	Bacteria,Proteobacteria,Deltaproteobacteria,Myxococcales,Cystobacterineae,Myxococcaceae,Corallococcus
NC_017030.1.cluster025	NC_017030.1	Corallococcus coralloides DSM 2259, complete genome	thiopeptide	RiPPs	Corallococcus coralloides DSM 2259	Bacteria,Proteobacteria,Deltaproteobacteria,Myxococcales,Cystobacterineae,Myxococcaceae,Corallococcus
NC_017030.1.cluster026	NC_017030.1	Corallococcus coralloides DSM 2259, complete genome	t1pks-nrps	PKS-NRP_Hybrids	Corallococcus coralloides DSM 2259	Bacteria,Proteobacteria,Deltaproteobacteria,Myxococcales,Cystobacterineae,Myxococcaceae,Corallococcus
NC_017030.1.cluster027	NC_017030.1	Corallococcus coralloides DSM 2259, complete genome	arylpolyene-nrps	Others	Corallococcus coralloides DSM 2259	Bacteria,Proteobacteria,Deltaproteobacteria,Myxococcales,Cystobacterineae,Myxococcaceae,Corallococcus
NC_017030.1.cluster028	NC_017030.1	Corallococcus coralloides DSM 2259, complete genome	lantipeptide	RiPPs	Corallococcus coralloides DSM 2259	Bacteria,Proteobacteria,Deltaproteobacteria,Myxococcales,Cystobacterineae,Myxococcaceae,Corallococcus
NC_017030.1.cluster029	NC_017030.1	Corallococcus coralloides DSM 2259, complete genome	butyrolactone	Others	Corallococcus coralloides DSM 2259	Bacteria,Proteobacteria,Deltaproteobacteria,Myxococcales,Cystobacterineae,Myxococcaceae,Corallococcus
NC_017030.1.cluster030	NC_017030.1	Corallococcus coralloides DSM 2259, complete genome	other	Others	Corallococcus coralloides DSM 2259	Bacteria,Proteobacteria,Deltaproteobacteria,Myxococcales,Cystobacterineae,Myxococcaceae,Corallococcus
NC_017030.1.cluster031	NC_017030.1	Corallococcus coralloides DSM 2259, complete genome	phenazine	Others	Corallococcus coralloides DSM 2259	Bacteria,Proteobacteria,Deltaproteobacteria,Myxococcales,Cystobacterineae,Myxococcaceae,Corallococcus
NC_017030.1.cluster032	NC_017030.1	Corallococcus coralloides DSM 2259, complete genome	t3pks	PKSother	Corallococcus coralloides DSM 2259	Bacteria,Proteobacteria,Deltaproteobacteria,Myxococcales,Cystobacterineae,Myxococcaceae,Corallococcus
NC_017030.1.cluster033	NC_017030.1	Corallococcus coralloides DSM 2259, complete genome	terpene	Terpene	Corallococcus coralloides DSM 2259	Bacteria,Proteobacteria,Deltaproteobacteria,Myxococcales,Cystobacterineae,Myxococcaceae,Corallococcus
NC_017030.1.cluster034	NC_017030.1	Corallococcus coralloides DSM 2259, complete genome	bacteriocin	RiPPs	Corallococcus coralloides DSM 2259	Bacteria,Proteobacteria,Deltaproteobacteria,Myxococcales,Cystobacterineae,Myxococcaceae,Corallococcus
NC_020126.1.cluster001	NC_020126.1	Myxococcus stipitatus DSM 14675, complete genome	terpene	Terpene	Myxococcus stipitatus DSM 14675	Bacteria,Proteobacteria,Deltaproteobacteria,Myxococcales,Cystobacterineae,Myxococcaceae,Myxococcus
NC_020126.1.cluster002	NC_020126.1	Myxococcus stipitatus DSM 14675, complete genome	t1pks-nrps	PKS-NRP_Hybrids	Myxococcus stipitatus DSM 14675	Bacteria,Proteobacteria,Deltaproteobacteria,Myxococcales,Cystobacterineae,Myxococcaceae,Myxococcus
NC_020126.1.cluster003	NC_020126.1	Myxococcus stipitatus DSM 14675, complete genome	other	Others	Myxococcus stipitatus DSM 14675	Bacteria,Proteobacteria,Deltaproteobacteria,Myxococcales,Cystobacterineae,Myxococcaceae,Myxococcus
NC_020126.1.cluster004	NC_020126.1	Myxococcus stipitatus DSM 14675, complete genome	nrps	NRPS	Myxococcus stipitatus DSM 14675	Bacteria,Proteobacteria,Deltaproteobacteria,Myxococcales,Cystobacterineae,Myxococcaceae,Myxococcus
NC_020126.1.cluster005	NC_020126.1	Myxococcus stipitatus DSM 14675, complete genome	indole	Others	Myxococcus stipitatus DSM 14675	Bacteria,Proteobacteria,Deltaproteobacteria,Myxococcales,Cystobacterineae,Myxococcaceae,Myxococcus
NC_020126.1.cluster006	NC_020126.1	Myxococcus stipitatus DSM 14675, complete genome	transatpks	PKSother	Myxococcus stipitatus DSM 14675	Bacteria,Proteobacteria,Deltaproteobacteria,Myxococcales,Cystobacterineae,Myxococcaceae,Myxococcus
NC_020126.1.cluster007	NC_020126.1	Myxococcus stipitatus DSM 14675, complete genome	t1pks-nrps	PKS-NRP_Hybrids	Myxococcus stipitatus DSM 14675	Bacteria,Proteobacteria,Deltaproteobacteria,Myxococcales,Cystobacterineae,Myxococcaceae,Myxococcus
NC_020126.1.cluster008	NC_020126.1	Myxococcus stipitatus DSM 14675, complete genome	nrps	NRPS	Myxococcus stipitatus DSM 14675	Bacteria,Proteobacteria,Deltaproteobacteria,Myxococcales,Cystobacterineae,Myxococcaceae,Myxococcus
NC_020126.1.cluster009	NC_020126.1	Myxococcus stipitatus DSM 14675, complete genome	nrps	NRPS	Myxococcus stipitatus DSM 14675	Bacteria,Proteobacteria,Deltaproteobacteria,Myxococcales,Cystobacterineae,Myxococcaceae,Myxococcus
NC_020126.1.cluster010	NC_020126.1	Myxococcus stipitatus DSM 14675, complete genome	arylpolyene	Others	Myxococcus stipitatus DSM 14675	Bacteria,Proteobacteria,Deltaproteobacteria,Myxococcales,Cystobacterineae,Myxococcaceae,Myxococcus
NC_020126.1.cluster011	NC_020126.1	Myxococcus stipitatus DSM 14675, complete genome	t1pks-nrps	PKS-NRP_Hybrids	Myxococcus stipitatus DSM 14675	Bacteria,Proteobacteria,Deltaproteobacteria,Myxococcales,Cystobacterineae,Myxococcaceae,Myxococcus
NC_020126.1.cluster012	NC_020126.1	Myxococcus stipitatus DSM 14675, complete genome	bacteriocin	RiPPs	Myxococcus stipitatus DSM 14675	Bacteria,Proteobacteria,Deltaproteobacteria,Myxococcales,Cystobacterineae,Myxococcaceae,Myxococcus
NC_020126.1.cluster013	NC_020126.1	Myxococcus stipitatus DSM 14675, complete genome	t1pks-nrps	PKS-NRP_Hybrids	Myxococcus stipitatus DSM 14675	Bacteria,Proteobacteria,Deltaproteobacteria,Myxococcales,Cystobacterineae,Myxococcaceae,Myxococcus
NC_020126.1.cluster014	NC_020126.1	Myxococcus stipitatus DSM 14675, complete genome	t1pks-nrps	PKS-NRP_Hybrids	Myxococcus stipitatus DSM 14675	Bacteria,Proteobacteria,Deltaproteobacteria,Myxococcales,Cystobacterineae,Myxococcaceae,Myxococcus
NC_020126.1.cluster015	NC_020126.1	Myxococcus stipitatus DSM 14675, complete genome	t1pks-nrps	PKS-NRP_Hybrids	Myxococcus stipitatus DSM 14675	Bacteria,Proteobacteria,Deltaproteobacteria,Myxococcales,Cystobacterineae,Myxococcaceae,Myxococcus
NC_020126.1.cluster016	NC_020126.1	Myxococcus stipitatus DSM 14675, complete genome	bacteriocin	RiPPs	Myxococcus stipitatus DSM 14675	Bacteria,Proteobacteria,Deltaproteobacteria,Myxococcales,Cystobacterineae,Myxococcaceae,Myxococcus
NC_020126.1.cluster017	NC_020126.1	Myxococcus stipitatus DSM 14675, complete genome	bacteriocin	RiPPs	Myxococcus stipitatus DSM 14675	Bacteria,Proteobacteria,Deltaproteobacteria,Myxococcales,Cystobacterineae,Myxococcaceae,Myxococcus
NC_020126.1.cluster018	NC_020126.1	Myxococcus stipitatus DSM 14675, complete genome	t1pks	PKSI	Myxococcus stipitatus DSM 14675	Bacteria,Proteobacteria,Deltaproteobacteria,Myxococcales,Cystobacterineae,Myxococcaceae,Myxococcus
NC_020126.1.cluster019	NC_020126.1	Myxococcus stipitatus DSM 14675, complete genome	t1pks-nrps	PKS-NRP_Hybrids	Myxococcus stipitatus DSM 14675	Bacteria,Proteobacteria,Deltaproteobacteria,Myxococcales,Cystobacterineae,Myxococcaceae,Myxococcus
NC_020126.1.cluster020	NC_020126.1	Myxococcus stipitatus DSM 14675, complete genome	transatpks-terpene-nrps	Others	Myxococcus stipitatus DSM 14675	Bacteria,Proteobacteria,Deltaproteobacteria,Myxococcales,Cystobacterineae,Myxococcaceae,Myxococcus
NC_020126.1.cluster021	NC_020126.1	Myxococcus stipitatus DSM 14675, complete genome	bacteriocin	RiPPs	Myxococcus stipitatus DSM 14675	Bacteria,Proteobacteria,Deltaproteobacteria,Myxococcales,Cystobacterineae,Myxococcaceae,Myxococcus
NC_020126.1.cluster022	NC_020126.1	Myxococcus stipitatus DSM 14675, complete genome	terpene	Terpene	Myxococcus stipitatus DSM 14675	Bacteria,Proteobacteria,Deltaproteobacteria,Myxococcales,Cystobacterineae,Myxococcaceae,Myxococcus
NC_020126.1.cluster023	NC_020126.1	Myxococcus stipitatus DSM 14675, complete genome	bacteriocin-t1pks-nrps	Others	Myxococcus stipitatus DSM 14675	Bacteria,Proteobacteria,Deltaproteobacteria,Myxococcales,Cystobacterineae,Myxococcaceae,Myxococcus
NC_020126.1.cluster024	NC_020126.1	Myxococcus stipitatus DSM 14675, complete genome	nrps	NRPS	Myxococcus stipitatus DSM 14675	Bacteria,Proteobacteria,Deltaproteobacteria,Myxococcales,Cystobacterineae,Myxococcaceae,Myxococcus
NC_020126.1.cluster025	NC_020126.1	Myxococcus stipitatus DSM 14675, complete genome	terpene	Terpene	Myxococcus stipitatus DSM 14675	Bacteria,Proteobacteria,Deltaproteobacteria,Myxococcales,Cystobacterineae,Myxococcaceae,Myxococcus
NC_020126.1.cluster026	NC_020126.1	Myxococcus stipitatus DSM 14675, complete genome	t3pks	PKSother	Myxococcus stipitatus DSM 14675	Bacteria,Proteobacteria,Deltaproteobacteria,Myxococcales,Cystobacterineae,Myxococcaceae,Myxococcus
NC_021658.1.cluster001	NC_021658.1	Sorangium cellulosum So0157-2, complete genome	bacteriocin	RiPPs	Sorangium cellulosum So0157-2	Bacteria,Proteobacteria,Deltaproteobacteria,Myxococcales,Sorangiineae,Polyangiaceae,Sorangium
NC_021658.1.cluster002	NC_021658.1	Sorangium cellulosum So0157-2, complete genome	nrps	NRPS	Sorangium cellulosum So0157-2	Bacteria,Proteobacteria,Deltaproteobacteria,Myxococcales,Sorangiineae,Polyangiaceae,Sorangium
NC_021658.1.cluster003	NC_021658.1	Sorangium cellulosum So0157-2, complete genome	bacteriocin	RiPPs	Sorangium cellulosum So0157-2	Bacteria,Proteobacteria,Deltaproteobacteria,Myxococcales,Sorangiineae,Polyangiaceae,Sorangium
NC_021658.1.cluster004	NC_021658.1	Sorangium cellulosum So0157-2, complete genome	terpene	Terpene	Sorangium cellulosum So0157-2	Bacteria,Proteobacteria,Deltaproteobacteria,Myxococcales,Sorangiineae,Polyangiaceae,Sorangium
NC_021658.1.cluster005	NC_021658.1	Sorangium cellulosum So0157-2, complete genome	terpene	Terpene	Sorangium cellulosum So0157-2	Bacteria,Proteobacteria,Deltaproteobacteria,Myxococcales,Sorangiineae,Polyangiaceae,Sorangium
NC_021658.1.cluster006	NC_021658.1	Sorangium cellulosum So0157-2, complete genome	resorcinol-phenazine	Others	Sorangium cellulosum So0157-2	Bacteria,Proteobacteria,Deltaproteobacteria,Myxococcales,Sorangiineae,Polyangiaceae,Sorangium
NC_021658.1.cluster007	NC_021658.1	Sorangium cellulosum So0157-2, complete genome	otherks	PKSother	Sorangium cellulosum So0157-2	Bacteria,Proteobacteria,Deltaproteobacteria,Myxococcales,Sorangiineae,Polyangiaceae,Sorangium
NC_021658.1.cluster008	NC_021658.1	Sorangium cellulosum So0157-2, complete genome	bacteriocin	RiPPs	Sorangium cellulosum So0157-2	Bacteria,Proteobacteria,Deltaproteobacteria,Myxococcales,Sorangiineae,Polyangiaceae,Sorangium
NC_021658.1.cluster009	NC_021658.1	Sorangium cellulosum So0157-2, complete genome	nrps	NRPS	Sorangium cellulosum So0157-2	Bacteria,Proteobacteria,Deltaproteobacteria,Myxococcales,Sorangiineae,Polyangiaceae,Sorangium
NC_021658.1.cluster010	NC_021658.1	Sorangium cellulosum So0157-2, complete genome	bacteriocin	RiPPs	Sorangium cellulosum So0157-2	Bacteria,Proteobacteria,Deltaproteobacteria,Myxococcales,Sorangiineae,Polyangiaceae,Sorangium
NC_021658.1.cluster011	NC_021658.1	Sorangium cellulosum So0157-2, complete genome	indole	Others	Sorangium cellulosum So0157-2	Bacteria,Proteobacteria,Deltaproteobacteria,Myxococcales,Sorangiineae,Polyangiaceae,Sorangium
NC_021658.1.cluster012	NC_021658.1	Sorangium cellulosum So0157-2, complete genome	t3pks	PKSother	Sorangium cellulosum So0157-2	Bacteria,Proteobacteria,Deltaproteobacteria,Myxococcales,Sorangiineae,Polyangiaceae,Sorangium
NC_021658.1.cluster013	NC_021658.1	Sorangium cellulosum So0157-2, complete genome	t1pks-nrps	PKS-NRP_Hybrids	Sorangium cellulosum So0157-2	Bacteria,Proteobacteria,Deltaproteobacteria,Myxococcales,Sorangiineae,Polyangiaceae,Sorangium
NC_021658.1.cluster014	NC_021658.1	Sorangium cellulosum So0157-2, complete genome	nrps	NRPS	Sorangium cellulosum So0157-2	Bacteria,Proteobacteria,Deltaproteobacteria,Myxococcales,Sorangiineae,Polyangiaceae,Sorangium
NC_021658.1.cluster015	NC_021658.1	Sorangium cellulosum So0157-2, complete genome	terpene	Terpene	Sorangium cellulosum So0157-2	Bacteria,Proteobacteria,Deltaproteobacteria,Myxococcales,Sorangiineae,Polyangiaceae,Sorangium
NC_021658.1.cluster016	NC_021658.1	Sorangium cellulosum So0157-2, complete genome	t1pks	PKSI	Sorangium cellulosum So0157-2	Bacteria,Proteobacteria,Deltaproteobacteria,Myxococcales,Sorangiineae,Polyangiaceae,Sorangium
NC_021658.1.cluster017	NC_021658.1	Sorangium cellulosum So0157-2, complete genome	t1pks-nrps	PKS-NRP_Hybrids	Sorangium cellulosum So0157-2	Bacteria,Proteobacteria,Deltaproteobacteria,Myxococcales,Sorangiineae,Polyangiaceae,Sorangium
NC_021658.1.cluster018	NC_021658.1	Sorangium cellulosum So0157-2, complete genome	bacteriocin	RiPPs	Sorangium cellulosum So0157-2	Bacteria,Proteobacteria,Deltaproteobacteria,Myxococcales,Sorangiineae,Polyangiaceae,Sorangium
NC_021658.1.cluster019	NC_021658.1	Sorangium cellulosum So0157-2, complete genome	nrps	NRPS	Sorangium cellulosum So0157-2	Bacteria,Proteobacteria,Deltaproteobacteria,Myxococcales,Sorangiineae,Polyangiaceae,Sorangium
NC_021658.1.cluster020.gbk	NC_021658.1	Sorangium cellulosum So0157-2, complete genome	t1pks-nrps	PKS-NRP_Hybrids	Sorangium cellulosum So0157-2	Bacteria,Proteobacteria,Deltaproteobacteria,Myxococcales,Sorangiineae,Polyangiaceae,Sorangium
NC_021658.1.cluster021	NC_021658.1	Sorangium cellulosum So0157-2, complete genome	t1pks-nrps	PKS-NRP_Hybrids	Sorangium cellulosum So0157-2	Bacteria,Proteobacteria,Deltaproteobacteria,Myxococcales,Sorangiineae,Polyangiaceae,Sorangium
NC_021658.1.cluster022	NC_021658.1	Sorangium cellulosum So0157-2, complete genome	t1pks-otherks	PKSother	Sorangium cellulosum So0157-2	Bacteria,Proteobacteria,Deltaproteobacteria,Myxococcales,Sorangiineae,Polyangiaceae,Sorangium
NC_021658.1.cluster023	NC_021658.1	Sorangium cellulosum So0157-2, complete genome	t1pks-nrps	PKS-NRP_Hybrids	Sorangium cellulosum So0157-2	Bacteria,Proteobacteria,Deltaproteobacteria,Myxococcales,Sorangiineae,Polyangiaceae,Sorangium
NC_021658.1.cluster024	NC_021658.1	Sorangium cellulosum So0157-2, complete genome	t1pks-nrps	PKS-NRP_Hybrids	Sorangium cellulosum So0157-2	Bacteria,Proteobacteria,Deltaproteobacteria,Myxococcales,Sorangiineae,Polyangiaceae,Sorangium
NC_021658.1.cluster025	NC_021658.1	Sorangium cellulosum So0157-2, complete genome	arylpolyene	Others	Sorangium cellulosum So0157-2	Bacteria,Proteobacteria,Deltaproteobacteria,Myxococcales,Sorangiineae,Polyangiaceae,Sorangium
NC_021658.1.cluster026	NC_021658.1	Sorangium cellulosum So0157-2, complete genome	bacteriocin	RiPPs	Sorangium cellulosum So0157-2	Bacteria,Proteobacteria,Deltaproteobacteria,Myxococcales,Sorangiineae,Polyangiaceae,Sorangium
NC_021658.1.cluster027	NC_021658.1	Sorangium cellulosum So0157-2, complete genome	bacteriocin	RiPPs	Sorangium cellulosum So0157-2	Bacteria,Proteobacteria,Deltaproteobacteria,Myxococcales,Sorangiineae,Polyangiaceae,Sorangium
NC_021658.1.cluster028	NC_021658.1	Sorangium cellulosum So0157-2, complete genome	t1pks	PKSI	Sorangium cellulosum So0157-2	Bacteria,Proteobacteria,Deltaproteobacteria,Myxococcales,Sorangiineae,Polyangiaceae,Sorangium
NC_021658.1.cluster029	NC_021658.1	Sorangium cellulosum So0157-2, complete genome	t1pks	PKSI	Sorangium cellulosum So0157-2	Bacteria,Proteobacteria,Deltaproteobacteria,Myxococcales,Sorangiineae,Polyangiaceae,Sorangium
NC_021658.1.cluster030	NC_021658.1	Sorangium cellulosum So0157-2, complete genome	microviridin	RiPPs	Sorangium cellulosum So0157-2	Bacteria,Proteobacteria,Deltaproteobacteria,Myxococcales,Sorangiineae,Polyangiaceae,Sorangium
NC_021658.1.cluster031	NC_021658.1	Sorangium cellulosum So0157-2, complete genome	phosphonate	Others	Sorangium cellulosum So0157-2	Bacteria,Proteobacteria,Deltaproteobacteria,Myxococcales,Sorangiineae,Polyangiaceae,Sorangium
NC_021658.1.cluster032	NC_021658.1	Sorangium cellulosum So0157-2, complete genome	nrps	NRPS	Sorangium cellulosum So0157-2	Bacteria,Proteobacteria,Deltaproteobacteria,Myxococcales,Sorangiineae,Polyangiaceae,Sorangium
NC_021658.1.cluster033	NC_021658.1	Sorangium cellulosum So0157-2, complete genome	bacteriocin	RiPPs	Sorangium cellulosum So0157-2	Bacteria,Proteobacteria,Deltaproteobacteria,Myxococcales,Sorangiineae,Polyangiaceae,Sorangium
NC_021658.1.cluster034	NC_021658.1	Sorangium cellulosum So0157-2, complete genome	other	Others	Sorangium cellulosum So0157-2	Bacteria,Proteobacteria,Deltaproteobacteria,Myxococcales,Sorangiineae,Polyangiaceae,Sorangium
NC_021658.1.cluster035	NC_021658.1	Sorangium cellulosum So0157-2, complete genome	t1pks-nrps	PKS-NRP_Hybrids	Sorangium cellulosum So0157-2	Bacteria,Proteobacteria,Deltaproteobacteria,Myxococcales,Sorangiineae,Polyangiaceae,Sorangium
NC_021658.1.cluster036	NC_021658.1	Sorangium cellulosum So0157-2, complete genome	terpene	Terpene	Sorangium cellulosum So0157-2	Bacteria,Proteobacteria,Deltaproteobacteria,Myxococcales,Sorangiineae,Polyangiaceae,Sorangium
NC_021658.1.cluster037	NC_021658.1	Sorangium cellulosum So0157-2, complete genome	other	Others	Sorangium cellulosum So0157-2	Bacteria,Proteobacteria,Deltaproteobacteria,Myxococcales,Sorangiineae,Polyangiaceae,Sorangium
NZ_ABCS01000231.cluster001	NZ_ABCS01000201	Plesiocystis pacifica SIR-1 1103186006079, whole genome shotgun sequence	t1pks	PKSI	Plesiocystis pacifica SIR-1	Bacteria,Proteobacteria,Deltaproteobacteria,Myxococcales,Nannocystineae,Nannocystaceae,Plesiocystis
NZ_ABCS01000231.cluster002	NZ_ABCS01000183	Plesiocystis pacifica SIR-1 1103186006057, whole genome shotgun sequence	nrps	NRPS	Plesiocystis pacifica SIR-1	Bacteria,Proteobacteria,Deltaproteobacteria,Myxococcales,Nannocystineae,Nannocystaceae,Plesiocystis
NZ_ABCS01000231.cluster003	NZ_ABCS01000182	Plesiocystis pacifica SIR-1 1103186006299, whole genome shotgun sequence	transatpks-t1pks	PKSother	Plesiocystis pacifica SIR-1	Bacteria,Proteobacteria,Deltaproteobacteria,Myxococcales,Nannocystineae,Nannocystaceae,Plesiocystis
NZ_ABCS01000231.cluster004	NZ_ABCS01000180	Plesiocystis pacifica SIR-1 1103186006123, whole genome shotgun sequence	t1pks	PKSI	Plesiocystis pacifica SIR-1	Bacteria,Proteobacteria,Deltaproteobacteria,Myxococcales,Nannocystineae,Nannocystaceae,Plesiocystis
NZ_ABCS01000231.cluster005	NZ_ABCS01000172	Plesiocystis pacifica SIR-1 1103186006198, whole genome shotgun sequence	t1pks	PKSI	Plesiocystis pacifica SIR-1	Bacteria,Proteobacteria,Deltaproteobacteria,Myxococcales,Nannocystineae,Nannocystaceae,Plesiocystis
NZ_ABCS01000231.cluster006	NZ_ABCS01000133	Plesiocystis pacifica SIR-1 1103186006298, whole genome shotgun sequence	transatpks	PKSother	Plesiocystis pacifica SIR-1	Bacteria,Proteobacteria,Deltaproteobacteria,Myxococcales,Nannocystineae,Nannocystaceae,Plesiocystis
NZ_ABCS01000231.cluster007	NZ_ABCS01000122	Plesiocystis pacifica SIR-1 1103186006304, whole genome shotgun sequence	other	Others	Plesiocystis pacifica SIR-1	Bacteria,Proteobacteria,Deltaproteobacteria,Myxococcales,Nannocystineae,Nannocystaceae,Plesiocystis
NZ_ABCS01000231.cluster008	NZ_ABCS01000121	Plesiocystis pacifica SIR-1 1103186006327, whole genome shotgun sequence	bacteriocin	RiPPs	Plesiocystis pacifica SIR-1	Bacteria,Proteobacteria,Deltaproteobacteria,Myxococcales,Nannocystineae,Nannocystaceae,Plesiocystis
NZ_ABCS01000231.cluster009	NZ_ABCS01000105	Plesiocystis pacifica SIR-1 1103186006075, whole genome shotgun sequence	bacteriocin	RiPPs	Plesiocystis pacifica SIR-1	Bacteria,Proteobacteria,Deltaproteobacteria,Myxococcales,Nannocystineae,Nannocystaceae,Plesiocystis
NZ_ABCS01000231.cluster010	NZ_ABCS01000094	Plesiocystis pacifica SIR-1 1103186006241, whole genome shotgun sequence	t1pks	PKSI	Plesiocystis pacifica SIR-1	Bacteria,Proteobacteria,Deltaproteobacteria,Myxococcales,Nannocystineae,Nannocystaceae,Plesiocystis
NZ_ABCS01000231.cluster011	NZ_ABCS01000091	Plesiocystis pacifica SIR-1 1103186006238, whole genome shotgun sequence	bacteriocin	RiPPs	Plesiocystis pacifica SIR-1	Bacteria,Proteobacteria,Deltaproteobacteria,Myxococcales,Nannocystineae,Nannocystaceae,Plesiocystis
NZ_ABCS01000231.cluster012	NZ_ABCS01000086	Plesiocystis pacifica SIR-1 1103186006183, whole genome shotgun sequence	bacteriocin	RiPPs	Plesiocystis pacifica SIR-1	Bacteria,Proteobacteria,Deltaproteobacteria,Myxococcales,Nannocystineae,Nannocystaceae,Plesiocystis
NZ_ABCS01000231.cluster013	NZ_ABCS01000075	Plesiocystis pacifica SIR-1 1103186006312, whole genome shotgun sequence	terpene	Terpene	Plesiocystis pacifica SIR-1	Bacteria,Proteobacteria,Deltaproteobacteria,Myxococcales,Nannocystineae,Nannocystaceae,Plesiocystis
NZ_ABCS01000231.cluster014	NZ_ABCS01000057	Plesiocystis pacifica SIR-1 1103186006201, whole genome shotgun sequence	arylpolyene	Others	Plesiocystis pacifica SIR-1	Bacteria,Proteobacteria,Deltaproteobacteria,Myxococcales,Nannocystineae,Nannocystaceae,Plesiocystis
NZ_ABCS01000231.cluster015	NZ_ABCS01000038	Plesiocystis pacifica SIR-1 1103186006194, whole genome shotgun sequence	terpene	Terpene	Plesiocystis pacifica SIR-1	Bacteria,Proteobacteria,Deltaproteobacteria,Myxococcales,Nannocystineae,Nannocystaceae,Plesiocystis
NZ_ABCS01000231.cluster016	NZ_ABCS01000037	Plesiocystis pacifica SIR-1 1103186006263, whole genome shotgun sequence	terpene	Terpene	Plesiocystis pacifica SIR-1	Bacteria,Proteobacteria,Deltaproteobacteria,Myxococcales,Nannocystineae,Nannocystaceae,Plesiocystis
NZ_ABCS01000231.cluster017	NZ_ABCS01000035	Plesiocystis pacifica SIR-1 1103186006318, whole genome shotgun sequence	otherks	PKSother	Plesiocystis pacifica SIR-1	Bacteria,Proteobacteria,Deltaproteobacteria,Myxococcales,Nannocystineae,Nannocystaceae,Plesiocystis
NZ_ABCS01000231.cluster018	NZ_ABCS01000028	Plesiocystis pacifica SIR-1 1103186006295, whole genome shotgun sequence	t3pks	PKSother	Plesiocystis pacifica SIR-1	Bacteria,Proteobacteria,Deltaproteobacteria,Myxococcales,Nannocystineae,Nannocystaceae,Plesiocystis
NZ_ABCS01000231.cluster019	NZ_ABCS01000025	Plesiocystis pacifica SIR-1 1103186006199, whole genome shotgun sequence	t1pks	PKSI	Plesiocystis pacifica SIR-1	Bacteria,Proteobacteria,Deltaproteobacteria,Myxococcales,Nannocystineae,Nannocystaceae,Plesiocystis
NZ_ABCS01000231.cluster020	NZ_ABCS01000022	Plesiocystis pacifica SIR-1 1103186006288, whole genome shotgun sequence	t1pks-otherks	PKSother	Plesiocystis pacifica SIR-1	Bacteria,Proteobacteria,Deltaproteobacteria,Myxococcales,Nannocystineae,Nannocystaceae,Plesiocystis
NZ_ABCS01000231.cluster021	NZ_ABCS01000021	Plesiocystis pacifica SIR-1 1103186006200, whole genome shotgun sequence	terpene	Terpene	Plesiocystis pacifica SIR-1	Bacteria,Proteobacteria,Deltaproteobacteria,Myxococcales,Nannocystineae,Nannocystaceae,Plesiocystis
NZ_ABCS01000231.cluster022	NZ_ABCS01000019	Plesiocystis pacifica SIR-1 1103186006320, whole genome shotgun sequence	bacteriocin	RiPPs	Plesiocystis pacifica SIR-1	Bacteria,Proteobacteria,Deltaproteobacteria,Myxococcales,Nannocystineae,Nannocystaceae,Plesiocystis
NZ_ABCS01000231.cluster023	NZ_ABCS01000011	Plesiocystis pacifica SIR-1 1103186006224, whole genome shotgun sequence	terpene	Terpene	Plesiocystis pacifica SIR-1	Bacteria,Proteobacteria,Deltaproteobacteria,Myxococcales,Nannocystineae,Nannocystaceae,Plesiocystis
NZ_ABCS01000231.cluster024	NZ_ABCS01000010	Plesiocystis pacifica SIR-1 1103186006341, whole genome shotgun sequence	siderophore	Others	Plesiocystis pacifica SIR-1	Bacteria,Proteobacteria,Deltaproteobacteria,Myxococcales,Nannocystineae,Nannocystaceae,Plesiocystis
NZ_ABCS01000231.cluster025	NZ_ABCS01000005	Plesiocystis pacifica SIR-1 1103186006297, whole genome shotgun sequence	transatpks	PKSother	Plesiocystis pacifica SIR-1	Bacteria,Proteobacteria,Deltaproteobacteria,Myxococcales,Nannocystineae,Nannocystaceae,Plesiocystis
NZ_ABCS01000231.cluster026	NZ_ABCS01000003	Plesiocystis pacifica SIR-1 1103186006335, whole genome shotgun sequence	other	Others	Plesiocystis pacifica SIR-1	Bacteria,Proteobacteria,Deltaproteobacteria,Myxococcales,Nannocystineae,Nannocystaceae,Plesiocystis
NZ_ABCS01000231.cluster027	NZ_ABCS01000001	Plesiocystis pacifica SIR-1 1103186006202, whole genome shotgun sequence	terpene	Terpene	Plesiocystis pacifica SIR-1	Bacteria,Proteobacteria,Deltaproteobacteria,Myxococcales,Nannocystineae,Nannocystaceae,Plesiocystis
NZ_ABCS01000231.cluster028	NZ_ABCS01000001	Plesiocystis pacifica SIR-1 1103186006202, whole genome shotgun sequence	siderophore	Others	Plesiocystis pacifica SIR-1	Bacteria,Proteobacteria,Deltaproteobacteria,Myxococcales,Nannocystineae,Nannocystaceae,Plesiocystis
NZ_ABCS01000231.cluster029	NZ_ABCS01000001	Plesiocystis pacifica SIR-1 1103186006202, whole genome shotgun sequence	bacteriocin	RiPPs	Plesiocystis pacifica SIR-1	Bacteria,Proteobacteria,Deltaproteobacteria,Myxococcales,Nannocystineae,Nannocystaceae,Plesiocystis
NZ_ANAH02000076.cluster001	NZ_ANAH02000073	Cystobacter fuscus DSM 2262 contig73, whole genome shotgun sequence	t1pks-nrps	PKS-NRP_Hybrids	Cystobacter fuscus DSM 2262	Bacteria,Proteobacteria,Deltaproteobacteria,Myxococcales,Cystobacterineae,Archangiaceae,Cystobacter
NZ_ANAH02000076.cluster002	NZ_ANAH02000072	Cystobacter fuscus DSM 2262 contig72, whole genome shotgun sequence	terpene	Terpene	Cystobacter fuscus DSM 2262	Bacteria,Proteobacteria,Deltaproteobacteria,Myxococcales,Cystobacterineae,Archangiaceae,Cystobacter
NZ_ANAH02000076.cluster003	NZ_ANAH02000071	Cystobacter fuscus DSM 2262 contig71, whole genome shotgun sequence	t1pks	PKSI	Cystobacter fuscus DSM 2262	Bacteria,Proteobacteria,Deltaproteobacteria,Myxococcales,Cystobacterineae,Archangiaceae,Cystobacter
NZ_ANAH02000076.cluster004	NZ_ANAH02000071	Cystobacter fuscus DSM 2262 contig71, whole genome shotgun sequence	nrps	NRPS	Cystobacter fuscus DSM 2262	Bacteria,Proteobacteria,Deltaproteobacteria,Myxococcales,Cystobacterineae,Archangiaceae,Cystobacter
NZ_ANAH02000076.cluster005	NZ_ANAH02000067	Cystobacter fuscus DSM 2262 contig67, whole genome shotgun sequence	terpene	Terpene	Cystobacter fuscus DSM 2262	Bacteria,Proteobacteria,Deltaproteobacteria,Myxococcales,Cystobacterineae,Archangiaceae,Cystobacter
NZ_ANAH02000076.cluster006	NZ_ANAH02000067	Cystobacter fuscus DSM 2262 contig67, whole genome shotgun sequence	otherks	PKSother	Cystobacter fuscus DSM 2262	Bacteria,Proteobacteria,Deltaproteobacteria,Myxococcales,Cystobacterineae,Archangiaceae,Cystobacter
NZ_ANAH02000076.cluster007	NZ_ANAH02000067	Cystobacter fuscus DSM 2262 contig67, whole genome shotgun sequence	lantipeptide	RiPPs	Cystobacter fuscus DSM 2262	Bacteria,Proteobacteria,Deltaproteobacteria,Myxococcales,Cystobacterineae,Archangiaceae,Cystobacter
NZ_ANAH02000076.cluster008	NZ_ANAH02000066	Cystobacter fuscus DSM 2262 contig66, whole genome shotgun sequence	bacteriocin	RiPPs	Cystobacter fuscus DSM 2262	Bacteria,Proteobacteria,Deltaproteobacteria,Myxococcales,Cystobacterineae,Archangiaceae,Cystobacter
NZ_ANAH02000076.cluster009	NZ_ANAH02000066	Cystobacter fuscus DSM 2262 contig66, whole genome shotgun sequence	lantipeptide	RiPPs	Cystobacter fuscus DSM 2262	Bacteria,Proteobacteria,Deltaproteobacteria,Myxococcales,Cystobacterineae,Archangiaceae,Cystobacter
NZ_ANAH02000076.cluster010	NZ_ANAH02000065	Cystobacter fuscus DSM 2262 contig65, whole genome shotgun sequence	t1pks-nrps	PKS-NRP_Hybrids	Cystobacter fuscus DSM 2262	Bacteria,Proteobacteria,Deltaproteobacteria,Myxococcales,Cystobacterineae,Archangiaceae,Cystobacter
NZ_ANAH02000076.cluster011	NZ_ANAH02000065	Cystobacter fuscus DSM 2262 contig65, whole genome shotgun sequence	t1pks-nrps	PKS-NRP_Hybrids	Cystobacter fuscus DSM 2262	Bacteria,Proteobacteria,Deltaproteobacteria,Myxococcales,Cystobacterineae,Archangiaceae,Cystobacter
NZ_ANAH02000076.cluster012	NZ_ANAH02000064	Cystobacter fuscus DSM 2262 contig64, whole genome shotgun sequence	t1pks-nrps	PKS-NRP_Hybrids	Cystobacter fuscus DSM 2262	Bacteria,Proteobacteria,Deltaproteobacteria,Myxococcales,Cystobacterineae,Archangiaceae,Cystobacter
NZ_ANAH02000076.cluster013	NZ_ANAH02000064	Cystobacter fuscus DSM 2262 contig64, whole genome shotgun sequence	microviridin	RiPPs	Cystobacter fuscus DSM 2262	Bacteria,Proteobacteria,Deltaproteobacteria,Myxococcales,Cystobacterineae,Archangiaceae,Cystobacter
NZ_ANAH02000076.cluster014	NZ_ANAH02000064	Cystobacter fuscus DSM 2262 contig64, whole genome shotgun sequence	lantipeptide-nrps	Others	Cystobacter fuscus DSM 2262	Bacteria,Proteobacteria,Deltaproteobacteria,Myxococcales,Cystobacterineae,Archangiaceae,Cystobacter
NZ_ANAH02000076.cluster015	NZ_ANAH02000030	Cystobacter fuscus DSM 2262 contig30, whole genome shotgun sequence	terpene	Terpene	Cystobacter fuscus DSM 2262	Bacteria,Proteobacteria,Deltaproteobacteria,Myxococcales,Cystobacterineae,Archangiaceae,Cystobacter
NZ_ANAH02000076.cluster016	NZ_ANAH02000027	Cystobacter fuscus DSM 2262 contig27, whole genome shotgun sequence	bacteriocin-nrps	Others	Cystobacter fuscus DSM 2262	Bacteria,Proteobacteria,Deltaproteobacteria,Myxococcales,Cystobacterineae,Archangiaceae,Cystobacter
NZ_ANAH02000076.cluster017	NZ_ANAH02000024	Cystobacter fuscus DSM 2262 contig24, whole genome shotgun sequence	terpene	Terpene	Cystobacter fuscus DSM 2262	Bacteria,Proteobacteria,Deltaproteobacteria,Myxococcales,Cystobacterineae,Archangiaceae,Cystobacter
NZ_ANAH02000076.cluster018	NZ_ANAH02000021	Cystobacter fuscus DSM 2262 contig21, whole genome shotgun sequence	nrps	NRPS	Cystobacter fuscus DSM 2262	Bacteria,Proteobacteria,Deltaproteobacteria,Myxococcales,Cystobacterineae,Archangiaceae,Cystobacter
NZ_ANAH02000076.cluster019	NZ_ANAH02000020	Cystobacter fuscus DSM 2262 contig20, whole genome shotgun sequence	nrps	NRPS	Cystobacter fuscus DSM 2262	Bacteria,Proteobacteria,Deltaproteobacteria,Myxococcales,Cystobacterineae,Archangiaceae,Cystobacter
NZ_ANAH02000076.cluster020	NZ_ANAH02000020	Cystobacter fuscus DSM 2262 contig20, whole genome shotgun sequence	t1pks-nrps	PKS-NRP_Hybrids	Cystobacter fuscus DSM 2262	Bacteria,Proteobacteria,Deltaproteobacteria,Myxococcales,Cystobacterineae,Archangiaceae,Cystobacter
NZ_ANAH02000076.cluster021	NZ_ANAH02000018	Cystobacter fuscus DSM 2262 contig18, whole genome shotgun sequence	terpene	Terpene	Cystobacter fuscus DSM 2262	Bacteria,Proteobacteria,Deltaproteobacteria,Myxococcales,Cystobacterineae,Archangiaceae,Cystobacter
NZ_ANAH02000076.cluster022	NZ_ANAH02000017	Cystobacter fuscus DSM 2262 contig17, whole genome shotgun sequence	t1pks-nrps	PKS-NRP_Hybrids	Cystobacter fuscus DSM 2262	Bacteria,Proteobacteria,Deltaproteobacteria,Myxococcales,Cystobacterineae,Archangiaceae,Cystobacter
NZ_ANAH02000076.cluster023	NZ_ANAH02000017	Cystobacter fuscus DSM 2262 contig17, whole genome shotgun sequence	t3pks-amglyccycl	Others	Cystobacter fuscus DSM 2262	Bacteria,Proteobacteria,Deltaproteobacteria,Myxococcales,Cystobacterineae,Archangiaceae,Cystobacter
NZ_ANAH02000076.cluster024	NZ_ANAH02000017	Cystobacter fuscus DSM 2262 contig17, whole genome shotgun sequence	other	Others	Cystobacter fuscus DSM 2262	Bacteria,Proteobacteria,Deltaproteobacteria,Myxococcales,Cystobacterineae,Archangiaceae,Cystobacter
NZ_ANAH02000076.cluster025	NZ_ANAH02000015	Cystobacter fuscus DSM 2262 contig15, whole genome shotgun sequence	terpene	Terpene	Cystobacter fuscus DSM 2262	Bacteria,Proteobacteria,Deltaproteobacteria,Myxococcales,Cystobacterineae,Archangiaceae,Cystobacter
NZ_ANAH02000076.cluster026	NZ_ANAH02000014	Cystobacter fuscus DSM 2262 contig14, whole genome shotgun sequence	bacteriocin-lantipeptide	RiPPs	Cystobacter fuscus DSM 2262	Bacteria,Proteobacteria,Deltaproteobacteria,Myxococcales,Cystobacterineae,Archangiaceae,Cystobacter
NZ_ANAH02000076.cluster027	NZ_ANAH02000014	Cystobacter fuscus DSM 2262 contig14, whole genome shotgun sequence	terpene	Terpene	Cystobacter fuscus DSM 2262	Bacteria,Proteobacteria,Deltaproteobacteria,Myxococcales,Cystobacterineae,Archangiaceae,Cystobacter
NZ_ANAH02000076.cluster028	NZ_ANAH02000012	Cystobacter fuscus DSM 2262 contig12, whole genome shotgun sequence	bacteriocin	RiPPs	Cystobacter fuscus DSM 2262	Bacteria,Proteobacteria,Deltaproteobacteria,Myxococcales,Cystobacterineae,Archangiaceae,Cystobacter
NZ_ANAH02000076.cluster029	NZ_ANAH02000011	Cystobacter fuscus DSM 2262 contig11, whole genome shotgun sequence	bacteriocin	RiPPs	Cystobacter fuscus DSM 2262	Bacteria,Proteobacteria,Deltaproteobacteria,Myxococcales,Cystobacterineae,Archangiaceae,Cystobacter
NZ_ANAH02000076.cluster030	NZ_ANAH02000010	Cystobacter fuscus DSM 2262 contig10, whole genome shotgun sequence	terpene	Terpene	Cystobacter fuscus DSM 2262	Bacteria,Proteobacteria,Deltaproteobacteria,Myxococcales,Cystobacterineae,Archangiaceae,Cystobacter
NZ_ANAH02000076.cluster031	NZ_ANAH02000010	Cystobacter fuscus DSM 2262 contig10, whole genome shotgun sequence	t3pks	PKSother	Cystobacter fuscus DSM 2262	Bacteria,Proteobacteria,Deltaproteobacteria,Myxococcales,Cystobacterineae,Archangiaceae,Cystobacter
NZ_ANAH02000076.cluster032	NZ_ANAH02000010	Cystobacter fuscus DSM 2262 contig10, whole genome shotgun sequence	bacteriocin	RiPPs	Cystobacter fuscus DSM 2262	Bacteria,Proteobacteria,Deltaproteobacteria,Myxococcales,Cystobacterineae,Archangiaceae,Cystobacter
NZ_ANAH02000076.cluster033	NZ_ANAH02000009	Cystobacter fuscus DSM 2262 contig9, whole genome shotgun sequence	microviridin-lantipeptide	RiPPs	Cystobacter fuscus DSM 2262	Bacteria,Proteobacteria,Deltaproteobacteria,Myxococcales,Cystobacterineae,Archangiaceae,Cystobacter
NZ_ANAH02000076.cluster034	NZ_ANAH02000008	Cystobacter fuscus DSM 2262 contig8, whole genome shotgun sequence	bacteriocin	RiPPs	Cystobacter fuscus DSM 2262	Bacteria,Proteobacteria,Deltaproteobacteria,Myxococcales,Cystobacterineae,Archangiaceae,Cystobacter
NZ_ANAH02000076.cluster035	NZ_ANAH02000005	Cystobacter fuscus DSM 2262 contig5, whole genome shotgun sequence	indole	Others	Cystobacter fuscus DSM 2262	Bacteria,Proteobacteria,Deltaproteobacteria,Myxococcales,Cystobacterineae,Archangiaceae,Cystobacter
NZ_ANAH02000076.cluster036	NZ_ANAH02000005	Cystobacter fuscus DSM 2262 contig5, whole genome shotgun sequence	terpene	Terpene	Cystobacter fuscus DSM 2262	Bacteria,Proteobacteria,Deltaproteobacteria,Myxococcales,Cystobacterineae,Archangiaceae,Cystobacter
NZ_ANAH02000076.cluster037	NZ_ANAH02000004	Cystobacter fuscus DSM 2262 contig4, whole genome shotgun sequence	terpene	Terpene	Cystobacter fuscus DSM 2262	Bacteria,Proteobacteria,Deltaproteobacteria,Myxococcales,Cystobacterineae,Archangiaceae,Cystobacter
NZ_ANAH02000076.cluster038	NZ_ANAH02000004	Cystobacter fuscus DSM 2262 contig4, whole genome shotgun sequence	bacteriocin	RiPPs	Cystobacter fuscus DSM 2262	Bacteria,Proteobacteria,Deltaproteobacteria,Myxococcales,Cystobacterineae,Archangiaceae,Cystobacter
NZ_ANAH02000076.cluster039	NZ_ANAH02000001	Cystobacter fuscus DSM 2262 contig1, whole genome shotgun sequence	t1pks	PKSI	Cystobacter fuscus DSM 2262	Bacteria,Proteobacteria,Deltaproteobacteria,Myxococcales,Cystobacterineae,Archangiaceae,Cystobacter
NZ_ANAH02000076.cluster040	NZ_ANAH02000001	Cystobacter fuscus DSM 2262 contig1, whole genome shotgun sequence	microviridin	RiPPs	Cystobacter fuscus DSM 2262	Bacteria,Proteobacteria,Deltaproteobacteria,Myxococcales,Cystobacterineae,Archangiaceae,Cystobacter
NZ_ANAH02000076.cluster041	NZ_ANAH02000001	Cystobacter fuscus DSM 2262 contig1, whole genome shotgun sequence	bacteriocin	RiPPs	Cystobacter fuscus DSM 2262	Bacteria,Proteobacteria,Deltaproteobacteria,Myxococcales,Cystobacterineae,Archangiaceae,Cystobacter
NZ_ASRX01000001.cluster001	NZ_ASRX01000001	Chondromyces apiculatus DSM 436 contig1, whole genome shotgun sequence	arylpolyene	Others	Chondromyces apiculatus DSM 436	Bacteria,Proteobacteria,Deltaproteobacteria,Myxococcales,Sorangiineae,Polyangiaceae,Chondromyces
NZ_ASRX01000001.cluster002	NZ_ASRX01000002	Chondromyces apiculatus DSM 436 contig2, whole genome shotgun sequence	terpene	Terpene	Chondromyces apiculatus DSM 436	Bacteria,Proteobacteria,Deltaproteobacteria,Myxococcales,Sorangiineae,Polyangiaceae,Chondromyces
NZ_ASRX01000001.cluster003	NZ_ASRX01000002	Chondromyces apiculatus DSM 436 contig2, whole genome shotgun sequence	t1pks-nrps	PKS-NRP_Hybrids	Chondromyces apiculatus DSM 436	Bacteria,Proteobacteria,Deltaproteobacteria,Myxococcales,Sorangiineae,Polyangiaceae,Chondromyces
NZ_ASRX01000001.cluster004	NZ_ASRX01000010	Chondromyces apiculatus DSM 436 contig10, whole genome shotgun sequence	bacteriocin	RiPPs	Chondromyces apiculatus DSM 436	Bacteria,Proteobacteria,Deltaproteobacteria,Myxococcales,Sorangiineae,Polyangiaceae,Chondromyces
NZ_ASRX01000001.cluster005	NZ_ASRX01000015	Chondromyces apiculatus DSM 436 contig15, whole genome shotgun sequence	t3pks	PKSother	Chondromyces apiculatus DSM 436	Bacteria,Proteobacteria,Deltaproteobacteria,Myxococcales,Sorangiineae,Polyangiaceae,Chondromyces
NZ_ASRX01000001.cluster006	NZ_ASRX01000016	Chondromyces apiculatus DSM 436 contig16, whole genome shotgun sequence	bacteriocin	RiPPs	Chondromyces apiculatus DSM 436	Bacteria,Proteobacteria,Deltaproteobacteria,Myxococcales,Sorangiineae,Polyangiaceae,Chondromyces
NZ_ASRX01000001.cluster007	NZ_ASRX01000017	Chondromyces apiculatus DSM 436 contig17, whole genome shotgun sequence	other	Others	Chondromyces apiculatus DSM 436	Bacteria,Proteobacteria,Deltaproteobacteria,Myxococcales,Sorangiineae,Polyangiaceae,Chondromyces
NZ_ASRX01000001.cluster008	NZ_ASRX01000018	Chondromyces apiculatus DSM 436 contig18, whole genome shotgun sequence	t1pks	PKSI	Chondromyces apiculatus DSM 436	Bacteria,Proteobacteria,Deltaproteobacteria,Myxococcales,Sorangiineae,Polyangiaceae,Chondromyces
NZ_ASRX01000001.cluster009	NZ_ASRX01000023	Chondromyces apiculatus DSM 436 contig23, whole genome shotgun sequence	t1pks-nrps	PKS-NRP_Hybrids	Chondromyces apiculatus DSM 436	Bacteria,Proteobacteria,Deltaproteobacteria,Myxococcales,Sorangiineae,Polyangiaceae,Chondromyces
NZ_ASRX01000001.cluster010	NZ_ASRX01000023	Chondromyces apiculatus DSM 436 contig23, whole genome shotgun sequence	nrps	NRPS	Chondromyces apiculatus DSM 436	Bacteria,Proteobacteria,Deltaproteobacteria,Myxococcales,Sorangiineae,Polyangiaceae,Chondromyces
NZ_ASRX01000001.cluster011	NZ_ASRX01000026	Chondromyces apiculatus DSM 436 contig26, whole genome shotgun sequence	other	Others	Chondromyces apiculatus DSM 436	Bacteria,Proteobacteria,Deltaproteobacteria,Myxococcales,Sorangiineae,Polyangiaceae,Chondromyces
NZ_ASRX01000001.cluster012	NZ_ASRX01000027	Chondromyces apiculatus DSM 436 contig27, whole genome shotgun sequence	nrps	NRPS	Chondromyces apiculatus DSM 436	Bacteria,Proteobacteria,Deltaproteobacteria,Myxococcales,Sorangiineae,Polyangiaceae,Chondromyces
NZ_ASRX01000001.cluster013	NZ_ASRX01000030	Chondromyces apiculatus DSM 436 contig30, whole genome shotgun sequence	terpene	Terpene	Chondromyces apiculatus DSM 436	Bacteria,Proteobacteria,Deltaproteobacteria,Myxococcales,Sorangiineae,Polyangiaceae,Chondromyces
NZ_ASRX01000001.cluster014	NZ_ASRX01000032	Chondromyces apiculatus DSM 436 contig32, whole genome shotgun sequence	transatpks-nrps	PKS-NRP_Hybrids	Chondromyces apiculatus DSM 436	Bacteria,Proteobacteria,Deltaproteobacteria,Myxococcales,Sorangiineae,Polyangiaceae,Chondromyces
NZ_ASRX01000001.cluster015	NZ_ASRX01000032	Chondromyces apiculatus DSM 436 contig32, whole genome shotgun sequence	nrps	NRPS	Chondromyces apiculatus DSM 436	Bacteria,Proteobacteria,Deltaproteobacteria,Myxococcales,Sorangiineae,Polyangiaceae,Chondromyces
NZ_ASRX01000001.cluster016	NZ_ASRX01000036	Chondromyces apiculatus DSM 436 contig36, whole genome shotgun sequence	t1pks-nrps	PKS-NRP_Hybrids	Chondromyces apiculatus DSM 436	Bacteria,Proteobacteria,Deltaproteobacteria,Myxococcales,Sorangiineae,Polyangiaceae,Chondromyces
NZ_ASRX01000001.cluster017	NZ_ASRX01000038	Chondromyces apiculatus DSM 436 contig38, whole genome shotgun sequence	t1pks-nrps	PKS-NRP_Hybrids	Chondromyces apiculatus DSM 436	Bacteria,Proteobacteria,Deltaproteobacteria,Myxococcales,Sorangiineae,Polyangiaceae,Chondromyces
NZ_ASRX01000001.cluster018	NZ_ASRX01000041	Chondromyces apiculatus DSM 436 contig41, whole genome shotgun sequence	t1pks-nrps	PKS-NRP_Hybrids	Chondromyces apiculatus DSM 436	Bacteria,Proteobacteria,Deltaproteobacteria,Myxococcales,Sorangiineae,Polyangiaceae,Chondromyces
NZ_ASRX01000001.cluster019	NZ_ASRX01000042	Chondromyces apiculatus DSM 436 contig42, whole genome shotgun sequence	terpene	Terpene	Chondromyces apiculatus DSM 436	Bacteria,Proteobacteria,Deltaproteobacteria,Myxococcales,Sorangiineae,Polyangiaceae,Chondromyces
NZ_ASRX01000001.cluster020	NZ_ASRX01000043	Chondromyces apiculatus DSM 436 contig43, whole genome shotgun sequence	nrps	NRPS	Chondromyces apiculatus DSM 436	Bacteria,Proteobacteria,Deltaproteobacteria,Myxococcales,Sorangiineae,Polyangiaceae,Chondromyces
NZ_ASRX01000001.cluster021	NZ_ASRX01000045	Chondromyces apiculatus DSM 436 contig45, whole genome shotgun sequence	phenazine	Others	Chondromyces apiculatus DSM 436	Bacteria,Proteobacteria,Deltaproteobacteria,Myxococcales,Sorangiineae,Polyangiaceae,Chondromyces
NZ_ASRX01000001.cluster022	NZ_ASRX01000047	Chondromyces apiculatus DSM 436 contig47, whole genome shotgun sequence	other	Others	Chondromyces apiculatus DSM 436	Bacteria,Proteobacteria,Deltaproteobacteria,Myxococcales,Sorangiineae,Polyangiaceae,Chondromyces
NZ_ASRX01000001.cluster023	NZ_ASRX01000048	Chondromyces apiculatus DSM 436 contig48, whole genome shotgun sequence	terpene	Terpene	Chondromyces apiculatus DSM 436	Bacteria,Proteobacteria,Deltaproteobacteria,Myxococcales,Sorangiineae,Polyangiaceae,Chondromyces
NZ_ASRX01000001.cluster024	NZ_ASRX01000051	Chondromyces apiculatus DSM 436 contig51, whole genome shotgun sequence	t1pks-nrps	PKS-NRP_Hybrids	Chondromyces apiculatus DSM 436	Bacteria,Proteobacteria,Deltaproteobacteria,Myxococcales,Sorangiineae,Polyangiaceae,Chondromyces
NZ_ASRX01000001.cluster025	NZ_ASRX01000053	Chondromyces apiculatus DSM 436 contig53, whole genome shotgun sequence	t1pks-nrps	PKS-NRP_Hybrids	Chondromyces apiculatus DSM 436	Bacteria,Proteobacteria,Deltaproteobacteria,Myxococcales,Sorangiineae,Polyangiaceae,Chondromyces
NZ_ASRX01000001.cluster026	NZ_ASRX01000057	Chondromyces apiculatus DSM 436 contig57, whole genome shotgun sequence	lantipeptide	RiPPs	Chondromyces apiculatus DSM 436	Bacteria,Proteobacteria,Deltaproteobacteria,Myxococcales,Sorangiineae,Polyangiaceae,Chondromyces
NZ_ASRX01000001.cluster027	NZ_ASRX01000063	Chondromyces apiculatus DSM 436 contig63, whole genome shotgun sequence	terpene	Terpene	Chondromyces apiculatus DSM 436	Bacteria,Proteobacteria,Deltaproteobacteria,Myxococcales,Sorangiineae,Polyangiaceae,Chondromyces
NZ_ASRX01000001.cluster028	NZ_ASRX01000079	Chondromyces apiculatus DSM 436 contig79, whole genome shotgun sequence	bacteriocin	RiPPs	Chondromyces apiculatus DSM 436	Bacteria,Proteobacteria,Deltaproteobacteria,Myxococcales,Sorangiineae,Polyangiaceae,Chondromyces
NZ_ASRX01000001.cluster029	NZ_ASRX01000081	Chondromyces apiculatus DSM 436 contig81, whole genome shotgun sequence	bacteriocin	RiPPs	Chondromyces apiculatus DSM 436	Bacteria,Proteobacteria,Deltaproteobacteria,Myxococcales,Sorangiineae,Polyangiaceae,Chondromyces
NZ_ASRX01000001.cluster030	NZ_ASRX01000091	Chondromyces apiculatus DSM 436 contig91, whole genome shotgun sequence	nrps	NRPS	Chondromyces apiculatus DSM 436	Bacteria,Proteobacteria,Deltaproteobacteria,Myxococcales,Sorangiineae,Polyangiaceae,Chondromyces
NZ_ASRX01000001.cluster031	NZ_ASRX01000093	Chondromyces apiculatus DSM 436 contig93, whole genome shotgun sequence	terpene	Terpene	Chondromyces apiculatus DSM 436	Bacteria,Proteobacteria,Deltaproteobacteria,Myxococcales,Sorangiineae,Polyangiaceae,Chondromyces
NZ_ASRX01000001.cluster032	NZ_ASRX01000105	Chondromyces apiculatus DSM 436 contig105, whole genome shotgun sequence	terpene	Terpene	Chondromyces apiculatus DSM 436	Bacteria,Proteobacteria,Deltaproteobacteria,Myxococcales,Sorangiineae,Polyangiaceae,Chondromyces
NZ_ASRX01000001.cluster033	NZ_ASRX01000106	Chondromyces apiculatus DSM 436 contig106, whole genome shotgun sequence	t1pks	PKSI	Chondromyces apiculatus DSM 436	Bacteria,Proteobacteria,Deltaproteobacteria,Myxococcales,Sorangiineae,Polyangiaceae,Chondromyces
NZ_ASRX01000001.cluster034	NZ_ASRX01000107	Chondromyces apiculatus DSM 436 contig107, whole genome shotgun sequence	t1pks-nrps	PKS-NRP_Hybrids	Chondromyces apiculatus DSM 436	Bacteria,Proteobacteria,Deltaproteobacteria,Myxococcales,Sorangiineae,Polyangiaceae,Chondromyces
NZ_ASRX01000001.cluster035	NZ_ASRX01000108	Chondromyces apiculatus DSM 436 contig108, whole genome shotgun sequence	bacteriocin	RiPPs	Chondromyces apiculatus DSM 436	Bacteria,Proteobacteria,Deltaproteobacteria,Myxococcales,Sorangiineae,Polyangiaceae,Chondromyces
NZ_ASRX01000001.cluster036	NZ_ASRX01000120	Chondromyces apiculatus DSM 436 contig120, whole genome shotgun sequence	lantipeptide	RiPPs	Chondromyces apiculatus DSM 436	Bacteria,Proteobacteria,Deltaproteobacteria,Myxococcales,Sorangiineae,Polyangiaceae,Chondromyces
NZ_ASRX01000001.cluster037	NZ_ASRX01000130	Chondromyces apiculatus DSM 436 contig130, whole genome shotgun sequence	t1pks	PKSI	Chondromyces apiculatus DSM 436	Bacteria,Proteobacteria,Deltaproteobacteria,Myxococcales,Sorangiineae,Polyangiaceae,Chondromyces
NZ_BAZG01000344.cluster001	NZ_BAZG01000295	Anaeromyxobacter sp. PSR-1, whole genome shotgun sequence	t1pks	PKSI	Anaeromyxobacter sp. PSR-1	Bacteria,Proteobacteria,Deltaproteobacteria,Myxococcales,Cystobacterineae,Anaeromyxobacteraceae,Anaeromyxobacter
NZ_BAZG01000344.cluster003	NZ_BAZG01000219	Anaeromyxobacter sp. PSR-1, whole genome shotgun sequence	bacteriocin	RiPPs	Anaeromyxobacter sp. PSR-1	Bacteria,Proteobacteria,Deltaproteobacteria,Myxococcales,Cystobacterineae,Anaeromyxobacteraceae,Anaeromyxobacter
NZ_BAZG01000344.cluster004	NZ_BAZG01000093	Anaeromyxobacter sp. PSR-1, whole genome shotgun sequence	t3pks	PKSother	Anaeromyxobacter sp. PSR-1	Bacteria,Proteobacteria,Deltaproteobacteria,Myxococcales,Cystobacterineae,Anaeromyxobacteraceae,Anaeromyxobacter
NZ_BAZG01000344.cluster005	NZ_BAZG01000013	Anaeromyxobacter sp. PSR-1, whole genome shotgun sequence	other	Others	Anaeromyxobacter sp. PSR-1	Bacteria,Proteobacteria,Deltaproteobacteria,Myxococcales,Cystobacterineae,Anaeromyxobacteraceae,Anaeromyxobacter
NZ_BAZG01000344.cluster006	NZ_BAZG01000004	Anaeromyxobacter sp. PSR-1, whole genome shotgun sequence	bacteriocin	RiPPs	Anaeromyxobacter sp. PSR-1	Bacteria,Proteobacteria,Deltaproteobacteria,Myxococcales,Cystobacterineae,Anaeromyxobacteraceae,Anaeromyxobacter
NZ_CP006003.1.cluster001	NZ_CP006003.1	Myxococcus fulvus 124B02, complete genome	terpene	Terpene	Myxococcus fulvus 124B02	Bacteria,Proteobacteria,Deltaproteobacteria,Myxococcales,Cystobacterineae,Myxococcaceae,Myxococcus
NZ_CP006003.1.cluster002	NZ_CP006003.1	Myxococcus fulvus 124B02, complete genome	terpene	Terpene	Myxococcus fulvus 124B02	Bacteria,Proteobacteria,Deltaproteobacteria,Myxococcales,Cystobacterineae,Myxococcaceae,Myxococcus
NZ_CP006003.1.cluster003	NZ_CP006003.1	Myxococcus fulvus 124B02, complete genome	t1pks-nrps	PKS-NRP_Hybrids	Myxococcus fulvus 124B02	Bacteria,Proteobacteria,Deltaproteobacteria,Myxococcales,Cystobacterineae,Myxococcaceae,Myxococcus
NZ_CP006003.1.cluster004	NZ_CP006003.1	Myxococcus fulvus 124B02, complete genome	other	Others	Myxococcus fulvus 124B02	Bacteria,Proteobacteria,Deltaproteobacteria,Myxococcales,Cystobacterineae,Myxococcaceae,Myxococcus
NZ_CP006003.1.cluster005	NZ_CP006003.1	Myxococcus fulvus 124B02, complete genome	nrps	NRPS	Myxococcus fulvus 124B02	Bacteria,Proteobacteria,Deltaproteobacteria,Myxococcales,Cystobacterineae,Myxococcaceae,Myxococcus
NZ_CP006003.1.cluster006	NZ_CP006003.1	Myxococcus fulvus 124B02, complete genome	t1pks-nrps	PKS-NRP_Hybrids	Myxococcus fulvus 124B02	Bacteria,Proteobacteria,Deltaproteobacteria,Myxococcales,Cystobacterineae,Myxococcaceae,Myxococcus
NZ_CP006003.1.cluster007	NZ_CP006003.1	Myxococcus fulvus 124B02, complete genome	nrps	NRPS	Myxococcus fulvus 124B02	Bacteria,Proteobacteria,Deltaproteobacteria,Myxococcales,Cystobacterineae,Myxococcaceae,Myxococcus
NZ_CP006003.1.cluster008	NZ_CP006003.1	Myxococcus fulvus 124B02, complete genome	terpene-nrps	Others	Myxococcus fulvus 124B02	Bacteria,Proteobacteria,Deltaproteobacteria,Myxococcales,Cystobacterineae,Myxococcaceae,Myxococcus
NZ_CP006003.1.cluster009	NZ_CP006003.1	Myxococcus fulvus 124B02, complete genome	nrps	NRPS	Myxococcus fulvus 124B02	Bacteria,Proteobacteria,Deltaproteobacteria,Myxococcales,Cystobacterineae,Myxococcaceae,Myxococcus
NZ_CP006003.1.cluster010	NZ_CP006003.1	Myxococcus fulvus 124B02, complete genome	t1pks	PKSI	Myxococcus fulvus 124B02	Bacteria,Proteobacteria,Deltaproteobacteria,Myxococcales,Cystobacterineae,Myxococcaceae,Myxococcus
NZ_CP006003.1.cluster011	NZ_CP006003.1	Myxococcus fulvus 124B02, complete genome	terpene	Terpene	Myxococcus fulvus 124B02	Bacteria,Proteobacteria,Deltaproteobacteria,Myxococcales,Cystobacterineae,Myxococcaceae,Myxococcus
NZ_CP006003.1.cluster012	NZ_CP006003.1	Myxococcus fulvus 124B02, complete genome	terpene	Terpene	Myxococcus fulvus 124B02	Bacteria,Proteobacteria,Deltaproteobacteria,Myxococcales,Cystobacterineae,Myxococcaceae,Myxococcus
NZ_CP006003.1.cluster013	NZ_CP006003.1	Myxococcus fulvus 124B02, complete genome	nrps	NRPS	Myxococcus fulvus 124B02	Bacteria,Proteobacteria,Deltaproteobacteria,Myxococcales,Cystobacterineae,Myxococcaceae,Myxococcus
NZ_CP006003.1.cluster014	NZ_CP006003.1	Myxococcus fulvus 124B02, complete genome	thiopeptide	RiPPs	Myxococcus fulvus 124B02	Bacteria,Proteobacteria,Deltaproteobacteria,Myxococcales,Cystobacterineae,Myxococcaceae,Myxococcus
NZ_CP006003.1.cluster015	NZ_CP006003.1	Myxococcus fulvus 124B02, complete genome	arylpolyene	Others	Myxococcus fulvus 124B02	Bacteria,Proteobacteria,Deltaproteobacteria,Myxococcales,Cystobacterineae,Myxococcaceae,Myxococcus
NZ_CP006003.1.cluster016	NZ_CP006003.1	Myxococcus fulvus 124B02, complete genome	t1pks-nrps	PKS-NRP_Hybrids	Myxococcus fulvus 124B02	Bacteria,Proteobacteria,Deltaproteobacteria,Myxococcales,Cystobacterineae,Myxococcaceae,Myxococcus
NZ_CP006003.1.cluster017	NZ_CP006003.1	Myxococcus fulvus 124B02, complete genome	other	Others	Myxococcus fulvus 124B02	Bacteria,Proteobacteria,Deltaproteobacteria,Myxococcales,Cystobacterineae,Myxococcaceae,Myxococcus
NZ_CP006003.1.cluster018	NZ_CP006003.1	Myxococcus fulvus 124B02, complete genome	bacteriocin	RiPPs	Myxococcus fulvus 124B02	Bacteria,Proteobacteria,Deltaproteobacteria,Myxococcales,Cystobacterineae,Myxococcaceae,Myxococcus
NZ_CP006003.1.cluster019	NZ_CP006003.1	Myxococcus fulvus 124B02, complete genome	t1pks-nrps	PKS-NRP_Hybrids	Myxococcus fulvus 124B02	Bacteria,Proteobacteria,Deltaproteobacteria,Myxococcales,Cystobacterineae,Myxococcaceae,Myxococcus
NZ_CP006003.1.cluster020	NZ_CP006003.1	Myxococcus fulvus 124B02, complete genome	nrps	NRPS	Myxococcus fulvus 124B02	Bacteria,Proteobacteria,Deltaproteobacteria,Myxococcales,Cystobacterineae,Myxococcaceae,Myxococcus
NZ_CP006003.1.cluster021	NZ_CP006003.1	Myxococcus fulvus 124B02, complete genome	terpene	Terpene	Myxococcus fulvus 124B02	Bacteria,Proteobacteria,Deltaproteobacteria,Myxococcales,Cystobacterineae,Myxococcaceae,Myxococcus
NZ_CP006003.1.cluster022	NZ_CP006003.1	Myxococcus fulvus 124B02, complete genome	t1pks-nrps	PKS-NRP_Hybrids	Myxococcus fulvus 124B02	Bacteria,Proteobacteria,Deltaproteobacteria,Myxococcales,Cystobacterineae,Myxococcaceae,Myxococcus
NZ_CP006003.1.cluster023	NZ_CP006003.1	Myxococcus fulvus 124B02, complete genome	lantipeptide	RiPPs	Myxococcus fulvus 124B02	Bacteria,Proteobacteria,Deltaproteobacteria,Myxococcales,Cystobacterineae,Myxococcaceae,Myxococcus
NZ_CP006003.1.cluster024	NZ_CP006003.1	Myxococcus fulvus 124B02, complete genome	bacteriocin-t1pks-nrps	Others	Myxococcus fulvus 124B02	Bacteria,Proteobacteria,Deltaproteobacteria,Myxococcales,Cystobacterineae,Myxococcaceae,Myxococcus
NZ_CP006003.1.cluster025	NZ_CP006003.1	Myxococcus fulvus 124B02, complete genome	bacteriocin	RiPPs	Myxococcus fulvus 124B02	Bacteria,Proteobacteria,Deltaproteobacteria,Myxococcales,Cystobacterineae,Myxococcaceae,Myxococcus
NZ_CP006003.1.cluster026	NZ_CP006003.1	Myxococcus fulvus 124B02, complete genome	bacteriocin-t1pks-nrps	Others	Myxococcus fulvus 124B02	Bacteria,Proteobacteria,Deltaproteobacteria,Myxococcales,Cystobacterineae,Myxococcaceae,Myxococcus
NZ_CP006003.1.cluster027	NZ_CP006003.1	Myxococcus fulvus 124B02, complete genome	bacteriocin-nrps	Others	Myxococcus fulvus 124B02	Bacteria,Proteobacteria,Deltaproteobacteria,Myxococcales,Cystobacterineae,Myxococcaceae,Myxococcus
NZ_CP006003.1.cluster028	NZ_CP006003.1	Myxococcus fulvus 124B02, complete genome	nrps	NRPS	Myxococcus fulvus 124B02	Bacteria,Proteobacteria,Deltaproteobacteria,Myxococcales,Cystobacterineae,Myxococcaceae,Myxococcus
NZ_CP006003.1.cluster029	NZ_CP006003.1	Myxococcus fulvus 124B02, complete genome	lantipeptide	RiPPs	Myxococcus fulvus 124B02	Bacteria,Proteobacteria,Deltaproteobacteria,Myxococcales,Cystobacterineae,Myxococcaceae,Myxococcus
NZ_CP006003.1.cluster030	NZ_CP006003.1	Myxococcus fulvus 124B02, complete genome	nrps	NRPS	Myxococcus fulvus 124B02	Bacteria,Proteobacteria,Deltaproteobacteria,Myxococcales,Cystobacterineae,Myxococcaceae,Myxococcus
NZ_CP006003.1.cluster031	NZ_CP006003.1	Myxococcus fulvus 124B02, complete genome	nrps	NRPS	Myxococcus fulvus 124B02	Bacteria,Proteobacteria,Deltaproteobacteria,Myxococcales,Cystobacterineae,Myxococcaceae,Myxococcus
NZ_CP006003.1.cluster032	NZ_CP006003.1	Myxococcus fulvus 124B02, complete genome	bacteriocin	RiPPs	Myxococcus fulvus 124B02	Bacteria,Proteobacteria,Deltaproteobacteria,Myxococcales,Cystobacterineae,Myxococcaceae,Myxococcus
NZ_CP006003.1.cluster033	NZ_CP006003.1	Myxococcus fulvus 124B02, complete genome	resorcinol	Others	Myxococcus fulvus 124B02	Bacteria,Proteobacteria,Deltaproteobacteria,Myxococcales,Cystobacterineae,Myxococcaceae,Myxococcus
NZ_CP006003.1.cluster034	NZ_CP006003.1	Myxococcus fulvus 124B02, complete genome	t1pks	PKSI	Myxococcus fulvus 124B02	Bacteria,Proteobacteria,Deltaproteobacteria,Myxococcales,Cystobacterineae,Myxococcaceae,Myxococcus
NZ_CP006003.1.cluster035	NZ_CP006003.1	Myxococcus fulvus 124B02, complete genome	other	Others	Myxococcus fulvus 124B02	Bacteria,Proteobacteria,Deltaproteobacteria,Myxococcales,Cystobacterineae,Myxococcaceae,Myxococcus
NZ_CP006003.1.cluster036	NZ_CP006003.1	Myxococcus fulvus 124B02, complete genome	t3pks	PKSother	Myxococcus fulvus 124B02	Bacteria,Proteobacteria,Deltaproteobacteria,Myxococcales,Cystobacterineae,Myxococcaceae,Myxococcus
NZ_CP006003.1.cluster037	NZ_CP006003.1	Myxococcus fulvus 124B02, complete genome	terpene	Terpene	Myxococcus fulvus 124B02	Bacteria,Proteobacteria,Deltaproteobacteria,Myxococcales,Cystobacterineae,Myxococcaceae,Myxococcus
NZ_CP011125.1.cluster001	NZ_CP011125.1	Sandaracinus amylolyticus strain DSM 53668, complete genome	arylpolyene	Others	Sandaracinus amylolyticus	Bacteria,Proteobacteria,Deltaproteobacteria,Myxococcales,Sorangiineae,Sandaracinaceae,Sandaracinus
NZ_CP011125.1.cluster002	NZ_CP011125.1	Sandaracinus amylolyticus strain DSM 53668, complete genome	terpene	Terpene	Sandaracinus amylolyticus	Bacteria,Proteobacteria,Deltaproteobacteria,Myxococcales,Sorangiineae,Sandaracinaceae,Sandaracinus
NZ_CP011125.1.cluster003	NZ_CP011125.1	Sandaracinus amylolyticus strain DSM 53668, complete genome	indole	Others	Sandaracinus amylolyticus	Bacteria,Proteobacteria,Deltaproteobacteria,Myxococcales,Sorangiineae,Sandaracinaceae,Sandaracinus
NZ_CP011125.1.cluster004	NZ_CP011125.1	Sandaracinus amylolyticus strain DSM 53668, complete genome	arylpolyene	Others	Sandaracinus amylolyticus	Bacteria,Proteobacteria,Deltaproteobacteria,Myxococcales,Sorangiineae,Sandaracinaceae,Sandaracinus
NZ_CP011125.1.cluster005	NZ_CP011125.1	Sandaracinus amylolyticus strain DSM 53668, complete genome	bacteriocin	RiPPs	Sandaracinus amylolyticus	Bacteria,Proteobacteria,Deltaproteobacteria,Myxococcales,Sorangiineae,Sandaracinaceae,Sandaracinus
NZ_CP011125.1.cluster006	NZ_CP011125.1	Sandaracinus amylolyticus strain DSM 53668, complete genome	indole	Others	Sandaracinus amylolyticus	Bacteria,Proteobacteria,Deltaproteobacteria,Myxococcales,Sorangiineae,Sandaracinaceae,Sandaracinus
NZ_CP011125.1.cluster007	NZ_CP011125.1	Sandaracinus amylolyticus strain DSM 53668, complete genome	otherks	PKSother	Sandaracinus amylolyticus	Bacteria,Proteobacteria,Deltaproteobacteria,Myxococcales,Sorangiineae,Sandaracinaceae,Sandaracinus
NZ_CP011125.1.cluster008	NZ_CP011125.1	Sandaracinus amylolyticus strain DSM 53668, complete genome	bacteriocin-t3pks	Others	Sandaracinus amylolyticus	Bacteria,Proteobacteria,Deltaproteobacteria,Myxococcales,Sorangiineae,Sandaracinaceae,Sandaracinus
NZ_CP011125.1.cluster009	NZ_CP011125.1	Sandaracinus amylolyticus strain DSM 53668, complete genome	nrps	NRPS	Sandaracinus amylolyticus	Bacteria,Proteobacteria,Deltaproteobacteria,Myxococcales,Sorangiineae,Sandaracinaceae,Sandaracinus
NZ_CP011125.1.cluster010	NZ_CP011125.1	Sandaracinus amylolyticus strain DSM 53668, complete genome	bacteriocin-t1pks	Others	Sandaracinus amylolyticus	Bacteria,Proteobacteria,Deltaproteobacteria,Myxococcales,Sorangiineae,Sandaracinaceae,Sandaracinus
NZ_CP011125.1.cluster011	NZ_CP011125.1	Sandaracinus amylolyticus strain DSM 53668, complete genome	ladderane	Others	Sandaracinus amylolyticus	Bacteria,Proteobacteria,Deltaproteobacteria,Myxococcales,Sorangiineae,Sandaracinaceae,Sandaracinus
NZ_CP011125.1.cluster012	NZ_CP011125.1	Sandaracinus amylolyticus strain DSM 53668, complete genome	terpene	Terpene	Sandaracinus amylolyticus	Bacteria,Proteobacteria,Deltaproteobacteria,Myxococcales,Sorangiineae,Sandaracinaceae,Sandaracinus
NZ_CP011125.1.cluster013	NZ_CP011125.1	Sandaracinus amylolyticus strain DSM 53668, complete genome	nrps	NRPS	Sandaracinus amylolyticus	Bacteria,Proteobacteria,Deltaproteobacteria,Myxococcales,Sorangiineae,Sandaracinaceae,Sandaracinus
NZ_CP011125.1.cluster014	NZ_CP011125.1	Sandaracinus amylolyticus strain DSM 53668, complete genome	terpene	Terpene	Sandaracinus amylolyticus	Bacteria,Proteobacteria,Deltaproteobacteria,Myxococcales,Sorangiineae,Sandaracinaceae,Sandaracinus
NZ_CP011125.1.cluster015	NZ_CP011125.1	Sandaracinus amylolyticus strain DSM 53668, complete genome	nrps	NRPS	Sandaracinus amylolyticus	Bacteria,Proteobacteria,Deltaproteobacteria,Myxococcales,Sorangiineae,Sandaracinaceae,Sandaracinus
NZ_CP011125.1.cluster016	NZ_CP011125.1	Sandaracinus amylolyticus strain DSM 53668, complete genome	bacteriocin	RiPPs	Sandaracinus amylolyticus	Bacteria,Proteobacteria,Deltaproteobacteria,Myxococcales,Sorangiineae,Sandaracinaceae,Sandaracinus
NZ_CP011125.1.cluster017	NZ_CP011125.1	Sandaracinus amylolyticus strain DSM 53668, complete genome	bacteriocin	RiPPs	Sandaracinus amylolyticus	Bacteria,Proteobacteria,Deltaproteobacteria,Myxococcales,Sorangiineae,Sandaracinaceae,Sandaracinus
NZ_CP011125.1.cluster018	NZ_CP011125.1	Sandaracinus amylolyticus strain DSM 53668, complete genome	arylpolyene	Others	Sandaracinus amylolyticus	Bacteria,Proteobacteria,Deltaproteobacteria,Myxococcales,Sorangiineae,Sandaracinaceae,Sandaracinus
NZ_CP011125.1.cluster019	NZ_CP011125.1	Sandaracinus amylolyticus strain DSM 53668, complete genome	terpene	Terpene	Sandaracinus amylolyticus	Bacteria,Proteobacteria,Deltaproteobacteria,Myxococcales,Sorangiineae,Sandaracinaceae,Sandaracinus
NZ_CP011509.1.cluster001	NZ_CP011509.1	Archangium gephyra strain DSM 2261, complete genome	terpene	Terpene	Archangium gephyra	Bacteria,Proteobacteria,Deltaproteobacteria,Myxococcales,Cystobacterineae,Archangiaceae,Archangium
NZ_CP011509.1.cluster002	NZ_CP011509.1	Archangium gephyra strain DSM 2261, complete genome	bacteriocin	RiPPs	Archangium gephyra	Bacteria,Proteobacteria,Deltaproteobacteria,Myxococcales,Cystobacterineae,Archangiaceae,Archangium
NZ_CP011509.1.cluster003	NZ_CP011509.1	Archangium gephyra strain DSM 2261, complete genome	indole	Others	Archangium gephyra	Bacteria,Proteobacteria,Deltaproteobacteria,Myxococcales,Cystobacterineae,Archangiaceae,Archangium
NZ_CP011509.1.cluster004	NZ_CP011509.1	Archangium gephyra strain DSM 2261, complete genome	bacteriocin	RiPPs	Archangium gephyra	Bacteria,Proteobacteria,Deltaproteobacteria,Myxococcales,Cystobacterineae,Archangiaceae,Archangium
NZ_CP011509.1.cluster005	NZ_CP011509.1	Archangium gephyra strain DSM 2261, complete genome	nrps	NRPS	Archangium gephyra	Bacteria,Proteobacteria,Deltaproteobacteria,Myxococcales,Cystobacterineae,Archangiaceae,Archangium
NZ_CP011509.1.cluster006	NZ_CP011509.1	Archangium gephyra strain DSM 2261, complete genome	terpene	Terpene	Archangium gephyra	Bacteria,Proteobacteria,Deltaproteobacteria,Myxococcales,Cystobacterineae,Archangiaceae,Archangium
NZ_CP011509.1.cluster007	NZ_CP011509.1	Archangium gephyra strain DSM 2261, complete genome	other	Others	Archangium gephyra	Bacteria,Proteobacteria,Deltaproteobacteria,Myxococcales,Cystobacterineae,Archangiaceae,Archangium
NZ_CP011509.1.cluster008	NZ_CP011509.1	Archangium gephyra strain DSM 2261, complete genome	bacteriocin	RiPPs	Archangium gephyra	Bacteria,Proteobacteria,Deltaproteobacteria,Myxococcales,Cystobacterineae,Archangiaceae,Archangium
NZ_CP011509.1.cluster009	NZ_CP011509.1	Archangium gephyra strain DSM 2261, complete genome	bacteriocin-terpene	Others	Archangium gephyra	Bacteria,Proteobacteria,Deltaproteobacteria,Myxococcales,Cystobacterineae,Archangiaceae,Archangium
NZ_CP011509.1.cluster010	NZ_CP011509.1	Archangium gephyra strain DSM 2261, complete genome	t1pks	PKSI	Archangium gephyra	Bacteria,Proteobacteria,Deltaproteobacteria,Myxococcales,Cystobacterineae,Archangiaceae,Archangium
NZ_CP011509.1.cluster011	NZ_CP011509.1	Archangium gephyra strain DSM 2261, complete genome	t1pks	PKSI	Archangium gephyra	Bacteria,Proteobacteria,Deltaproteobacteria,Myxococcales,Cystobacterineae,Archangiaceae,Archangium
NZ_CP011509.1.cluster012	NZ_CP011509.1	Archangium gephyra strain DSM 2261, complete genome	microviridin	RiPPs	Archangium gephyra	Bacteria,Proteobacteria,Deltaproteobacteria,Myxococcales,Cystobacterineae,Archangiaceae,Archangium
NZ_CP011509.1.cluster013	NZ_CP011509.1	Archangium gephyra strain DSM 2261, complete genome	other	Others	Archangium gephyra	Bacteria,Proteobacteria,Deltaproteobacteria,Myxococcales,Cystobacterineae,Archangiaceae,Archangium
NZ_CP011509.1.cluster014	NZ_CP011509.1	Archangium gephyra strain DSM 2261, complete genome	nrps	NRPS	Archangium gephyra	Bacteria,Proteobacteria,Deltaproteobacteria,Myxococcales,Cystobacterineae,Archangiaceae,Archangium
NZ_CP011509.1.cluster015	NZ_CP011509.1	Archangium gephyra strain DSM 2261, complete genome	lantipeptide-terpene	Others	Archangium gephyra	Bacteria,Proteobacteria,Deltaproteobacteria,Myxococcales,Cystobacterineae,Archangiaceae,Archangium
NZ_CP011509.1.cluster016	NZ_CP011509.1	Archangium gephyra strain DSM 2261, complete genome	bacteriocin	RiPPs	Archangium gephyra	Bacteria,Proteobacteria,Deltaproteobacteria,Myxococcales,Cystobacterineae,Archangiaceae,Archangium
NZ_CP011509.1.cluster017	NZ_CP011509.1	Archangium gephyra strain DSM 2261, complete genome	bacteriocin	RiPPs	Archangium gephyra	Bacteria,Proteobacteria,Deltaproteobacteria,Myxococcales,Cystobacterineae,Archangiaceae,Archangium
NZ_CP011509.1.cluster018	NZ_CP011509.1	Archangium gephyra strain DSM 2261, complete genome	bacteriocin	RiPPs	Archangium gephyra	Bacteria,Proteobacteria,Deltaproteobacteria,Myxococcales,Cystobacterineae,Archangiaceae,Archangium
NZ_CP011509.1.cluster019	NZ_CP011509.1	Archangium gephyra strain DSM 2261, complete genome	t1pks-nrps	PKS-NRP_Hybrids	Archangium gephyra	Bacteria,Proteobacteria,Deltaproteobacteria,Myxococcales,Cystobacterineae,Archangiaceae,Archangium
NZ_CP011509.1.cluster020	NZ_CP011509.1	Archangium gephyra strain DSM 2261, complete genome	terpene	Terpene	Archangium gephyra	Bacteria,Proteobacteria,Deltaproteobacteria,Myxococcales,Cystobacterineae,Archangiaceae,Archangium
NZ_CP011509.1.cluster021	NZ_CP011509.1	Archangium gephyra strain DSM 2261, complete genome	t1pks-nrps	PKS-NRP_Hybrids	Archangium gephyra	Bacteria,Proteobacteria,Deltaproteobacteria,Myxococcales,Cystobacterineae,Archangiaceae,Archangium
NZ_CP011509.1.cluster022	NZ_CP011509.1	Archangium gephyra strain DSM 2261, complete genome	thiopeptide-bacteriocin	RiPPs	Archangium gephyra	Bacteria,Proteobacteria,Deltaproteobacteria,Myxococcales,Cystobacterineae,Archangiaceae,Archangium
NZ_CP011509.1.cluster023	NZ_CP011509.1	Archangium gephyra strain DSM 2261, complete genome	oligosaccharide	Saccharides	Archangium gephyra	Bacteria,Proteobacteria,Deltaproteobacteria,Myxococcales,Cystobacterineae,Archangiaceae,Archangium
NZ_CP011509.1.cluster024	NZ_CP011509.1	Archangium gephyra strain DSM 2261, complete genome	nrps	NRPS	Archangium gephyra	Bacteria,Proteobacteria,Deltaproteobacteria,Myxococcales,Cystobacterineae,Archangiaceae,Archangium
NZ_CP011509.1.cluster025	NZ_CP011509.1	Archangium gephyra strain DSM 2261, complete genome	bacteriocin	RiPPs	Archangium gephyra	Bacteria,Proteobacteria,Deltaproteobacteria,Myxococcales,Cystobacterineae,Archangiaceae,Archangium
NZ_CP011509.1.cluster026	NZ_CP011509.1	Archangium gephyra strain DSM 2261, complete genome	t1pks-nrps	PKS-NRP_Hybrids	Archangium gephyra	Bacteria,Proteobacteria,Deltaproteobacteria,Myxococcales,Cystobacterineae,Archangiaceae,Archangium
NZ_CP011509.1.cluster027	NZ_CP011509.1	Archangium gephyra strain DSM 2261, complete genome	microviridin-nrps-t1pks-phenazine	Others	Archangium gephyra	Bacteria,Proteobacteria,Deltaproteobacteria,Myxococcales,Cystobacterineae,Archangiaceae,Archangium
NZ_CP011509.1.cluster028	NZ_CP011509.1	Archangium gephyra strain DSM 2261, complete genome	t1pks-nrps	PKS-NRP_Hybrids	Archangium gephyra	Bacteria,Proteobacteria,Deltaproteobacteria,Myxococcales,Cystobacterineae,Archangiaceae,Archangium
NZ_CP011509.1.cluster029	NZ_CP011509.1	Archangium gephyra strain DSM 2261, complete genome	bacteriocin	RiPPs	Archangium gephyra	Bacteria,Proteobacteria,Deltaproteobacteria,Myxococcales,Cystobacterineae,Archangiaceae,Archangium
NZ_CP011509.1.cluster030	NZ_CP011509.1	Archangium gephyra strain DSM 2261, complete genome	lantipeptide	RiPPs	Archangium gephyra	Bacteria,Proteobacteria,Deltaproteobacteria,Myxococcales,Cystobacterineae,Archangiaceae,Archangium
NZ_CP011509.1.cluster031	NZ_CP011509.1	Archangium gephyra strain DSM 2261, complete genome	lantipeptide	RiPPs	Archangium gephyra	Bacteria,Proteobacteria,Deltaproteobacteria,Myxococcales,Cystobacterineae,Archangiaceae,Archangium
NZ_CP011509.1.cluster032	NZ_CP011509.1	Archangium gephyra strain DSM 2261, complete genome	t1pks	PKSI	Archangium gephyra	Bacteria,Proteobacteria,Deltaproteobacteria,Myxococcales,Cystobacterineae,Archangiaceae,Archangium
NZ_CP011509.1.cluster033	NZ_CP011509.1	Archangium gephyra strain DSM 2261, complete genome	hserlactone	Others	Archangium gephyra	Bacteria,Proteobacteria,Deltaproteobacteria,Myxococcales,Cystobacterineae,Archangiaceae,Archangium
NZ_CP011509.1.cluster034	NZ_CP011509.1	Archangium gephyra strain DSM 2261, complete genome	t1pks-nrps	PKS-NRP_Hybrids	Archangium gephyra	Bacteria,Proteobacteria,Deltaproteobacteria,Myxococcales,Cystobacterineae,Archangiaceae,Archangium
NZ_CP011509.1.cluster035	NZ_CP011509.1	Archangium gephyra strain DSM 2261, complete genome	nrps	NRPS	Archangium gephyra	Bacteria,Proteobacteria,Deltaproteobacteria,Myxococcales,Cystobacterineae,Archangiaceae,Archangium
NZ_CP011509.1.cluster036	NZ_CP011509.1	Archangium gephyra strain DSM 2261, complete genome	terpene	Terpene	Archangium gephyra	Bacteria,Proteobacteria,Deltaproteobacteria,Myxococcales,Cystobacterineae,Archangiaceae,Archangium
NZ_CP011509.1.cluster037	NZ_CP011509.1	Archangium gephyra strain DSM 2261, complete genome	t3pks	PKSother	Archangium gephyra	Bacteria,Proteobacteria,Deltaproteobacteria,Myxococcales,Cystobacterineae,Archangiaceae,Archangium
NZ_CP011509.1.cluster038	NZ_CP011509.1	Archangium gephyra strain DSM 2261, complete genome	terpene	Terpene	Archangium gephyra	Bacteria,Proteobacteria,Deltaproteobacteria,Myxococcales,Cystobacterineae,Archangiaceae,Archangium
NZ_CP011509.1.cluster039	NZ_CP011509.1	Archangium gephyra strain DSM 2261, complete genome	terpene	Terpene	Archangium gephyra	Bacteria,Proteobacteria,Deltaproteobacteria,Myxococcales,Cystobacterineae,Archangiaceae,Archangium
NZ_CP012109.1.cluster001	NZ_CP012109.1	Myxococcus hansupus strain mixupus, complete genome	t3pks	PKSother	Myxococcus hansupus	Bacteria,Proteobacteria,Deltaproteobacteria,Myxococcales,Cystobacterineae,Myxococcaceae,Myxococcus
NZ_CP012109.1.cluster002	NZ_CP012109.1	Myxococcus hansupus strain mixupus, complete genome	t2pks-lantipeptide-ladderane	Others	Myxococcus hansupus	Bacteria,Proteobacteria,Deltaproteobacteria,Myxococcales,Cystobacterineae,Myxococcaceae,Myxococcus
NZ_CP012109.1.cluster003	NZ_CP012109.1	Myxococcus hansupus strain mixupus, complete genome	terpene	Terpene	Myxococcus hansupus	Bacteria,Proteobacteria,Deltaproteobacteria,Myxococcales,Cystobacterineae,Myxococcaceae,Myxococcus
NZ_CP012109.1.cluster004	NZ_CP012109.1	Myxococcus hansupus strain mixupus, complete genome	bacteriocin-lantipeptide	RiPPs	Myxococcus hansupus	Bacteria,Proteobacteria,Deltaproteobacteria,Myxococcales,Cystobacterineae,Myxococcaceae,Myxococcus
NZ_CP012109.1.cluster005	NZ_CP012109.1	Myxococcus hansupus strain mixupus, complete genome	resorcinol	Others	Myxococcus hansupus	Bacteria,Proteobacteria,Deltaproteobacteria,Myxococcales,Cystobacterineae,Myxococcaceae,Myxococcus
NZ_CP012109.1.cluster006	NZ_CP012109.1	Myxococcus hansupus strain mixupus, complete genome	bacteriocin-thiopeptide	RiPPs	Myxococcus hansupus	Bacteria,Proteobacteria,Deltaproteobacteria,Myxococcales,Cystobacterineae,Myxococcaceae,Myxococcus
NZ_CP012109.1.cluster007	NZ_CP012109.1	Myxococcus hansupus strain mixupus, complete genome	t1pks-nrps	PKS-NRP_Hybrids	Myxococcus hansupus	Bacteria,Proteobacteria,Deltaproteobacteria,Myxococcales,Cystobacterineae,Myxococcaceae,Myxococcus
NZ_CP012109.1.cluster008	NZ_CP012109.1	Myxococcus hansupus strain mixupus, complete genome	t1pks-nrps	PKS-NRP_Hybrids	Myxococcus hansupus	Bacteria,Proteobacteria,Deltaproteobacteria,Myxococcales,Cystobacterineae,Myxococcaceae,Myxococcus
NZ_CP012109.1.cluster009	NZ_CP012109.1	Myxococcus hansupus strain mixupus, complete genome	t1pks-nrps	PKS-NRP_Hybrids	Myxococcus hansupus	Bacteria,Proteobacteria,Deltaproteobacteria,Myxococcales,Cystobacterineae,Myxococcaceae,Myxococcus
NZ_CP012109.1.cluster010	NZ_CP012109.1	Myxococcus hansupus strain mixupus, complete genome	bacteriocin	RiPPs	Myxococcus hansupus	Bacteria,Proteobacteria,Deltaproteobacteria,Myxococcales,Cystobacterineae,Myxococcaceae,Myxococcus
NZ_CP012109.1.cluster011	NZ_CP012109.1	Myxococcus hansupus strain mixupus, complete genome	transatpks	PKSother	Myxococcus hansupus	Bacteria,Proteobacteria,Deltaproteobacteria,Myxococcales,Cystobacterineae,Myxococcaceae,Myxococcus
NZ_CP012109.1.cluster012	NZ_CP012109.1	Myxococcus hansupus strain mixupus, complete genome	bacteriocin	RiPPs	Myxococcus hansupus	Bacteria,Proteobacteria,Deltaproteobacteria,Myxococcales,Cystobacterineae,Myxococcaceae,Myxococcus
NZ_CP012109.1.cluster013	NZ_CP012109.1	Myxococcus hansupus strain mixupus, complete genome	t1pks-nrps	PKS-NRP_Hybrids	Myxococcus hansupus	Bacteria,Proteobacteria,Deltaproteobacteria,Myxococcales,Cystobacterineae,Myxococcaceae,Myxococcus
NZ_CP012109.1.cluster014	NZ_CP012109.1	Myxococcus hansupus strain mixupus, complete genome	lantipeptide	RiPPs	Myxococcus hansupus	Bacteria,Proteobacteria,Deltaproteobacteria,Myxococcales,Cystobacterineae,Myxococcaceae,Myxococcus
NZ_CP012109.1.cluster015	NZ_CP012109.1	Myxococcus hansupus strain mixupus, complete genome	t1pks-nrps	PKS-NRP_Hybrids	Myxococcus hansupus	Bacteria,Proteobacteria,Deltaproteobacteria,Myxococcales,Cystobacterineae,Myxococcaceae,Myxococcus
NZ_CP012109.1.cluster016	NZ_CP012109.1	Myxococcus hansupus strain mixupus, complete genome	t1pks-nrps	PKS-NRP_Hybrids	Myxococcus hansupus	Bacteria,Proteobacteria,Deltaproteobacteria,Myxococcales,Cystobacterineae,Myxococcaceae,Myxococcus
NZ_CP012109.1.cluster017	NZ_CP012109.1	Myxococcus hansupus strain mixupus, complete genome	t1pks-nrps	PKS-NRP_Hybrids	Myxococcus hansupus	Bacteria,Proteobacteria,Deltaproteobacteria,Myxococcales,Cystobacterineae,Myxococcaceae,Myxococcus
NZ_CP012109.1.cluster018	NZ_CP012109.1	Myxococcus hansupus strain mixupus, complete genome	bacteriocin	RiPPs	Myxococcus hansupus	Bacteria,Proteobacteria,Deltaproteobacteria,Myxococcales,Cystobacterineae,Myxococcaceae,Myxococcus
NZ_CP012109.1.cluster019	NZ_CP012109.1	Myxococcus hansupus strain mixupus, complete genome	otherks	PKSother	Myxococcus hansupus	Bacteria,Proteobacteria,Deltaproteobacteria,Myxococcales,Cystobacterineae,Myxococcaceae,Myxococcus
NZ_CP012109.1.cluster020	NZ_CP012109.1	Myxococcus hansupus strain mixupus, complete genome	lantipeptide	RiPPs	Myxococcus hansupus	Bacteria,Proteobacteria,Deltaproteobacteria,Myxococcales,Cystobacterineae,Myxococcaceae,Myxococcus
NZ_CP012109.1.cluster021	NZ_CP012109.1	Myxococcus hansupus strain mixupus, complete genome	lantipeptide	RiPPs	Myxococcus hansupus	Bacteria,Proteobacteria,Deltaproteobacteria,Myxococcales,Cystobacterineae,Myxococcaceae,Myxococcus
NZ_CP012109.1.cluster022	NZ_CP012109.1	Myxococcus hansupus strain mixupus, complete genome	t1pks-nrps	PKS-NRP_Hybrids	Myxococcus hansupus	Bacteria,Proteobacteria,Deltaproteobacteria,Myxococcales,Cystobacterineae,Myxococcaceae,Myxococcus
NZ_CP012109.1.cluster023	NZ_CP012109.1	Myxococcus hansupus strain mixupus, complete genome	siderophore	Others	Myxococcus hansupus	Bacteria,Proteobacteria,Deltaproteobacteria,Myxococcales,Cystobacterineae,Myxococcaceae,Myxococcus
NZ_CP012109.1.cluster024	NZ_CP012109.1	Myxococcus hansupus strain mixupus, complete genome	nrps	NRPS	Myxococcus hansupus	Bacteria,Proteobacteria,Deltaproteobacteria,Myxococcales,Cystobacterineae,Myxococcaceae,Myxococcus
NZ_CP012109.1.cluster025	NZ_CP012109.1	Myxococcus hansupus strain mixupus, complete genome	other	Others	Myxococcus hansupus	Bacteria,Proteobacteria,Deltaproteobacteria,Myxococcales,Cystobacterineae,Myxococcaceae,Myxococcus
NZ_CP012109.1.cluster026	NZ_CP012109.1	Myxococcus hansupus strain mixupus, complete genome	terpene	Terpene	Myxococcus hansupus	Bacteria,Proteobacteria,Deltaproteobacteria,Myxococcales,Cystobacterineae,Myxococcaceae,Myxococcus
NZ_CP012109.1.cluster027	NZ_CP012109.1	Myxococcus hansupus strain mixupus, complete genome	phenazine	Others	Myxococcus hansupus	Bacteria,Proteobacteria,Deltaproteobacteria,Myxococcales,Cystobacterineae,Myxococcaceae,Myxococcus
NZ_CP012109.1.cluster028	NZ_CP012109.1	Myxococcus hansupus strain mixupus, complete genome	lantipeptide	RiPPs	Myxococcus hansupus	Bacteria,Proteobacteria,Deltaproteobacteria,Myxococcales,Cystobacterineae,Myxococcaceae,Myxococcus
NZ_CP012109.1.cluster029	NZ_CP012109.1	Myxococcus hansupus strain mixupus, complete genome	bacteriocin	RiPPs	Myxococcus hansupus	Bacteria,Proteobacteria,Deltaproteobacteria,Myxococcales,Cystobacterineae,Myxococcaceae,Myxococcus
NZ_CP012159.1.cluster001	NZ_CP012159.1	Chondromyces crocatus strain Cm c5, complete genome	t1pks-nrps	PKS-NRP_Hybrids	Chondromyces crocatus	Bacteria,Proteobacteria,Deltaproteobacteria,Myxococcales,Sorangiineae,Polyangiaceae,Chondromyces
NZ_CP012159.1.cluster002	NZ_CP012159.1	Chondromyces crocatus strain Cm c5, complete genome	other	Others	Chondromyces crocatus	Bacteria,Proteobacteria,Deltaproteobacteria,Myxococcales,Sorangiineae,Polyangiaceae,Chondromyces
NZ_CP012159.1.cluster003	NZ_CP012159.1	Chondromyces crocatus strain Cm c5, complete genome	t3pks	PKSother	Chondromyces crocatus	Bacteria,Proteobacteria,Deltaproteobacteria,Myxococcales,Sorangiineae,Polyangiaceae,Chondromyces
NZ_CP012159.1.cluster004	NZ_CP012159.1	Chondromyces crocatus strain Cm c5, complete genome	bacteriocin-t1pks-nrps	Others	Chondromyces crocatus	Bacteria,Proteobacteria,Deltaproteobacteria,Myxococcales,Sorangiineae,Polyangiaceae,Chondromyces
NZ_CP012159.1.cluster005	NZ_CP012159.1	Chondromyces crocatus strain Cm c5, complete genome	terpene	Terpene	Chondromyces crocatus	Bacteria,Proteobacteria,Deltaproteobacteria,Myxococcales,Sorangiineae,Polyangiaceae,Chondromyces
NZ_CP012159.1.cluster006	NZ_CP012159.1	Chondromyces crocatus strain Cm c5, complete genome	terpene	Terpene	Chondromyces crocatus	Bacteria,Proteobacteria,Deltaproteobacteria,Myxococcales,Sorangiineae,Polyangiaceae,Chondromyces
NZ_CP012159.1.cluster007	NZ_CP012159.1	Chondromyces crocatus strain Cm c5, complete genome	nrps	NRPS	Chondromyces crocatus	Bacteria,Proteobacteria,Deltaproteobacteria,Myxococcales,Sorangiineae,Polyangiaceae,Chondromyces
NZ_CP012159.1.cluster008	NZ_CP012159.1	Chondromyces crocatus strain Cm c5, complete genome	siderophore	Others	Chondromyces crocatus	Bacteria,Proteobacteria,Deltaproteobacteria,Myxococcales,Sorangiineae,Polyangiaceae,Chondromyces
NZ_CP012159.1.cluster009	NZ_CP012159.1	Chondromyces crocatus strain Cm c5, complete genome	t1pks	PKSI	Chondromyces crocatus	Bacteria,Proteobacteria,Deltaproteobacteria,Myxococcales,Sorangiineae,Polyangiaceae,Chondromyces
NZ_CP012159.1.cluster010	NZ_CP012159.1	Chondromyces crocatus strain Cm c5, complete genome	terpene	Terpene	Chondromyces crocatus	Bacteria,Proteobacteria,Deltaproteobacteria,Myxococcales,Sorangiineae,Polyangiaceae,Chondromyces
NZ_CP012159.1.cluster011	NZ_CP012159.1	Chondromyces crocatus strain Cm c5, complete genome	bacteriocin	RiPPs	Chondromyces crocatus	Bacteria,Proteobacteria,Deltaproteobacteria,Myxococcales,Sorangiineae,Polyangiaceae,Chondromyces
NZ_CP012159.1.cluster012	NZ_CP012159.1	Chondromyces crocatus strain Cm c5, complete genome	t1pks-nrps	PKS-NRP_Hybrids	Chondromyces crocatus	Bacteria,Proteobacteria,Deltaproteobacteria,Myxococcales,Sorangiineae,Polyangiaceae,Chondromyces
NZ_CP012159.1.cluster013	NZ_CP012159.1	Chondromyces crocatus strain Cm c5, complete genome	bacteriocin-lantipeptide	RiPPs	Chondromyces crocatus	Bacteria,Proteobacteria,Deltaproteobacteria,Myxococcales,Sorangiineae,Polyangiaceae,Chondromyces
NZ_CP012159.1.cluster014	NZ_CP012159.1	Chondromyces crocatus strain Cm c5, complete genome	t1pks-nrps	PKS-NRP_Hybrids	Chondromyces crocatus	Bacteria,Proteobacteria,Deltaproteobacteria,Myxococcales,Sorangiineae,Polyangiaceae,Chondromyces
NZ_CP012159.1.cluster015	NZ_CP012159.1	Chondromyces crocatus strain Cm c5, complete genome	bacteriocin-nrps	Others	Chondromyces crocatus	Bacteria,Proteobacteria,Deltaproteobacteria,Myxococcales,Sorangiineae,Polyangiaceae,Chondromyces
NZ_CP012159.1.cluster016	NZ_CP012159.1	Chondromyces crocatus strain Cm c5, complete genome	lantipeptide	RiPPs	Chondromyces crocatus	Bacteria,Proteobacteria,Deltaproteobacteria,Myxococcales,Sorangiineae,Polyangiaceae,Chondromyces
NZ_CP012159.1.cluster017	NZ_CP012159.1	Chondromyces crocatus strain Cm c5, complete genome	t1pks-nrps	PKS-NRP_Hybrids	Chondromyces crocatus	Bacteria,Proteobacteria,Deltaproteobacteria,Myxococcales,Sorangiineae,Polyangiaceae,Chondromyces
NZ_CP012159.1.cluster018	NZ_CP012159.1	Chondromyces crocatus strain Cm c5, complete genome	t1pks	PKSI	Chondromyces crocatus	Bacteria,Proteobacteria,Deltaproteobacteria,Myxococcales,Sorangiineae,Polyangiaceae,Chondromyces
NZ_CP012159.1.cluster019	NZ_CP012159.1	Chondromyces crocatus strain Cm c5, complete genome	t1pks	PKSI	Chondromyces crocatus	Bacteria,Proteobacteria,Deltaproteobacteria,Myxococcales,Sorangiineae,Polyangiaceae,Chondromyces
NZ_CP012159.1.cluster020	NZ_CP012159.1	Chondromyces crocatus strain Cm c5, complete genome	bacteriocin	RiPPs	Chondromyces crocatus	Bacteria,Proteobacteria,Deltaproteobacteria,Myxococcales,Sorangiineae,Polyangiaceae,Chondromyces
NZ_CP012159.1.cluster021	NZ_CP012159.1	Chondromyces crocatus strain Cm c5, complete genome	t1pks-nrps	PKS-NRP_Hybrids	Chondromyces crocatus	Bacteria,Proteobacteria,Deltaproteobacteria,Myxococcales,Sorangiineae,Polyangiaceae,Chondromyces
NZ_CP012159.1.cluster022	NZ_CP012159.1	Chondromyces crocatus strain Cm c5, complete genome	t1pks-nrps	PKS-NRP_Hybrids	Chondromyces crocatus	Bacteria,Proteobacteria,Deltaproteobacteria,Myxococcales,Sorangiineae,Polyangiaceae,Chondromyces
NZ_CP012159.1.cluster023	NZ_CP012159.1	Chondromyces crocatus strain Cm c5, complete genome	t1pks-nrps	PKS-NRP_Hybrids	Chondromyces crocatus	Bacteria,Proteobacteria,Deltaproteobacteria,Myxococcales,Sorangiineae,Polyangiaceae,Chondromyces
NZ_CP012159.1.cluster024	NZ_CP012159.1	Chondromyces crocatus strain Cm c5, complete genome	other	Others	Chondromyces crocatus	Bacteria,Proteobacteria,Deltaproteobacteria,Myxococcales,Sorangiineae,Polyangiaceae,Chondromyces
NZ_CP012159.1.cluster025	NZ_CP012159.1	Chondromyces crocatus strain Cm c5, complete genome	phenazine	Others	Chondromyces crocatus	Bacteria,Proteobacteria,Deltaproteobacteria,Myxococcales,Sorangiineae,Polyangiaceae,Chondromyces
NZ_CP012159.1.cluster026	NZ_CP012159.1	Chondromyces crocatus strain Cm c5, complete genome	thiopeptide-nrps	Others	Chondromyces crocatus	Bacteria,Proteobacteria,Deltaproteobacteria,Myxococcales,Sorangiineae,Polyangiaceae,Chondromyces
NZ_CP012159.1.cluster027	NZ_CP012159.1	Chondromyces crocatus strain Cm c5, complete genome	terpene	Terpene	Chondromyces crocatus	Bacteria,Proteobacteria,Deltaproteobacteria,Myxococcales,Sorangiineae,Polyangiaceae,Chondromyces
NZ_CP012159.1.cluster028	NZ_CP012159.1	Chondromyces crocatus strain Cm c5, complete genome	terpene	Terpene	Chondromyces crocatus	Bacteria,Proteobacteria,Deltaproteobacteria,Myxococcales,Sorangiineae,Polyangiaceae,Chondromyces
NZ_CP012159.1.cluster029	NZ_CP012159.1	Chondromyces crocatus strain Cm c5, complete genome	t1pks-nrps	PKS-NRP_Hybrids	Chondromyces crocatus	Bacteria,Proteobacteria,Deltaproteobacteria,Myxococcales,Sorangiineae,Polyangiaceae,Chondromyces
NZ_CP012159.1.cluster030	NZ_CP012159.1	Chondromyces crocatus strain Cm c5, complete genome	arylpolyene	Others	Chondromyces crocatus	Bacteria,Proteobacteria,Deltaproteobacteria,Myxococcales,Sorangiineae,Polyangiaceae,Chondromyces
NZ_CP012159.1.cluster031	NZ_CP012159.1	Chondromyces crocatus strain Cm c5, complete genome	t1pks	PKSI	Chondromyces crocatus	Bacteria,Proteobacteria,Deltaproteobacteria,Myxococcales,Sorangiineae,Polyangiaceae,Chondromyces
NZ_CP012159.1.cluster032	NZ_CP012159.1	Chondromyces crocatus strain Cm c5, complete genome	bacteriocin	RiPPs	Chondromyces crocatus	Bacteria,Proteobacteria,Deltaproteobacteria,Myxococcales,Sorangiineae,Polyangiaceae,Chondromyces
NZ_CP012332.1.cluster001	NZ_CP012332.1	Vulgatibacter incomptus strain DSM 27710, complete genome	bacteriocin	RiPPs	Vulgatibacter incomptus	Bacteria,Proteobacteria,Deltaproteobacteria,Myxococcales,Cystobacterineae,Vulgatibacteraceae,Vulgatibacter
NZ_CP012332.1.cluster002	NZ_CP012332.1	Vulgatibacter incomptus strain DSM 27710, complete genome	t3pks	PKSother	Vulgatibacter incomptus	Bacteria,Proteobacteria,Deltaproteobacteria,Myxococcales,Cystobacterineae,Vulgatibacteraceae,Vulgatibacter
NZ_CP012332.1.cluster003	NZ_CP012332.1	Vulgatibacter incomptus strain DSM 27710, complete genome	t1pks-otherks	PKSother	Vulgatibacter incomptus	Bacteria,Proteobacteria,Deltaproteobacteria,Myxococcales,Cystobacterineae,Vulgatibacteraceae,Vulgatibacter
NZ_CP012332.1.cluster004	NZ_CP012332.1	Vulgatibacter incomptus strain DSM 27710, complete genome	other	Others	Vulgatibacter incomptus	Bacteria,Proteobacteria,Deltaproteobacteria,Myxococcales,Cystobacterineae,Vulgatibacteraceae,Vulgatibacter
NZ_CP012673.1.cluster001	NZ_CP012673.1	Sorangium cellulosum strain So ce26 chromosome, complete genome	bacteriocin	RiPPs	Sorangium cellulosum	Bacteria,Proteobacteria,Deltaproteobacteria,Myxococcales,Sorangiineae,Polyangiaceae,Sorangium
NZ_CP012673.1.cluster002	NZ_CP012673.1	Sorangium cellulosum strain So ce26 chromosome, complete genome	terpene	Terpene	Sorangium cellulosum	Bacteria,Proteobacteria,Deltaproteobacteria,Myxococcales,Sorangiineae,Polyangiaceae,Sorangium
NZ_CP012673.1.cluster003	NZ_CP012673.1	Sorangium cellulosum strain So ce26 chromosome, complete genome	other	Others	Sorangium cellulosum	Bacteria,Proteobacteria,Deltaproteobacteria,Myxococcales,Sorangiineae,Polyangiaceae,Sorangium
NZ_CP012673.1.cluster004	NZ_CP012673.1	Sorangium cellulosum strain So ce26 chromosome, complete genome	terpene	Terpene	Sorangium cellulosum	Bacteria,Proteobacteria,Deltaproteobacteria,Myxococcales,Sorangiineae,Polyangiaceae,Sorangium
NZ_CP012673.1.cluster005	NZ_CP012673.1	Sorangium cellulosum strain So ce26 chromosome, complete genome	terpene	Terpene	Sorangium cellulosum	Bacteria,Proteobacteria,Deltaproteobacteria,Myxococcales,Sorangiineae,Polyangiaceae,Sorangium
NZ_CP012673.1.cluster006	NZ_CP012673.1	Sorangium cellulosum strain So ce26 chromosome, complete genome	terpene	Terpene	Sorangium cellulosum	Bacteria,Proteobacteria,Deltaproteobacteria,Myxococcales,Sorangiineae,Polyangiaceae,Sorangium
NZ_CP012673.1.cluster007	NZ_CP012673.1	Sorangium cellulosum strain So ce26 chromosome, complete genome	lantipeptide	RiPPs	Sorangium cellulosum	Bacteria,Proteobacteria,Deltaproteobacteria,Myxococcales,Sorangiineae,Polyangiaceae,Sorangium
NZ_CP012673.1.cluster008	NZ_CP012673.1	Sorangium cellulosum strain So ce26 chromosome, complete genome	other	Others	Sorangium cellulosum	Bacteria,Proteobacteria,Deltaproteobacteria,Myxococcales,Sorangiineae,Polyangiaceae,Sorangium
NZ_CP012673.1.cluster009	NZ_CP012673.1	Sorangium cellulosum strain So ce26 chromosome, complete genome	terpene	Terpene	Sorangium cellulosum	Bacteria,Proteobacteria,Deltaproteobacteria,Myxococcales,Sorangiineae,Polyangiaceae,Sorangium
NZ_CP012673.1.cluster010	NZ_CP012673.1	Sorangium cellulosum strain So ce26 chromosome, complete genome	bacteriocin	RiPPs	Sorangium cellulosum	Bacteria,Proteobacteria,Deltaproteobacteria,Myxococcales,Sorangiineae,Polyangiaceae,Sorangium
NZ_CP012673.1.cluster011	NZ_CP012673.1	Sorangium cellulosum strain So ce26 chromosome, complete genome	t3pks-t1pks-nrps	PKS-NRP_Hybrids	Sorangium cellulosum	Bacteria,Proteobacteria,Deltaproteobacteria,Myxococcales,Sorangiineae,Polyangiaceae,Sorangium
NZ_CP012673.1.cluster012	NZ_CP012673.1	Sorangium cellulosum strain So ce26 chromosome, complete genome	t1pks	PKSI	Sorangium cellulosum	Bacteria,Proteobacteria,Deltaproteobacteria,Myxococcales,Sorangiineae,Polyangiaceae,Sorangium
NZ_CP012673.1.cluster013	NZ_CP012673.1	Sorangium cellulosum strain So ce26 chromosome, complete genome	t1pks-nrps	PKS-NRP_Hybrids	Sorangium cellulosum	Bacteria,Proteobacteria,Deltaproteobacteria,Myxococcales,Sorangiineae,Polyangiaceae,Sorangium
NZ_CP012673.1.cluster014	NZ_CP012673.1	Sorangium cellulosum strain So ce26 chromosome, complete genome	t1pks-otherks	PKSother	Sorangium cellulosum	Bacteria,Proteobacteria,Deltaproteobacteria,Myxococcales,Sorangiineae,Polyangiaceae,Sorangium
NZ_CP012673.1.cluster015	NZ_CP012673.1	Sorangium cellulosum strain So ce26 chromosome, complete genome	bacteriocin	RiPPs	Sorangium cellulosum	Bacteria,Proteobacteria,Deltaproteobacteria,Myxococcales,Sorangiineae,Polyangiaceae,Sorangium
NZ_CP012673.1.cluster016	NZ_CP012673.1	Sorangium cellulosum strain So ce26 chromosome, complete genome	nrps	NRPS	Sorangium cellulosum	Bacteria,Proteobacteria,Deltaproteobacteria,Myxococcales,Sorangiineae,Polyangiaceae,Sorangium
NZ_CP012673.1.cluster017	NZ_CP012673.1	Sorangium cellulosum strain So ce26 chromosome, complete genome	lantipeptide-t1pks-otherks	Others	Sorangium cellulosum	Bacteria,Proteobacteria,Deltaproteobacteria,Myxococcales,Sorangiineae,Polyangiaceae,Sorangium
NZ_CP012673.1.cluster018	NZ_CP012673.1	Sorangium cellulosum strain So ce26 chromosome, complete genome	t1pks-nrps	PKS-NRP_Hybrids	Sorangium cellulosum	Bacteria,Proteobacteria,Deltaproteobacteria,Myxococcales,Sorangiineae,Polyangiaceae,Sorangium
NZ_CP012673.1.cluster019	NZ_CP012673.1	Sorangium cellulosum strain So ce26 chromosome, complete genome	transatpks-t1pks-nrps	PKS-NRP_Hybrids	Sorangium cellulosum	Bacteria,Proteobacteria,Deltaproteobacteria,Myxococcales,Sorangiineae,Polyangiaceae,Sorangium
NZ_CP012673.1.cluster020	NZ_CP012673.1	Sorangium cellulosum strain So ce26 chromosome, complete genome	t1pks	PKSI	Sorangium cellulosum	Bacteria,Proteobacteria,Deltaproteobacteria,Myxococcales,Sorangiineae,Polyangiaceae,Sorangium
NZ_CP012673.1.cluster021	NZ_CP012673.1	Sorangium cellulosum strain So ce26 chromosome, complete genome	t1pks	PKSI	Sorangium cellulosum	Bacteria,Proteobacteria,Deltaproteobacteria,Myxococcales,Sorangiineae,Polyangiaceae,Sorangium
NZ_CP012673.1.cluster022	NZ_CP012673.1	Sorangium cellulosum strain So ce26 chromosome, complete genome	nrps	NRPS	Sorangium cellulosum	Bacteria,Proteobacteria,Deltaproteobacteria,Myxococcales,Sorangiineae,Polyangiaceae,Sorangium
NZ_CP012673.1.cluster023	NZ_CP012673.1	Sorangium cellulosum strain So ce26 chromosome, complete genome	t1pks-nrps	PKS-NRP_Hybrids	Sorangium cellulosum	Bacteria,Proteobacteria,Deltaproteobacteria,Myxococcales,Sorangiineae,Polyangiaceae,Sorangium
NZ_CP012673.1.cluster024	NZ_CP012673.1	Sorangium cellulosum strain So ce26 chromosome, complete genome	other	Others	Sorangium cellulosum	Bacteria,Proteobacteria,Deltaproteobacteria,Myxococcales,Sorangiineae,Polyangiaceae,Sorangium
NZ_CP012673.1.cluster025	NZ_CP012673.1	Sorangium cellulosum strain So ce26 chromosome, complete genome	t1pks	PKSI	Sorangium cellulosum	Bacteria,Proteobacteria,Deltaproteobacteria,Myxococcales,Sorangiineae,Polyangiaceae,Sorangium
NZ_CP012673.1.cluster026	NZ_CP012673.1	Sorangium cellulosum strain So ce26 chromosome, complete genome	bacteriocin	RiPPs	Sorangium cellulosum	Bacteria,Proteobacteria,Deltaproteobacteria,Myxococcales,Sorangiineae,Polyangiaceae,Sorangium
NZ_CP012673.1.cluster027	NZ_CP012673.1	Sorangium cellulosum strain So ce26 chromosome, complete genome	lantipeptide-phenazine	Others	Sorangium cellulosum	Bacteria,Proteobacteria,Deltaproteobacteria,Myxococcales,Sorangiineae,Polyangiaceae,Sorangium
NZ_CP012673.1.cluster028	NZ_CP012673.1	Sorangium cellulosum strain So ce26 chromosome, complete genome	t1pks-nrps	PKS-NRP_Hybrids	Sorangium cellulosum	Bacteria,Proteobacteria,Deltaproteobacteria,Myxococcales,Sorangiineae,Polyangiaceae,Sorangium
NZ_CP012673.1.cluster029	NZ_CP012673.1	Sorangium cellulosum strain So ce26 chromosome, complete genome	arylpolyene	Others	Sorangium cellulosum	Bacteria,Proteobacteria,Deltaproteobacteria,Myxococcales,Sorangiineae,Polyangiaceae,Sorangium
NZ_CP012673.1.cluster030	NZ_CP012673.1	Sorangium cellulosum strain So ce26 chromosome, complete genome	bacteriocin	RiPPs	Sorangium cellulosum	Bacteria,Proteobacteria,Deltaproteobacteria,Myxococcales,Sorangiineae,Polyangiaceae,Sorangium
NZ_CP012673.1.cluster031	NZ_CP012673.1	Sorangium cellulosum strain So ce26 chromosome, complete genome	t1pks-nrps	PKS-NRP_Hybrids	Sorangium cellulosum	Bacteria,Proteobacteria,Deltaproteobacteria,Myxococcales,Sorangiineae,Polyangiaceae,Sorangium
NZ_CP012673.1.cluster032	NZ_CP012673.1	Sorangium cellulosum strain So ce26 chromosome, complete genome	bacteriocin	RiPPs	Sorangium cellulosum	Bacteria,Proteobacteria,Deltaproteobacteria,Myxococcales,Sorangiineae,Polyangiaceae,Sorangium
NZ_CP012673.1.cluster033	NZ_CP012673.1	Sorangium cellulosum strain So ce26 chromosome, complete genome	nrps	NRPS	Sorangium cellulosum	Bacteria,Proteobacteria,Deltaproteobacteria,Myxococcales,Sorangiineae,Polyangiaceae,Sorangium
NZ_CP012673.1.cluster034	NZ_CP012673.1	Sorangium cellulosum strain So ce26 chromosome, complete genome	bacteriocin	RiPPs	Sorangium cellulosum	Bacteria,Proteobacteria,Deltaproteobacteria,Myxococcales,Sorangiineae,Polyangiaceae,Sorangium
NZ_CP012673.1.cluster035	NZ_CP012673.1	Sorangium cellulosum strain So ce26 chromosome, complete genome	bacteriocin	RiPPs	Sorangium cellulosum	Bacteria,Proteobacteria,Deltaproteobacteria,Myxococcales,Sorangiineae,Polyangiaceae,Sorangium
NZ_CP012673.1.cluster036	NZ_CP012673.1	Sorangium cellulosum strain So ce26 chromosome, complete genome	lassopeptide	RiPPs	Sorangium cellulosum	Bacteria,Proteobacteria,Deltaproteobacteria,Myxococcales,Sorangiineae,Polyangiaceae,Sorangium
NZ_CP012673.1.cluster037	NZ_CP012673.1	Sorangium cellulosum strain So ce26 chromosome, complete genome	thiopeptide	RiPPs	Sorangium cellulosum	Bacteria,Proteobacteria,Deltaproteobacteria,Myxococcales,Sorangiineae,Polyangiaceae,Sorangium
NZ_CP012673.1.cluster038	NZ_CP012673.1	Sorangium cellulosum strain So ce26 chromosome, complete genome	t1pks	PKSI	Sorangium cellulosum	Bacteria,Proteobacteria,Deltaproteobacteria,Myxococcales,Sorangiineae,Polyangiaceae,Sorangium
NZ_CP012673.1.cluster039	NZ_CP012673.1	Sorangium cellulosum strain So ce26 chromosome, complete genome	other	Others	Sorangium cellulosum	Bacteria,Proteobacteria,Deltaproteobacteria,Myxococcales,Sorangiineae,Polyangiaceae,Sorangium
NZ_CP012673.1.cluster040	NZ_CP012673.1	Sorangium cellulosum strain So ce26 chromosome, complete genome	t1pks-nrps	PKS-NRP_Hybrids	Sorangium cellulosum	Bacteria,Proteobacteria,Deltaproteobacteria,Myxococcales,Sorangiineae,Polyangiaceae,Sorangium
NZ_CP012673.1.cluster041	NZ_CP012673.1	Sorangium cellulosum strain So ce26 chromosome, complete genome	t1pks-nrps	PKS-NRP_Hybrids	Sorangium cellulosum	Bacteria,Proteobacteria,Deltaproteobacteria,Myxococcales,Sorangiineae,Polyangiaceae,Sorangium
NZ_CP016908.1.cluster001	NZ_CP016908.1	Pajaroellobacter abortibovis strain BTF92-0548A/99-0131, genome	lassopeptide	RiPPs	Pajaroellobacter abortibovis	Bacteria,Proteobacteria,Deltaproteobacteria,Myxococcales,Sorangiineae,Polyangiaceae
NZ_CP016908.1.cluster002	NZ_CP016908.1	Pajaroellobacter abortibovis strain BTF92-0548A/99-0131, genome	ladderane	Others	Pajaroellobacter abortibovis	Bacteria,Proteobacteria,Deltaproteobacteria,Myxococcales,Sorangiineae,Polyangiaceae
NZ_CP022098.1.cluster001	NZ_CP022098.1	Cystobacter fuscus strain DSM 52655 chromosome, complete genome	terpene	Terpene	Cystobacter fuscus	Bacteria,Proteobacteria,Deltaproteobacteria,Myxococcales,Cystobacterineae,Archangiaceae,Cystobacter
NZ_CP022098.1.cluster002	NZ_CP022098.1	Cystobacter fuscus strain DSM 52655 chromosome, complete genome	bacteriocin	RiPPs	Cystobacter fuscus	Bacteria,Proteobacteria,Deltaproteobacteria,Myxococcales,Cystobacterineae,Archangiaceae,Cystobacter
NZ_CP022098.1.cluster003	NZ_CP022098.1	Cystobacter fuscus strain DSM 52655 chromosome, complete genome	terpene	Terpene	Cystobacter fuscus	Bacteria,Proteobacteria,Deltaproteobacteria,Myxococcales,Cystobacterineae,Archangiaceae,Cystobacter
NZ_CP022098.1.cluster004	NZ_CP022098.1	Cystobacter fuscus strain DSM 52655 chromosome, complete genome	bacteriocin-lantipeptide	RiPPs	Cystobacter fuscus	Bacteria,Proteobacteria,Deltaproteobacteria,Myxococcales,Cystobacterineae,Archangiaceae,Cystobacter
NZ_CP022098.1.cluster005	NZ_CP022098.1	Cystobacter fuscus strain DSM 52655 chromosome, complete genome	terpene	Terpene	Cystobacter fuscus	Bacteria,Proteobacteria,Deltaproteobacteria,Myxococcales,Cystobacterineae,Archangiaceae,Cystobacter
NZ_CP022098.1.cluster006	NZ_CP022098.1	Cystobacter fuscus strain DSM 52655 chromosome, complete genome	terpene	Terpene	Cystobacter fuscus	Bacteria,Proteobacteria,Deltaproteobacteria,Myxococcales,Cystobacterineae,Archangiaceae,Cystobacter
NZ_CP022098.1.cluster007	NZ_CP022098.1	Cystobacter fuscus strain DSM 52655 chromosome, complete genome	lantipeptide	RiPPs	Cystobacter fuscus	Bacteria,Proteobacteria,Deltaproteobacteria,Myxococcales,Cystobacterineae,Archangiaceae,Cystobacter
NZ_CP022098.1.cluster008	NZ_CP022098.1	Cystobacter fuscus strain DSM 52655 chromosome, complete genome	nrps	NRPS	Cystobacter fuscus	Bacteria,Proteobacteria,Deltaproteobacteria,Myxococcales,Cystobacterineae,Archangiaceae,Cystobacter
NZ_CP022098.1.cluster009	NZ_CP022098.1	Cystobacter fuscus strain DSM 52655 chromosome, complete genome	t1pks	PKSI	Cystobacter fuscus	Bacteria,Proteobacteria,Deltaproteobacteria,Myxococcales,Cystobacterineae,Archangiaceae,Cystobacter
NZ_CP022098.1.cluster010	NZ_CP022098.1	Cystobacter fuscus strain DSM 52655 chromosome, complete genome	bacteriocin	RiPPs	Cystobacter fuscus	Bacteria,Proteobacteria,Deltaproteobacteria,Myxococcales,Cystobacterineae,Archangiaceae,Cystobacter
NZ_CP022098.1.cluster011	NZ_CP022098.1	Cystobacter fuscus strain DSM 52655 chromosome, complete genome	microviridin-lantipeptide	RiPPs	Cystobacter fuscus	Bacteria,Proteobacteria,Deltaproteobacteria,Myxococcales,Cystobacterineae,Archangiaceae,Cystobacter
NZ_CP022098.1.cluster012	NZ_CP022098.1	Cystobacter fuscus strain DSM 52655 chromosome, complete genome	other	Others	Cystobacter fuscus	Bacteria,Proteobacteria,Deltaproteobacteria,Myxococcales,Cystobacterineae,Archangiaceae,Cystobacter
NZ_CP022098.1.cluster013	NZ_CP022098.1	Cystobacter fuscus strain DSM 52655 chromosome, complete genome	terpene	Terpene	Cystobacter fuscus	Bacteria,Proteobacteria,Deltaproteobacteria,Myxococcales,Cystobacterineae,Archangiaceae,Cystobacter
NZ_CP022098.1.cluster014	NZ_CP022098.1	Cystobacter fuscus strain DSM 52655 chromosome, complete genome	bacteriocin-nrps	Others	Cystobacter fuscus	Bacteria,Proteobacteria,Deltaproteobacteria,Myxococcales,Cystobacterineae,Archangiaceae,Cystobacter
NZ_CP022098.1.cluster015	NZ_CP022098.1	Cystobacter fuscus strain DSM 52655 chromosome, complete genome	bacteriocin-proteusin	RiPPs	Cystobacter fuscus	Bacteria,Proteobacteria,Deltaproteobacteria,Myxococcales,Cystobacterineae,Archangiaceae,Cystobacter
NZ_CP022098.1.cluster016	NZ_CP022098.1	Cystobacter fuscus strain DSM 52655 chromosome, complete genome	terpene	Terpene	Cystobacter fuscus	Bacteria,Proteobacteria,Deltaproteobacteria,Myxococcales,Cystobacterineae,Archangiaceae,Cystobacter
NZ_CP022098.1.cluster017	NZ_CP022098.1	Cystobacter fuscus strain DSM 52655 chromosome, complete genome	nrps	NRPS	Cystobacter fuscus	Bacteria,Proteobacteria,Deltaproteobacteria,Myxococcales,Cystobacterineae,Archangiaceae,Cystobacter
NZ_CP022098.1.cluster018	NZ_CP022098.1	Cystobacter fuscus strain DSM 52655 chromosome, complete genome	terpene	Terpene	Cystobacter fuscus	Bacteria,Proteobacteria,Deltaproteobacteria,Myxococcales,Cystobacterineae,Archangiaceae,Cystobacter
NZ_CP022098.1.cluster019	NZ_CP022098.1	Cystobacter fuscus strain DSM 52655 chromosome, complete genome	bacteriocin	RiPPs	Cystobacter fuscus	Bacteria,Proteobacteria,Deltaproteobacteria,Myxococcales,Cystobacterineae,Archangiaceae,Cystobacter
NZ_CP022098.1.cluster020	NZ_CP022098.1	Cystobacter fuscus strain DSM 52655 chromosome, complete genome	terpene	Terpene	Cystobacter fuscus	Bacteria,Proteobacteria,Deltaproteobacteria,Myxococcales,Cystobacterineae,Archangiaceae,Cystobacter
NZ_CP022098.1.cluster021	NZ_CP022098.1	Cystobacter fuscus strain DSM 52655 chromosome, complete genome	nrps	NRPS	Cystobacter fuscus	Bacteria,Proteobacteria,Deltaproteobacteria,Myxococcales,Cystobacterineae,Archangiaceae,Cystobacter
NZ_CP022098.1.cluster022	NZ_CP022098.1	Cystobacter fuscus strain DSM 52655 chromosome, complete genome	microviridin	RiPPs	Cystobacter fuscus	Bacteria,Proteobacteria,Deltaproteobacteria,Myxococcales,Cystobacterineae,Archangiaceae,Cystobacter
NZ_CP022098.1.cluster023	NZ_CP022098.1	Cystobacter fuscus strain DSM 52655 chromosome, complete genome	bacteriocin	RiPPs	Cystobacter fuscus	Bacteria,Proteobacteria,Deltaproteobacteria,Myxococcales,Cystobacterineae,Archangiaceae,Cystobacter
NZ_CP022098.1.cluster024	NZ_CP022098.1	Cystobacter fuscus strain DSM 52655 chromosome, complete genome	otherks	PKSother	Cystobacter fuscus	Bacteria,Proteobacteria,Deltaproteobacteria,Myxococcales,Cystobacterineae,Archangiaceae,Cystobacter
NZ_CP022098.1.cluster025	NZ_CP022098.1	Cystobacter fuscus strain DSM 52655 chromosome, complete genome	lantipeptide	RiPPs	Cystobacter fuscus	Bacteria,Proteobacteria,Deltaproteobacteria,Myxococcales,Cystobacterineae,Archangiaceae,Cystobacter
NZ_CP022098.1.cluster026	NZ_CP022098.1	Cystobacter fuscus strain DSM 52655 chromosome, complete genome	t1pks-nrps	PKS-NRP_Hybrids	Cystobacter fuscus	Bacteria,Proteobacteria,Deltaproteobacteria,Myxococcales,Cystobacterineae,Archangiaceae,Cystobacter
NZ_CP022098.1.cluster027	NZ_CP022098.1	Cystobacter fuscus strain DSM 52655 chromosome, complete genome	t1pks-nrps	PKS-NRP_Hybrids	Cystobacter fuscus	Bacteria,Proteobacteria,Deltaproteobacteria,Myxococcales,Cystobacterineae,Archangiaceae,Cystobacter
NZ_CP022098.1.cluster028	NZ_CP022098.1	Cystobacter fuscus strain DSM 52655 chromosome, complete genome	butyrolactone	Others	Cystobacter fuscus	Bacteria,Proteobacteria,Deltaproteobacteria,Myxococcales,Cystobacterineae,Archangiaceae,Cystobacter
NZ_CP022098.1.cluster029	NZ_CP022098.1	Cystobacter fuscus strain DSM 52655 chromosome, complete genome	nrps	NRPS	Cystobacter fuscus	Bacteria,Proteobacteria,Deltaproteobacteria,Myxococcales,Cystobacterineae,Archangiaceae,Cystobacter
NZ_CP022098.1.cluster030	NZ_CP022098.1	Cystobacter fuscus strain DSM 52655 chromosome, complete genome	lantipeptide	RiPPs	Cystobacter fuscus	Bacteria,Proteobacteria,Deltaproteobacteria,Myxococcales,Cystobacterineae,Archangiaceae,Cystobacter
NZ_CP022098.1.cluster031	NZ_CP022098.1	Cystobacter fuscus strain DSM 52655 chromosome, complete genome	t1pks-nrps	PKS-NRP_Hybrids	Cystobacter fuscus	Bacteria,Proteobacteria,Deltaproteobacteria,Myxococcales,Cystobacterineae,Archangiaceae,Cystobacter
NZ_CP022098.1.cluster032	NZ_CP022098.1	Cystobacter fuscus strain DSM 52655 chromosome, complete genome	t1pks-nrps	PKS-NRP_Hybrids	Cystobacter fuscus	Bacteria,Proteobacteria,Deltaproteobacteria,Myxococcales,Cystobacterineae,Archangiaceae,Cystobacter
NZ_CP022098.1.cluster033	NZ_CP022098.1	Cystobacter fuscus strain DSM 52655 chromosome, complete genome	t1pks-nrps	PKS-NRP_Hybrids	Cystobacter fuscus	Bacteria,Proteobacteria,Deltaproteobacteria,Myxococcales,Cystobacterineae,Archangiaceae,Cystobacter
NZ_CP022098.1.cluster034	NZ_CP022098.1	Cystobacter fuscus strain DSM 52655 chromosome, complete genome	t1pks-nrps	PKS-NRP_Hybrids	Cystobacter fuscus	Bacteria,Proteobacteria,Deltaproteobacteria,Myxococcales,Cystobacterineae,Archangiaceae,Cystobacter
NZ_CP022098.1.cluster035	NZ_CP022098.1	Cystobacter fuscus strain DSM 52655 chromosome, complete genome	bacteriocin	RiPPs	Cystobacter fuscus	Bacteria,Proteobacteria,Deltaproteobacteria,Myxococcales,Cystobacterineae,Archangiaceae,Cystobacter
NZ_CP022098.1.cluster036	NZ_CP022098.1	Cystobacter fuscus strain DSM 52655 chromosome, complete genome	lantipeptide	RiPPs	Cystobacter fuscus	Bacteria,Proteobacteria,Deltaproteobacteria,Myxococcales,Cystobacterineae,Archangiaceae,Cystobacter
NZ_CP022098.1.cluster037	NZ_CP022098.1	Cystobacter fuscus strain DSM 52655 chromosome, complete genome	nrps	NRPS	Cystobacter fuscus	Bacteria,Proteobacteria,Deltaproteobacteria,Myxococcales,Cystobacterineae,Archangiaceae,Cystobacter
NZ_CP022098.1.cluster038	NZ_CP022098.1	Cystobacter fuscus strain DSM 52655 chromosome, complete genome	terpene	Terpene	Cystobacter fuscus	Bacteria,Proteobacteria,Deltaproteobacteria,Myxococcales,Cystobacterineae,Archangiaceae,Cystobacter
NZ_CP022098.1.cluster039	NZ_CP022098.1	Cystobacter fuscus strain DSM 52655 chromosome, complete genome	t3pks-amglyccycl	Others	Cystobacter fuscus	Bacteria,Proteobacteria,Deltaproteobacteria,Myxococcales,Cystobacterineae,Archangiaceae,Cystobacter
NZ_CP022098.1.cluster040	NZ_CP022098.1	Cystobacter fuscus strain DSM 52655 chromosome, complete genome	t1pks-nrps	PKS-NRP_Hybrids	Cystobacter fuscus	Bacteria,Proteobacteria,Deltaproteobacteria,Myxococcales,Cystobacterineae,Archangiaceae,Cystobacter
NZ_CP022098.1.cluster041	NZ_CP022098.1	Cystobacter fuscus strain DSM 52655 chromosome, complete genome	t1pks-nrps	PKS-NRP_Hybrids	Cystobacter fuscus	Bacteria,Proteobacteria,Deltaproteobacteria,Myxococcales,Cystobacterineae,Archangiaceae,Cystobacter
NZ_CP022098.1.cluster042	NZ_CP022098.1	Cystobacter fuscus strain DSM 52655 chromosome, complete genome	microviridin	RiPPs	Cystobacter fuscus	Bacteria,Proteobacteria,Deltaproteobacteria,Myxococcales,Cystobacterineae,Archangiaceae,Cystobacter
NZ_CP022098.1.cluster043	NZ_CP022098.1	Cystobacter fuscus strain DSM 52655 chromosome, complete genome	bacteriocin	RiPPs	Cystobacter fuscus	Bacteria,Proteobacteria,Deltaproteobacteria,Myxococcales,Cystobacterineae,Archangiaceae,Cystobacter
NZ_CP022098.1.cluster044	NZ_CP022098.1	Cystobacter fuscus strain DSM 52655 chromosome, complete genome	bacteriocin	RiPPs	Cystobacter fuscus	Bacteria,Proteobacteria,Deltaproteobacteria,Myxococcales,Cystobacterineae,Archangiaceae,Cystobacter
NZ_CP022098.1.cluster045	NZ_CP022098.1	Cystobacter fuscus strain DSM 52655 chromosome, complete genome	t3pks	PKSother	Cystobacter fuscus	Bacteria,Proteobacteria,Deltaproteobacteria,Myxococcales,Cystobacterineae,Archangiaceae,Cystobacter
NZ_CP022098.1.cluster046	NZ_CP022098.1	Cystobacter fuscus strain DSM 52655 chromosome, complete genome	terpene	Terpene	Cystobacter fuscus	Bacteria,Proteobacteria,Deltaproteobacteria,Myxococcales,Cystobacterineae,Archangiaceae,Cystobacter
NZ_CP022163.1.cluster001	NZ_CP022163.1	Melittangium boletus DSM 14713 chromosome, complete genome	t1pks	PKSI	Melittangium boletus DSM 14713	Bacteria,Proteobacteria,Deltaproteobacteria,Myxococcales,Cystobacterineae,Archangiaceae,Melittangium
NZ_CP022163.1.cluster002	NZ_CP022163.1	Melittangium boletus DSM 14713 chromosome, complete genome	nrps	NRPS	Melittangium boletus DSM 14713	Bacteria,Proteobacteria,Deltaproteobacteria,Myxococcales,Cystobacterineae,Archangiaceae,Melittangium
NZ_CP022163.1.cluster003	NZ_CP022163.1	Melittangium boletus DSM 14713 chromosome, complete genome	bacteriocin	RiPPs	Melittangium boletus DSM 14713	Bacteria,Proteobacteria,Deltaproteobacteria,Myxococcales,Cystobacterineae,Archangiaceae,Melittangium
NZ_CP022163.1.cluster004	NZ_CP022163.1	Melittangium boletus DSM 14713 chromosome, complete genome	t1pks-nrps	PKS-NRP_Hybrids	Melittangium boletus DSM 14713	Bacteria,Proteobacteria,Deltaproteobacteria,Myxococcales,Cystobacterineae,Archangiaceae,Melittangium
NZ_CP022163.1.cluster005	NZ_CP022163.1	Melittangium boletus DSM 14713 chromosome, complete genome	terpene	Terpene	Melittangium boletus DSM 14713	Bacteria,Proteobacteria,Deltaproteobacteria,Myxococcales,Cystobacterineae,Archangiaceae,Melittangium
NZ_CP022163.1.cluster006	NZ_CP022163.1	Melittangium boletus DSM 14713 chromosome, complete genome	terpene	Terpene	Melittangium boletus DSM 14713	Bacteria,Proteobacteria,Deltaproteobacteria,Myxococcales,Cystobacterineae,Archangiaceae,Melittangium
NZ_CP022163.1.cluster007	NZ_CP022163.1	Melittangium boletus DSM 14713 chromosome, complete genome	bacteriocin	RiPPs	Melittangium boletus DSM 14713	Bacteria,Proteobacteria,Deltaproteobacteria,Myxococcales,Cystobacterineae,Archangiaceae,Melittangium
NZ_CP022163.1.cluster008	NZ_CP022163.1	Melittangium boletus DSM 14713 chromosome, complete genome	t3pks	PKSother	Melittangium boletus DSM 14713	Bacteria,Proteobacteria,Deltaproteobacteria,Myxococcales,Cystobacterineae,Archangiaceae,Melittangium
NZ_CP022163.1.cluster009	NZ_CP022163.1	Melittangium boletus DSM 14713 chromosome, complete genome	terpene	Terpene	Melittangium boletus DSM 14713	Bacteria,Proteobacteria,Deltaproteobacteria,Myxococcales,Cystobacterineae,Archangiaceae,Melittangium
NZ_CP022163.1.cluster010	NZ_CP022163.1	Melittangium boletus DSM 14713 chromosome, complete genome	terpene	Terpene	Melittangium boletus DSM 14713	Bacteria,Proteobacteria,Deltaproteobacteria,Myxococcales,Cystobacterineae,Archangiaceae,Melittangium
NZ_CP022163.1.cluster011	NZ_CP022163.1	Melittangium boletus DSM 14713 chromosome, complete genome	t2pks	PKSother	Melittangium boletus DSM 14713	Bacteria,Proteobacteria,Deltaproteobacteria,Myxococcales,Cystobacterineae,Archangiaceae,Melittangium
NZ_CP022163.1.cluster012	NZ_CP022163.1	Melittangium boletus DSM 14713 chromosome, complete genome	terpene	Terpene	Melittangium boletus DSM 14713	Bacteria,Proteobacteria,Deltaproteobacteria,Myxococcales,Cystobacterineae,Archangiaceae,Melittangium
NZ_CP022163.1.cluster013	NZ_CP022163.1	Melittangium boletus DSM 14713 chromosome, complete genome	bacteriocin	RiPPs	Melittangium boletus DSM 14713	Bacteria,Proteobacteria,Deltaproteobacteria,Myxococcales,Cystobacterineae,Archangiaceae,Melittangium
NZ_CP022163.1.cluster014	NZ_CP022163.1	Melittangium boletus DSM 14713 chromosome, complete genome	terpene	Terpene	Melittangium boletus DSM 14713	Bacteria,Proteobacteria,Deltaproteobacteria,Myxococcales,Cystobacterineae,Archangiaceae,Melittangium
NZ_CP022163.1.cluster015	NZ_CP022163.1	Melittangium boletus DSM 14713 chromosome, complete genome	bacteriocin	RiPPs	Melittangium boletus DSM 14713	Bacteria,Proteobacteria,Deltaproteobacteria,Myxococcales,Cystobacterineae,Archangiaceae,Melittangium
NZ_CP022163.1.cluster016	NZ_CP022163.1	Melittangium boletus DSM 14713 chromosome, complete genome	nrps	NRPS	Melittangium boletus DSM 14713	Bacteria,Proteobacteria,Deltaproteobacteria,Myxococcales,Cystobacterineae,Archangiaceae,Melittangium
NZ_CP022163.1.cluster017	NZ_CP022163.1	Melittangium boletus DSM 14713 chromosome, complete genome	t1pks	PKSI	Melittangium boletus DSM 14713	Bacteria,Proteobacteria,Deltaproteobacteria,Myxococcales,Cystobacterineae,Archangiaceae,Melittangium
NZ_CP022163.1.cluster018	NZ_CP022163.1	Melittangium boletus DSM 14713 chromosome, complete genome	lantipeptide	RiPPs	Melittangium boletus DSM 14713	Bacteria,Proteobacteria,Deltaproteobacteria,Myxococcales,Cystobacterineae,Archangiaceae,Melittangium
NZ_CP022163.1.cluster019	NZ_CP022163.1	Melittangium boletus DSM 14713 chromosome, complete genome	microviridin-lantipeptide	RiPPs	Melittangium boletus DSM 14713	Bacteria,Proteobacteria,Deltaproteobacteria,Myxococcales,Cystobacterineae,Archangiaceae,Melittangium
NZ_CP022163.1.cluster020	NZ_CP022163.1	Melittangium boletus DSM 14713 chromosome, complete genome	other	Others	Melittangium boletus DSM 14713	Bacteria,Proteobacteria,Deltaproteobacteria,Myxococcales,Cystobacterineae,Archangiaceae,Melittangium
NZ_CP022163.1.cluster021	NZ_CP022163.1	Melittangium boletus DSM 14713 chromosome, complete genome	nrps	NRPS	Melittangium boletus DSM 14713	Bacteria,Proteobacteria,Deltaproteobacteria,Myxococcales,Cystobacterineae,Archangiaceae,Melittangium
NZ_CP022163.1.cluster022	NZ_CP022163.1	Melittangium boletus DSM 14713 chromosome, complete genome	bacteriocin	RiPPs	Melittangium boletus DSM 14713	Bacteria,Proteobacteria,Deltaproteobacteria,Myxococcales,Cystobacterineae,Archangiaceae,Melittangium
NZ_CP022163.1.cluster023	NZ_CP022163.1	Melittangium boletus DSM 14713 chromosome, complete genome	t1pks-nrps	PKS-NRP_Hybrids	Melittangium boletus DSM 14713	Bacteria,Proteobacteria,Deltaproteobacteria,Myxococcales,Cystobacterineae,Archangiaceae,Melittangium
NZ_CP022163.1.cluster024	NZ_CP022163.1	Melittangium boletus DSM 14713 chromosome, complete genome	lantipeptide	RiPPs	Melittangium boletus DSM 14713	Bacteria,Proteobacteria,Deltaproteobacteria,Myxococcales,Cystobacterineae,Archangiaceae,Melittangium
NZ_CP022163.1.cluster025	NZ_CP022163.1	Melittangium boletus DSM 14713 chromosome, complete genome	bacteriocin	RiPPs	Melittangium boletus DSM 14713	Bacteria,Proteobacteria,Deltaproteobacteria,Myxococcales,Cystobacterineae,Archangiaceae,Melittangium
NZ_CP022163.1.cluster026	NZ_CP022163.1	Melittangium boletus DSM 14713 chromosome, complete genome	nrps	NRPS	Melittangium boletus DSM 14713	Bacteria,Proteobacteria,Deltaproteobacteria,Myxococcales,Cystobacterineae,Archangiaceae,Melittangium
NZ_CP022163.1.cluster027	NZ_CP022163.1	Melittangium boletus DSM 14713 chromosome, complete genome	butyrolactone-lantipeptide-t1pks-nrps	Others	Melittangium boletus DSM 14713	Bacteria,Proteobacteria,Deltaproteobacteria,Myxococcales,Cystobacterineae,Archangiaceae,Melittangium
NZ_CP022163.1.cluster028	NZ_CP022163.1	Melittangium boletus DSM 14713 chromosome, complete genome	indole	Others	Melittangium boletus DSM 14713	Bacteria,Proteobacteria,Deltaproteobacteria,Myxococcales,Cystobacterineae,Archangiaceae,Melittangium
NZ_CP022163.1.cluster029	NZ_CP022163.1	Melittangium boletus DSM 14713 chromosome, complete genome	t1pks-nrps	PKS-NRP_Hybrids	Melittangium boletus DSM 14713	Bacteria,Proteobacteria,Deltaproteobacteria,Myxococcales,Cystobacterineae,Archangiaceae,Melittangium
NZ_CP022163.1.cluster030	NZ_CP022163.1	Melittangium boletus DSM 14713 chromosome, complete genome	lantipeptide	RiPPs	Melittangium boletus DSM 14713	Bacteria,Proteobacteria,Deltaproteobacteria,Myxococcales,Cystobacterineae,Archangiaceae,Melittangium
NZ_CP022163.1.cluster031	NZ_CP022163.1	Melittangium boletus DSM 14713 chromosome, complete genome	t1pks-nrps	PKS-NRP_Hybrids	Melittangium boletus DSM 14713	Bacteria,Proteobacteria,Deltaproteobacteria,Myxococcales,Cystobacterineae,Archangiaceae,Melittangium
NZ_CP022163.1.cluster032	NZ_CP022163.1	Melittangium boletus DSM 14713 chromosome, complete genome	nrps	NRPS	Melittangium boletus DSM 14713	Bacteria,Proteobacteria,Deltaproteobacteria,Myxococcales,Cystobacterineae,Archangiaceae,Melittangium
NZ_CP022163.1.cluster033	NZ_CP022163.1	Melittangium boletus DSM 14713 chromosome, complete genome	other	Others	Melittangium boletus DSM 14713	Bacteria,Proteobacteria,Deltaproteobacteria,Myxococcales,Cystobacterineae,Archangiaceae,Melittangium
NZ_CP022203.1.cluster001	NZ_CP022203.1	Myxococcus macrosporus DSM 14697 chromosome, complete genome	terpene	Terpene	Myxococcus macrosporus DSM 14697	Bacteria,Proteobacteria,Deltaproteobacteria,Myxococcales,Cystobacterineae,Myxococcaceae,Myxococcus
NZ_CP022203.1.cluster002	NZ_CP022203.1	Myxococcus macrosporus DSM 14697 chromosome, complete genome	other	Others	Myxococcus macrosporus DSM 14697	Bacteria,Proteobacteria,Deltaproteobacteria,Myxococcales,Cystobacterineae,Myxococcaceae,Myxococcus
NZ_CP022203.1.cluster003	NZ_CP022203.1	Myxococcus macrosporus DSM 14697 chromosome, complete genome	nrps	NRPS	Myxococcus macrosporus DSM 14697	Bacteria,Proteobacteria,Deltaproteobacteria,Myxococcales,Cystobacterineae,Myxococcaceae,Myxococcus
NZ_CP022203.1.cluster004	NZ_CP022203.1	Myxococcus macrosporus DSM 14697 chromosome, complete genome	t1pks	PKSI	Myxococcus macrosporus DSM 14697	Bacteria,Proteobacteria,Deltaproteobacteria,Myxococcales,Cystobacterineae,Myxococcaceae,Myxococcus
NZ_CP022203.1.cluster005	NZ_CP022203.1	Myxococcus macrosporus DSM 14697 chromosome, complete genome	lantipeptide	RiPPs	Myxococcus macrosporus DSM 14697	Bacteria,Proteobacteria,Deltaproteobacteria,Myxococcales,Cystobacterineae,Myxococcaceae,Myxococcus
NZ_CP022203.1.cluster006	NZ_CP022203.1	Myxococcus macrosporus DSM 14697 chromosome, complete genome	lantipeptide	RiPPs	Myxococcus macrosporus DSM 14697	Bacteria,Proteobacteria,Deltaproteobacteria,Myxococcales,Cystobacterineae,Myxococcaceae,Myxococcus
NZ_CP022203.1.cluster007	NZ_CP022203.1	Myxococcus macrosporus DSM 14697 chromosome, complete genome	t1pks-nrps	PKS-NRP_Hybrids	Myxococcus macrosporus DSM 14697	Bacteria,Proteobacteria,Deltaproteobacteria,Myxococcales,Cystobacterineae,Myxococcaceae,Myxococcus
NZ_CP022203.1.cluster008	NZ_CP022203.1	Myxococcus macrosporus DSM 14697 chromosome, complete genome	bacteriocin	RiPPs	Myxococcus macrosporus DSM 14697	Bacteria,Proteobacteria,Deltaproteobacteria,Myxococcales,Cystobacterineae,Myxococcaceae,Myxococcus
NZ_CP022203.1.cluster009	NZ_CP022203.1	Myxococcus macrosporus DSM 14697 chromosome, complete genome	t1pks-nrps	PKS-NRP_Hybrids	Myxococcus macrosporus DSM 14697	Bacteria,Proteobacteria,Deltaproteobacteria,Myxococcales,Cystobacterineae,Myxococcaceae,Myxococcus
NZ_CP022203.1.cluster010	NZ_CP022203.1	Myxococcus macrosporus DSM 14697 chromosome, complete genome	t1pks-nrps	PKS-NRP_Hybrids	Myxococcus macrosporus DSM 14697	Bacteria,Proteobacteria,Deltaproteobacteria,Myxococcales,Cystobacterineae,Myxococcaceae,Myxococcus
NZ_CP022203.1.cluster011	NZ_CP022203.1	Myxococcus macrosporus DSM 14697 chromosome, complete genome	t1pks-nrps	PKS-NRP_Hybrids	Myxococcus macrosporus DSM 14697	Bacteria,Proteobacteria,Deltaproteobacteria,Myxococcales,Cystobacterineae,Myxococcaceae,Myxococcus
NZ_CP022203.1.cluster012	NZ_CP022203.1	Myxococcus macrosporus DSM 14697 chromosome, complete genome	t1pks-nrps	PKS-NRP_Hybrids	Myxococcus macrosporus DSM 14697	Bacteria,Proteobacteria,Deltaproteobacteria,Myxococcales,Cystobacterineae,Myxococcaceae,Myxococcus
NZ_CP022203.1.cluster013	NZ_CP022203.1	Myxococcus macrosporus DSM 14697 chromosome, complete genome	bacteriocin	RiPPs	Myxococcus macrosporus DSM 14697	Bacteria,Proteobacteria,Deltaproteobacteria,Myxococcales,Cystobacterineae,Myxococcaceae,Myxococcus
NZ_CP022203.1.cluster014	NZ_CP022203.1	Myxococcus macrosporus DSM 14697 chromosome, complete genome	bacteriocin	RiPPs	Myxococcus macrosporus DSM 14697	Bacteria,Proteobacteria,Deltaproteobacteria,Myxococcales,Cystobacterineae,Myxococcaceae,Myxococcus
NZ_CP022203.1.cluster015	NZ_CP022203.1	Myxococcus macrosporus DSM 14697 chromosome, complete genome	t1pks-nrps	PKS-NRP_Hybrids	Myxococcus macrosporus DSM 14697	Bacteria,Proteobacteria,Deltaproteobacteria,Myxococcales,Cystobacterineae,Myxococcaceae,Myxococcus
NZ_CP022203.1.cluster016	NZ_CP022203.1	Myxococcus macrosporus DSM 14697 chromosome, complete genome	t1pks-nrps	PKS-NRP_Hybrids	Myxococcus macrosporus DSM 14697	Bacteria,Proteobacteria,Deltaproteobacteria,Myxococcales,Cystobacterineae,Myxococcaceae,Myxococcus
NZ_CP022203.1.cluster017	NZ_CP022203.1	Myxococcus macrosporus DSM 14697 chromosome, complete genome	nrps	NRPS	Myxococcus macrosporus DSM 14697	Bacteria,Proteobacteria,Deltaproteobacteria,Myxococcales,Cystobacterineae,Myxococcaceae,Myxococcus
NZ_CP022203.1.cluster018	NZ_CP022203.1	Myxococcus macrosporus DSM 14697 chromosome, complete genome	bacteriocin	RiPPs	Myxococcus macrosporus DSM 14697	Bacteria,Proteobacteria,Deltaproteobacteria,Myxococcales,Cystobacterineae,Myxococcaceae,Myxococcus
NZ_CP022203.1.cluster019	NZ_CP022203.1	Myxococcus macrosporus DSM 14697 chromosome, complete genome	terpene	Terpene	Myxococcus macrosporus DSM 14697	Bacteria,Proteobacteria,Deltaproteobacteria,Myxococcales,Cystobacterineae,Myxococcaceae,Myxococcus
NZ_CP022203.1.cluster020	NZ_CP022203.1	Myxococcus macrosporus DSM 14697 chromosome, complete genome	lantipeptide	RiPPs	Myxococcus macrosporus DSM 14697	Bacteria,Proteobacteria,Deltaproteobacteria,Myxococcales,Cystobacterineae,Myxococcaceae,Myxococcus
NZ_CP022203.1.cluster021	NZ_CP022203.1	Myxococcus macrosporus DSM 14697 chromosome, complete genome	t3pks	PKSother	Myxococcus macrosporus DSM 14697	Bacteria,Proteobacteria,Deltaproteobacteria,Myxococcales,Cystobacterineae,Myxococcaceae,Myxococcus
NZ_CP022203.1.cluster022	NZ_CP022203.1	Myxococcus macrosporus DSM 14697 chromosome, complete genome	t1pks-nrps	PKS-NRP_Hybrids	Myxococcus macrosporus DSM 14697	Bacteria,Proteobacteria,Deltaproteobacteria,Myxococcales,Cystobacterineae,Myxococcaceae,Myxococcus
NZ_FNAJ01000056.cluster001	NZ_FNAJ01000053	Myxococcus virescens strain DSM 2260, whole genome shotgun sequence	nrps	NRPS	Myxococcus virescens	Bacteria,Proteobacteria,Deltaproteobacteria,Myxococcales,Cystobacterineae,Myxococcaceae,Myxococcus
NZ_FNAJ01000056.cluster002	NZ_FNAJ01000017	Myxococcus virescens strain DSM 2260, whole genome shotgun sequence	bacteriocin-nrps	Others	Myxococcus virescens	Bacteria,Proteobacteria,Deltaproteobacteria,Myxococcales,Cystobacterineae,Myxococcaceae,Myxococcus
NZ_FNAJ01000056.cluster003	NZ_FNAJ01000022	Myxococcus virescens strain DSM 2260, whole genome shotgun sequence	other	Others	Myxococcus virescens	Bacteria,Proteobacteria,Deltaproteobacteria,Myxococcales,Cystobacterineae,Myxococcaceae,Myxococcus
NZ_FNAJ01000056.cluster004	NZ_FNAJ01000016	Myxococcus virescens strain DSM 2260, whole genome shotgun sequence	t1pks-nrps	PKS-NRP_Hybrids	Myxococcus virescens	Bacteria,Proteobacteria,Deltaproteobacteria,Myxococcales,Cystobacterineae,Myxococcaceae,Myxococcus
NZ_FNAJ01000056.cluster005	NZ_FNAJ01000011	Myxococcus virescens strain DSM 2260, whole genome shotgun sequence	nrps	NRPS	Myxococcus virescens	Bacteria,Proteobacteria,Deltaproteobacteria,Myxococcales,Cystobacterineae,Myxococcaceae,Myxococcus
NZ_FNAJ01000056.cluster006	NZ_FNAJ01000011	Myxococcus virescens strain DSM 2260, whole genome shotgun sequence	t1pks-nrps	PKS-NRP_Hybrids	Myxococcus virescens	Bacteria,Proteobacteria,Deltaproteobacteria,Myxococcales,Cystobacterineae,Myxococcaceae,Myxococcus
NZ_FNAJ01000056.cluster007	NZ_FNAJ01000007	Myxococcus virescens strain DSM 2260, whole genome shotgun sequence	t1pks	PKSI	Myxococcus virescens	Bacteria,Proteobacteria,Deltaproteobacteria,Myxococcales,Cystobacterineae,Myxococcaceae,Myxococcus
NZ_FNAJ01000056.cluster008	NZ_FNAJ01000007	Myxococcus virescens strain DSM 2260, whole genome shotgun sequence	bacteriocin	RiPPs	Myxococcus virescens	Bacteria,Proteobacteria,Deltaproteobacteria,Myxococcales,Cystobacterineae,Myxococcaceae,Myxococcus
NZ_FNAJ01000056.cluster009	NZ_FNAJ01000007	Myxococcus virescens strain DSM 2260, whole genome shotgun sequence	t1pks-nrps	PKS-NRP_Hybrids	Myxococcus virescens	Bacteria,Proteobacteria,Deltaproteobacteria,Myxococcales,Cystobacterineae,Myxococcaceae,Myxococcus
NZ_FNAJ01000056.cluster010	NZ_FNAJ01000013	Myxococcus virescens strain DSM 2260, whole genome shotgun sequence	thiopeptide-bacteriocin	RiPPs	Myxococcus virescens	Bacteria,Proteobacteria,Deltaproteobacteria,Myxococcales,Cystobacterineae,Myxococcaceae,Myxococcus
NZ_FNAJ01000056.cluster011	NZ_FNAJ01000003	Myxococcus virescens strain DSM 2260, whole genome shotgun sequence	t1pks	PKSI	Myxococcus virescens	Bacteria,Proteobacteria,Deltaproteobacteria,Myxococcales,Cystobacterineae,Myxococcaceae,Myxococcus
NZ_FNAJ01000056.cluster012	NZ_FNAJ01000002	Myxococcus virescens strain DSM 2260, whole genome shotgun sequence	t3pks	PKSother	Myxococcus virescens	Bacteria,Proteobacteria,Deltaproteobacteria,Myxococcales,Cystobacterineae,Myxococcaceae,Myxococcus
NZ_FNAJ01000056.cluster013	NZ_FNAJ01000002	Myxococcus virescens strain DSM 2260, whole genome shotgun sequence	t2pks-lantipeptide-ladderane	Others	Myxococcus virescens	Bacteria,Proteobacteria,Deltaproteobacteria,Myxococcales,Cystobacterineae,Myxococcaceae,Myxococcus
NZ_FNAJ01000056.cluster014	NZ_FNAJ01000005	Myxococcus virescens strain DSM 2260, whole genome shotgun sequence	t1pks-nrps	PKS-NRP_Hybrids	Myxococcus virescens	Bacteria,Proteobacteria,Deltaproteobacteria,Myxococcales,Cystobacterineae,Myxococcaceae,Myxococcus
NZ_FNAJ01000056.cluster015	NZ_FNAJ01000005	Myxococcus virescens strain DSM 2260, whole genome shotgun sequence	t1pks-nrps	PKS-NRP_Hybrids	Myxococcus virescens	Bacteria,Proteobacteria,Deltaproteobacteria,Myxococcales,Cystobacterineae,Myxococcaceae,Myxococcus
NZ_FNAJ01000056.cluster016	NZ_FNAJ01000005	Myxococcus virescens strain DSM 2260, whole genome shotgun sequence	bacteriocin	RiPPs	Myxococcus virescens	Bacteria,Proteobacteria,Deltaproteobacteria,Myxococcales,Cystobacterineae,Myxococcaceae,Myxococcus
NZ_FNAJ01000056.cluster017	NZ_FNAJ01000005	Myxococcus virescens strain DSM 2260, whole genome shotgun sequence	t1pks-nrps	PKS-NRP_Hybrids	Myxococcus virescens	Bacteria,Proteobacteria,Deltaproteobacteria,Myxococcales,Cystobacterineae,Myxococcaceae,Myxococcus
NZ_FNAJ01000056.cluster018	NZ_FNAJ01000005	Myxococcus virescens strain DSM 2260, whole genome shotgun sequence	t1pks-nrps	PKS-NRP_Hybrids	Myxococcus virescens	Bacteria,Proteobacteria,Deltaproteobacteria,Myxococcales,Cystobacterineae,Myxococcaceae,Myxococcus
NZ_FNAJ01000056.cluster019	NZ_FNAJ01000001	Myxococcus virescens strain DSM 2260, whole genome shotgun sequence	nrps	NRPS	Myxococcus virescens	Bacteria,Proteobacteria,Deltaproteobacteria,Myxococcales,Cystobacterineae,Myxococcaceae,Myxococcus
NZ_FNAJ01000056.cluster020	NZ_FNAJ01000001	Myxococcus virescens strain DSM 2260, whole genome shotgun sequence	other	Others	Myxococcus virescens	Bacteria,Proteobacteria,Deltaproteobacteria,Myxococcales,Cystobacterineae,Myxococcaceae,Myxococcus
NZ_FNAJ01000056.cluster021	NZ_FNAJ01000001	Myxococcus virescens strain DSM 2260, whole genome shotgun sequence	terpene	Terpene	Myxococcus virescens	Bacteria,Proteobacteria,Deltaproteobacteria,Myxococcales,Cystobacterineae,Myxococcaceae,Myxococcus
NZ_FNAJ01000056.cluster022	NZ_FNAJ01000014	Myxococcus virescens strain DSM 2260, whole genome shotgun sequence	terpene	Terpene	Myxococcus virescens	Bacteria,Proteobacteria,Deltaproteobacteria,Myxococcales,Cystobacterineae,Myxococcaceae,Myxococcus
NZ_FNAJ01000056.cluster023	NZ_FNAJ01000052	Myxococcus virescens strain DSM 2260, whole genome shotgun sequence	nrps	NRPS	Myxococcus virescens	Bacteria,Proteobacteria,Deltaproteobacteria,Myxococcales,Cystobacterineae,Myxococcaceae,Myxococcus
NZ_FNAJ01000056.cluster024	NZ_FNAJ01000024	Myxococcus virescens strain DSM 2260, whole genome shotgun sequence	lantipeptide	RiPPs	Myxococcus virescens	Bacteria,Proteobacteria,Deltaproteobacteria,Myxococcales,Cystobacterineae,Myxococcaceae,Myxococcus
NZ_FNAJ01000056.cluster025	NZ_FNAJ01000043	Myxococcus virescens strain DSM 2260, whole genome shotgun sequence	nrps	NRPS	Myxococcus virescens	Bacteria,Proteobacteria,Deltaproteobacteria,Myxococcales,Cystobacterineae,Myxococcaceae,Myxococcus
NZ_FNAJ01000056.cluster026	NZ_FNAJ01000038	Myxococcus virescens strain DSM 2260, whole genome shotgun sequence	nrps	NRPS	Myxococcus virescens	Bacteria,Proteobacteria,Deltaproteobacteria,Myxococcales,Cystobacterineae,Myxococcaceae,Myxococcus
NZ_FNAJ01000056.cluster027	NZ_FNAJ01000041	Myxococcus virescens strain DSM 2260, whole genome shotgun sequence	nrps	NRPS	Myxococcus virescens	Bacteria,Proteobacteria,Deltaproteobacteria,Myxococcales,Cystobacterineae,Myxococcaceae,Myxococcus
NZ_FOAP01000061.cluster001	NZ_FOAP01000018	Stigmatella aurantiaca strain DSM 17044, whole genome shotgun sequence	ectoine	Others	Stigmatella aurantiaca	Bacteria,Proteobacteria,Deltaproteobacteria,Myxococcales,Cystobacterineae,Archangiaceae,Stigmatella
NZ_FOAP01000061.cluster002	NZ_FOAP01000002	Stigmatella aurantiaca strain DSM 17044, whole genome shotgun sequence	bacteriocin	RiPPs	Stigmatella aurantiaca	Bacteria,Proteobacteria,Deltaproteobacteria,Myxococcales,Cystobacterineae,Archangiaceae,Stigmatella
NZ_FOAP01000061.cluster003	NZ_FOAP01000023	Stigmatella aurantiaca strain DSM 17044, whole genome shotgun sequence	terpene	Terpene	Stigmatella aurantiaca	Bacteria,Proteobacteria,Deltaproteobacteria,Myxococcales,Cystobacterineae,Archangiaceae,Stigmatella
NZ_FOAP01000061.cluster004	NZ_FOAP01000029	Stigmatella aurantiaca strain DSM 17044, whole genome shotgun sequence	t1pks-nrps	PKS-NRP_Hybrids	Stigmatella aurantiaca	Bacteria,Proteobacteria,Deltaproteobacteria,Myxococcales,Cystobacterineae,Archangiaceae,Stigmatella
NZ_FOAP01000061.cluster005	NZ_FOAP01000011	Stigmatella aurantiaca strain DSM 17044, whole genome shotgun sequence	terpene-t1pks-nrps	Others	Stigmatella aurantiaca	Bacteria,Proteobacteria,Deltaproteobacteria,Myxococcales,Cystobacterineae,Archangiaceae,Stigmatella
NZ_FOAP01000061.cluster006	NZ_FOAP01000016	Stigmatella aurantiaca strain DSM 17044, whole genome shotgun sequence	other	Others	Stigmatella aurantiaca	Bacteria,Proteobacteria,Deltaproteobacteria,Myxococcales,Cystobacterineae,Archangiaceae,Stigmatella
NZ_FOAP01000061.cluster007	NZ_FOAP01000007	Stigmatella aurantiaca strain DSM 17044, whole genome shotgun sequence	bacteriocin	RiPPs	Stigmatella aurantiaca	Bacteria,Proteobacteria,Deltaproteobacteria,Myxococcales,Cystobacterineae,Archangiaceae,Stigmatella
NZ_FOAP01000061.cluster008	NZ_FOAP01000021	Stigmatella aurantiaca strain DSM 17044, whole genome shotgun sequence	bacteriocin-nrps	Others	Stigmatella aurantiaca	Bacteria,Proteobacteria,Deltaproteobacteria,Myxococcales,Cystobacterineae,Archangiaceae,Stigmatella
NZ_FOAP01000061.cluster009	NZ_FOAP01000005	Stigmatella aurantiaca strain DSM 17044, whole genome shotgun sequence	t3pks	PKSother	Stigmatella aurantiaca	Bacteria,Proteobacteria,Deltaproteobacteria,Myxococcales,Cystobacterineae,Archangiaceae,Stigmatella
NZ_FOAP01000061.cluster010	NZ_FOAP01000005	Stigmatella aurantiaca strain DSM 17044, whole genome shotgun sequence	terpene	Terpene	Stigmatella aurantiaca	Bacteria,Proteobacteria,Deltaproteobacteria,Myxococcales,Cystobacterineae,Archangiaceae,Stigmatella
NZ_FOAP01000061.cluster011	NZ_FOAP01000006	Stigmatella aurantiaca strain DSM 17044, whole genome shotgun sequence	t1pks	PKSI	Stigmatella aurantiaca	Bacteria,Proteobacteria,Deltaproteobacteria,Myxococcales,Cystobacterineae,Archangiaceae,Stigmatella
NZ_FOAP01000061.cluster012	NZ_FOAP01000009	Stigmatella aurantiaca strain DSM 17044, whole genome shotgun sequence	bacteriocin	RiPPs	Stigmatella aurantiaca	Bacteria,Proteobacteria,Deltaproteobacteria,Myxococcales,Cystobacterineae,Archangiaceae,Stigmatella
NZ_FOAP01000061.cluster013	NZ_FOAP01000009	Stigmatella aurantiaca strain DSM 17044, whole genome shotgun sequence	t1pks	PKSI	Stigmatella aurantiaca	Bacteria,Proteobacteria,Deltaproteobacteria,Myxococcales,Cystobacterineae,Archangiaceae,Stigmatella
NZ_FOAP01000061.cluster014	NZ_FOAP01000001	Stigmatella aurantiaca strain DSM 17044, whole genome shotgun sequence	nrps	NRPS	Stigmatella aurantiaca	Bacteria,Proteobacteria,Deltaproteobacteria,Myxococcales,Cystobacterineae,Archangiaceae,Stigmatella
NZ_FOAP01000061.cluster015	NZ_FOAP01000001	Stigmatella aurantiaca strain DSM 17044, whole genome shotgun sequence	other	Others	Stigmatella aurantiaca	Bacteria,Proteobacteria,Deltaproteobacteria,Myxococcales,Cystobacterineae,Archangiaceae,Stigmatella
NZ_FOAP01000061.cluster016	NZ_FOAP01000004	Stigmatella aurantiaca strain DSM 17044, whole genome shotgun sequence	t1pks-nrps	PKS-NRP_Hybrids	Stigmatella aurantiaca	Bacteria,Proteobacteria,Deltaproteobacteria,Myxococcales,Cystobacterineae,Archangiaceae,Stigmatella
NZ_FOAP01000061.cluster017	NZ_FOAP01000004	Stigmatella aurantiaca strain DSM 17044, whole genome shotgun sequence	t1pks-nrps	PKS-NRP_Hybrids	Stigmatella aurantiaca	Bacteria,Proteobacteria,Deltaproteobacteria,Myxococcales,Cystobacterineae,Archangiaceae,Stigmatella
NZ_FOAP01000061.cluster018	NZ_FOAP01000004	Stigmatella aurantiaca strain DSM 17044, whole genome shotgun sequence	thiopeptide	RiPPs	Stigmatella aurantiaca	Bacteria,Proteobacteria,Deltaproteobacteria,Myxococcales,Cystobacterineae,Archangiaceae,Stigmatella
NZ_FOAP01000061.cluster019	NZ_FOAP01000027	Stigmatella aurantiaca strain DSM 17044, whole genome shotgun sequence	nrps	NRPS	Stigmatella aurantiaca	Bacteria,Proteobacteria,Deltaproteobacteria,Myxococcales,Cystobacterineae,Archangiaceae,Stigmatella
NZ_FOAP01000061.cluster020	NZ_FOAP01000033	Stigmatella aurantiaca strain DSM 17044, whole genome shotgun sequence	t1pks-nrps	PKS-NRP_Hybrids	Stigmatella aurantiaca	Bacteria,Proteobacteria,Deltaproteobacteria,Myxococcales,Cystobacterineae,Archangiaceae,Stigmatella
NZ_FOAP01000061.cluster021	NZ_FOAP01000003	Stigmatella aurantiaca strain DSM 17044, whole genome shotgun sequence	phenazine	Others	Stigmatella aurantiaca	Bacteria,Proteobacteria,Deltaproteobacteria,Myxococcales,Cystobacterineae,Archangiaceae,Stigmatella
NZ_FOAP01000061.cluster022	NZ_FOAP01000003	Stigmatella aurantiaca strain DSM 17044, whole genome shotgun sequence	terpene	Terpene	Stigmatella aurantiaca	Bacteria,Proteobacteria,Deltaproteobacteria,Myxococcales,Cystobacterineae,Archangiaceae,Stigmatella
NZ_FOAP01000061.cluster023	NZ_FOAP01000003	Stigmatella aurantiaca strain DSM 17044, whole genome shotgun sequence	t1pks-nrps	PKS-NRP_Hybrids	Stigmatella aurantiaca	Bacteria,Proteobacteria,Deltaproteobacteria,Myxococcales,Cystobacterineae,Archangiaceae,Stigmatella
NZ_FOAP01000061.cluster024	NZ_FOAP01000036	Stigmatella aurantiaca strain DSM 17044, whole genome shotgun sequence	ladderane	Others	Stigmatella aurantiaca	Bacteria,Proteobacteria,Deltaproteobacteria,Myxococcales,Cystobacterineae,Archangiaceae,Stigmatella
NZ_FOAP01000061.cluster025	NZ_FOAP01000041	Stigmatella aurantiaca strain DSM 17044, whole genome shotgun sequence	t1pks-nrps	PKS-NRP_Hybrids	Stigmatella aurantiaca	Bacteria,Proteobacteria,Deltaproteobacteria,Myxococcales,Cystobacterineae,Archangiaceae,Stigmatella
NZ_FOIB01000040.cluster001	NZ_FOIB01000034	Myxococcus fulvus strain DSM 16525, whole genome shotgun sequence	nrps	NRPS	Myxococcus fulvus	Bacteria,Proteobacteria,Deltaproteobacteria,Myxococcales,Cystobacterineae,Myxococcaceae,Myxococcus
NZ_FOIB01000040.cluster002	NZ_FOIB01000033	Myxococcus fulvus strain DSM 16525, whole genome shotgun sequence	nrps	NRPS	Myxococcus fulvus	Bacteria,Proteobacteria,Deltaproteobacteria,Myxococcales,Cystobacterineae,Myxococcaceae,Myxococcus
NZ_FOIB01000040.cluster003	NZ_FOIB01000029	Myxococcus fulvus strain DSM 16525, whole genome shotgun sequence	nrps	NRPS	Myxococcus fulvus	Bacteria,Proteobacteria,Deltaproteobacteria,Myxococcales,Cystobacterineae,Myxococcaceae,Myxococcus
NZ_FOIB01000040.cluster004	NZ_FOIB01000028	Myxococcus fulvus strain DSM 16525, whole genome shotgun sequence	nrps	NRPS	Myxococcus fulvus	Bacteria,Proteobacteria,Deltaproteobacteria,Myxococcales,Cystobacterineae,Myxococcaceae,Myxococcus
NZ_FOIB01000040.cluster005	NZ_FOIB01000031	Myxococcus fulvus strain DSM 16525, whole genome shotgun sequence	nrps	NRPS	Myxococcus fulvus	Bacteria,Proteobacteria,Deltaproteobacteria,Myxococcales,Cystobacterineae,Myxococcaceae,Myxococcus
NZ_FOIB01000040.cluster006	NZ_FOIB01000026	Myxococcus fulvus strain DSM 16525, whole genome shotgun sequence	t1pks	PKSI	Myxococcus fulvus	Bacteria,Proteobacteria,Deltaproteobacteria,Myxococcales,Cystobacterineae,Myxococcaceae,Myxococcus
NZ_FOIB01000040.cluster007	NZ_FOIB01000025	Myxococcus fulvus strain DSM 16525, whole genome shotgun sequence	nrps	NRPS	Myxococcus fulvus	Bacteria,Proteobacteria,Deltaproteobacteria,Myxococcales,Cystobacterineae,Myxococcaceae,Myxococcus
NZ_FOIB01000040.cluster008	NZ_FOIB01000010	Myxococcus fulvus strain DSM 16525, whole genome shotgun sequence	nrps	NRPS	Myxococcus fulvus	Bacteria,Proteobacteria,Deltaproteobacteria,Myxococcales,Cystobacterineae,Myxococcaceae,Myxococcus
NZ_FOIB01000040.cluster009	NZ_FOIB01000010	Myxococcus fulvus strain DSM 16525, whole genome shotgun sequence	t1pks	PKSI	Myxococcus fulvus	Bacteria,Proteobacteria,Deltaproteobacteria,Myxococcales,Cystobacterineae,Myxococcaceae,Myxococcus
NZ_FOIB01000040.cluster010	NZ_FOIB01000010	Myxococcus fulvus strain DSM 16525, whole genome shotgun sequence	terpene	Terpene	Myxococcus fulvus	Bacteria,Proteobacteria,Deltaproteobacteria,Myxococcales,Cystobacterineae,Myxococcaceae,Myxococcus
NZ_FOIB01000040.cluster011	NZ_FOIB01000010	Myxococcus fulvus strain DSM 16525, whole genome shotgun sequence	terpene	Terpene	Myxococcus fulvus	Bacteria,Proteobacteria,Deltaproteobacteria,Myxococcales,Cystobacterineae,Myxococcaceae,Myxococcus
NZ_FOIB01000040.cluster012	NZ_FOIB01000010	Myxococcus fulvus strain DSM 16525, whole genome shotgun sequence	nrps	NRPS	Myxococcus fulvus	Bacteria,Proteobacteria,Deltaproteobacteria,Myxococcales,Cystobacterineae,Myxococcaceae,Myxococcus
NZ_FOIB01000040.cluster013	NZ_FOIB01000009	Myxococcus fulvus strain DSM 16525, whole genome shotgun sequence	terpene	Terpene	Myxococcus fulvus	Bacteria,Proteobacteria,Deltaproteobacteria,Myxococcales,Cystobacterineae,Myxococcaceae,Myxococcus
NZ_FOIB01000040.cluster014	NZ_FOIB01000009	Myxococcus fulvus strain DSM 16525, whole genome shotgun sequence	arylpolyene	Others	Myxococcus fulvus	Bacteria,Proteobacteria,Deltaproteobacteria,Myxococcales,Cystobacterineae,Myxococcaceae,Myxococcus
NZ_FOIB01000040.cluster015	NZ_FOIB01000018	Myxococcus fulvus strain DSM 16525, whole genome shotgun sequence	nrps	NRPS	Myxococcus fulvus	Bacteria,Proteobacteria,Deltaproteobacteria,Myxococcales,Cystobacterineae,Myxococcaceae,Myxococcus
NZ_FOIB01000040.cluster016	NZ_FOIB01000007	Myxococcus fulvus strain DSM 16525, whole genome shotgun sequence	t1pks-nrps	PKS-NRP_Hybrids	Myxococcus fulvus	Bacteria,Proteobacteria,Deltaproteobacteria,Myxococcales,Cystobacterineae,Myxococcaceae,Myxococcus
NZ_FOIB01000040.cluster017	NZ_FOIB01000007	Myxococcus fulvus strain DSM 16525, whole genome shotgun sequence	other	Others	Myxococcus fulvus	Bacteria,Proteobacteria,Deltaproteobacteria,Myxococcales,Cystobacterineae,Myxococcaceae,Myxococcus
NZ_FOIB01000040.cluster018	NZ_FOIB01000007	Myxococcus fulvus strain DSM 16525, whole genome shotgun sequence	bacteriocin	RiPPs	Myxococcus fulvus	Bacteria,Proteobacteria,Deltaproteobacteria,Myxococcales,Cystobacterineae,Myxococcaceae,Myxococcus
NZ_FOIB01000040.cluster019	NZ_FOIB01000007	Myxococcus fulvus strain DSM 16525, whole genome shotgun sequence	t1pks-nrps	PKS-NRP_Hybrids	Myxococcus fulvus	Bacteria,Proteobacteria,Deltaproteobacteria,Myxococcales,Cystobacterineae,Myxococcaceae,Myxococcus
NZ_FOIB01000040.cluster020	NZ_FOIB01000007	Myxococcus fulvus strain DSM 16525, whole genome shotgun sequence	nrps	NRPS	Myxococcus fulvus	Bacteria,Proteobacteria,Deltaproteobacteria,Myxococcales,Cystobacterineae,Myxococcaceae,Myxococcus
NZ_FOIB01000040.cluster021	NZ_FOIB01000003	Myxococcus fulvus strain DSM 16525, whole genome shotgun sequence	bacteriocin-nrps	Others	Myxococcus fulvus	Bacteria,Proteobacteria,Deltaproteobacteria,Myxococcales,Cystobacterineae,Myxococcaceae,Myxococcus
NZ_FOIB01000040.cluster022	NZ_FOIB01000003	Myxococcus fulvus strain DSM 16525, whole genome shotgun sequence	bacteriocin-t1pks-nrps	Others	Myxococcus fulvus	Bacteria,Proteobacteria,Deltaproteobacteria,Myxococcales,Cystobacterineae,Myxococcaceae,Myxococcus
NZ_FOIB01000040.cluster023	NZ_FOIB01000003	Myxococcus fulvus strain DSM 16525, whole genome shotgun sequence	bacteriocin	RiPPs	Myxococcus fulvus	Bacteria,Proteobacteria,Deltaproteobacteria,Myxococcales,Cystobacterineae,Myxococcaceae,Myxococcus
NZ_FOIB01000040.cluster024	NZ_FOIB01000003	Myxococcus fulvus strain DSM 16525, whole genome shotgun sequence	bacteriocin-t1pks-nrps	Others	Myxococcus fulvus	Bacteria,Proteobacteria,Deltaproteobacteria,Myxococcales,Cystobacterineae,Myxococcaceae,Myxococcus
NZ_FOIB01000040.cluster025	NZ_FOIB01000003	Myxococcus fulvus strain DSM 16525, whole genome shotgun sequence	lantipeptide	RiPPs	Myxococcus fulvus	Bacteria,Proteobacteria,Deltaproteobacteria,Myxococcales,Cystobacterineae,Myxococcaceae,Myxococcus
NZ_FOIB01000040.cluster026	NZ_FOIB01000003	Myxococcus fulvus strain DSM 16525, whole genome shotgun sequence	nrps	NRPS	Myxococcus fulvus	Bacteria,Proteobacteria,Deltaproteobacteria,Myxococcales,Cystobacterineae,Myxococcaceae,Myxococcus
NZ_FOIB01000040.cluster027	NZ_FOIB01000003	Myxococcus fulvus strain DSM 16525, whole genome shotgun sequence	terpene	Terpene	Myxococcus fulvus	Bacteria,Proteobacteria,Deltaproteobacteria,Myxococcales,Cystobacterineae,Myxococcaceae,Myxococcus
NZ_FOIB01000040.cluster028	NZ_FOIB01000008	Myxococcus fulvus strain DSM 16525, whole genome shotgun sequence	nrps	NRPS	Myxococcus fulvus	Bacteria,Proteobacteria,Deltaproteobacteria,Myxococcales,Cystobacterineae,Myxococcaceae,Myxococcus
NZ_FOIB01000040.cluster029	NZ_FOIB01000008	Myxococcus fulvus strain DSM 16525, whole genome shotgun sequence	thiopeptide	RiPPs	Myxococcus fulvus	Bacteria,Proteobacteria,Deltaproteobacteria,Myxococcales,Cystobacterineae,Myxococcaceae,Myxococcus
NZ_FOIB01000040.cluster030	NZ_FOIB01000008	Myxococcus fulvus strain DSM 16525, whole genome shotgun sequence	terpene	Terpene	Myxococcus fulvus	Bacteria,Proteobacteria,Deltaproteobacteria,Myxococcales,Cystobacterineae,Myxococcaceae,Myxococcus
NZ_FOIB01000040.cluster031	NZ_FOIB01000006	Myxococcus fulvus strain DSM 16525, whole genome shotgun sequence	resorcinol	Others	Myxococcus fulvus	Bacteria,Proteobacteria,Deltaproteobacteria,Myxococcales,Cystobacterineae,Myxococcaceae,Myxococcus
NZ_FOIB01000040.cluster032	NZ_FOIB01000006	Myxococcus fulvus strain DSM 16525, whole genome shotgun sequence	bacteriocin	RiPPs	Myxococcus fulvus	Bacteria,Proteobacteria,Deltaproteobacteria,Myxococcales,Cystobacterineae,Myxococcaceae,Myxococcus
NZ_FOIB01000040.cluster033	NZ_FOIB01000006	Myxococcus fulvus strain DSM 16525, whole genome shotgun sequence	nrps	NRPS	Myxococcus fulvus	Bacteria,Proteobacteria,Deltaproteobacteria,Myxococcales,Cystobacterineae,Myxococcaceae,Myxococcus
NZ_FOIB01000040.cluster034	NZ_FOIB01000027	Myxococcus fulvus strain DSM 16525, whole genome shotgun sequence	terpene	Terpene	Myxococcus fulvus	Bacteria,Proteobacteria,Deltaproteobacteria,Myxococcales,Cystobacterineae,Myxococcaceae,Myxococcus
NZ_FOIB01000040.cluster035	NZ_FOIB01000015	Myxococcus fulvus strain DSM 16525, whole genome shotgun sequence	nrps	NRPS	Myxococcus fulvus	Bacteria,Proteobacteria,Deltaproteobacteria,Myxococcales,Cystobacterineae,Myxococcaceae,Myxococcus
NZ_FOIB01000040.cluster036	NZ_FOIB01000015	Myxococcus fulvus strain DSM 16525, whole genome shotgun sequence	other	Others	Myxococcus fulvus	Bacteria,Proteobacteria,Deltaproteobacteria,Myxococcales,Cystobacterineae,Myxococcaceae,Myxococcus
NZ_FOIB01000040.cluster037	NZ_FOIB01000004	Myxococcus fulvus strain DSM 16525, whole genome shotgun sequence	other	Others	Myxococcus fulvus	Bacteria,Proteobacteria,Deltaproteobacteria,Myxococcales,Cystobacterineae,Myxococcaceae,Myxococcus
NZ_FOIB01000040.cluster038	NZ_FOIB01000004	Myxococcus fulvus strain DSM 16525, whole genome shotgun sequence	t3pks	PKSother	Myxococcus fulvus	Bacteria,Proteobacteria,Deltaproteobacteria,Myxococcales,Cystobacterineae,Myxococcaceae,Myxococcus
NZ_FOIB01000040.cluster039	NZ_FOIB01000036	Myxococcus fulvus strain DSM 16525, whole genome shotgun sequence	other	Others	Myxococcus fulvus	Bacteria,Proteobacteria,Deltaproteobacteria,Myxococcales,Cystobacterineae,Myxococcaceae,Myxococcus
NZ_FOIB01000040.cluster040	NZ_FOIB01000002	Myxococcus fulvus strain DSM 16525, whole genome shotgun sequence	t1pks	PKSI	Myxococcus fulvus	Bacteria,Proteobacteria,Deltaproteobacteria,Myxococcales,Cystobacterineae,Myxococcaceae,Myxococcus
NZ_FOIB01000040.cluster041	NZ_FOIB01000035	Myxococcus fulvus strain DSM 16525, whole genome shotgun sequence	nrps	NRPS	Myxococcus fulvus	Bacteria,Proteobacteria,Deltaproteobacteria,Myxococcales,Cystobacterineae,Myxococcaceae,Myxococcus
NZ_FOIB01000040.cluster042	NZ_FOIB01000005	Myxococcus fulvus strain DSM 16525, whole genome shotgun sequence	nrps	NRPS	Myxococcus fulvus	Bacteria,Proteobacteria,Deltaproteobacteria,Myxococcales,Cystobacterineae,Myxococcaceae,Myxococcus
NZ_FOIB01000040.cluster043	NZ_FOIB01000005	Myxococcus fulvus strain DSM 16525, whole genome shotgun sequence	lantipeptide	RiPPs	Myxococcus fulvus	Bacteria,Proteobacteria,Deltaproteobacteria,Myxococcales,Cystobacterineae,Myxococcaceae,Myxococcus
NZ_FOIB01000040.cluster044	NZ_FOIB01000005	Myxococcus fulvus strain DSM 16525, whole genome shotgun sequence	nrps	NRPS	Myxococcus fulvus	Bacteria,Proteobacteria,Deltaproteobacteria,Myxococcales,Cystobacterineae,Myxococcaceae,Myxococcus
NZ_FOIB01000040.cluster045	NZ_FOIB01000011	Myxococcus fulvus strain DSM 16525, whole genome shotgun sequence	t1pks	PKSI	Myxococcus fulvus	Bacteria,Proteobacteria,Deltaproteobacteria,Myxococcales,Cystobacterineae,Myxococcaceae,Myxococcus
NZ_FOIB01000040.cluster046	NZ_FOIB01000001	Myxococcus fulvus strain DSM 16525, whole genome shotgun sequence	phenazine	Others	Myxococcus fulvus	Bacteria,Proteobacteria,Deltaproteobacteria,Myxococcales,Cystobacterineae,Myxococcaceae,Myxococcus
NZ_FOIB01000040.cluster047	NZ_FOIB01000001	Myxococcus fulvus strain DSM 16525, whole genome shotgun sequence	terpene	Terpene	Myxococcus fulvus	Bacteria,Proteobacteria,Deltaproteobacteria,Myxococcales,Cystobacterineae,Myxococcaceae,Myxococcus
NZ_FOIB01000040.cluster048	NZ_FOIB01000001	Myxococcus fulvus strain DSM 16525, whole genome shotgun sequence	terpene	Terpene	Myxococcus fulvus	Bacteria,Proteobacteria,Deltaproteobacteria,Myxococcales,Cystobacterineae,Myxococcaceae,Myxococcus
NZ_FOIB01000040.cluster049	NZ_FOIB01000001	Myxococcus fulvus strain DSM 16525, whole genome shotgun sequence	t1pks-nrps	PKS-NRP_Hybrids	Myxococcus fulvus	Bacteria,Proteobacteria,Deltaproteobacteria,Myxococcales,Cystobacterineae,Myxococcaceae,Myxococcus
NZ_FOIB01000040.cluster050	NZ_FOIB01000019	Myxococcus fulvus strain DSM 16525, whole genome shotgun sequence	nrps	NRPS	Myxococcus fulvus	Bacteria,Proteobacteria,Deltaproteobacteria,Myxococcales,Cystobacterineae,Myxococcaceae,Myxococcus
NZ_FOIB01000040.cluster051	NZ_FOIB01000019	Myxococcus fulvus strain DSM 16525, whole genome shotgun sequence	nrps	NRPS	Myxococcus fulvus	Bacteria,Proteobacteria,Deltaproteobacteria,Myxococcales,Cystobacterineae,Myxococcaceae,Myxococcus
NZ_FOIB01000040.cluster052	NZ_FOIB01000013	Myxococcus fulvus strain DSM 16525, whole genome shotgun sequence	nrps	NRPS	Myxococcus fulvus	Bacteria,Proteobacteria,Deltaproteobacteria,Myxococcales,Cystobacterineae,Myxococcaceae,Myxococcus
NZ_FOIB01000040.cluster053	NZ_FOIB01000013	Myxococcus fulvus strain DSM 16525, whole genome shotgun sequence	t1pks-nrps	PKS-NRP_Hybrids	Myxococcus fulvus	Bacteria,Proteobacteria,Deltaproteobacteria,Myxococcales,Cystobacterineae,Myxococcaceae,Myxococcus
NZ_FOIB01000040.cluster054	NZ_FOIB01000023	Myxococcus fulvus strain DSM 16525, whole genome shotgun sequence	nrps	NRPS	Myxococcus fulvus	Bacteria,Proteobacteria,Deltaproteobacteria,Myxococcales,Cystobacterineae,Myxococcaceae,Myxococcus
NZ_FOIJ01000047.cluster001	NZ_FOIJ01000001	Stigmatella erecta strain DSM 16858, whole genome shotgun sequence	t1pks-nrps	PKS-NRP_Hybrids	Stigmatella erecta	Bacteria,Proteobacteria,Deltaproteobacteria,Myxococcales,Cystobacterineae,Archangiaceae,Stigmatella
NZ_FOIJ01000047.cluster002	NZ_FOIJ01000001	Stigmatella erecta strain DSM 16858, whole genome shotgun sequence	thiopeptide	RiPPs	Stigmatella erecta	Bacteria,Proteobacteria,Deltaproteobacteria,Myxococcales,Cystobacterineae,Archangiaceae,Stigmatella
NZ_FOIJ01000047.cluster003	NZ_FOIJ01000001	Stigmatella erecta strain DSM 16858, whole genome shotgun sequence	bacteriocin	RiPPs	Stigmatella erecta	Bacteria,Proteobacteria,Deltaproteobacteria,Myxococcales,Cystobacterineae,Archangiaceae,Stigmatella
NZ_FOIJ01000047.cluster004	NZ_FOIJ01000001	Stigmatella erecta strain DSM 16858, whole genome shotgun sequence	nrps	NRPS	Stigmatella erecta	Bacteria,Proteobacteria,Deltaproteobacteria,Myxococcales,Cystobacterineae,Archangiaceae,Stigmatella
NZ_FOIJ01000047.cluster005	NZ_FOIJ01000001	Stigmatella erecta strain DSM 16858, whole genome shotgun sequence	t1pks-nrps	PKS-NRP_Hybrids	Stigmatella erecta	Bacteria,Proteobacteria,Deltaproteobacteria,Myxococcales,Cystobacterineae,Archangiaceae,Stigmatella
NZ_FOIJ01000047.cluster006	NZ_FOIJ01000016	Stigmatella erecta strain DSM 16858, whole genome shotgun sequence	t1pks-nrps	PKS-NRP_Hybrids	Stigmatella erecta	Bacteria,Proteobacteria,Deltaproteobacteria,Myxococcales,Cystobacterineae,Archangiaceae,Stigmatella
NZ_FOIJ01000047.cluster007	NZ_FOIJ01000014	Stigmatella erecta strain DSM 16858, whole genome shotgun sequence	t1pks-nrps	PKS-NRP_Hybrids	Stigmatella erecta	Bacteria,Proteobacteria,Deltaproteobacteria,Myxococcales,Cystobacterineae,Archangiaceae,Stigmatella
NZ_FOIJ01000047.cluster008	NZ_FOIJ01000011	Stigmatella erecta strain DSM 16858, whole genome shotgun sequence	t3pks	PKSother	Stigmatella erecta	Bacteria,Proteobacteria,Deltaproteobacteria,Myxococcales,Cystobacterineae,Archangiaceae,Stigmatella
NZ_FOIJ01000047.cluster009	NZ_FOIJ01000002	Stigmatella erecta strain DSM 16858, whole genome shotgun sequence	t1pks	PKSI	Stigmatella erecta	Bacteria,Proteobacteria,Deltaproteobacteria,Myxococcales,Cystobacterineae,Archangiaceae,Stigmatella
NZ_FOIJ01000047.cluster010	NZ_FOIJ01000012	Stigmatella erecta strain DSM 16858, whole genome shotgun sequence	ladderane	Others	Stigmatella erecta	Bacteria,Proteobacteria,Deltaproteobacteria,Myxococcales,Cystobacterineae,Archangiaceae,Stigmatella
NZ_FOIJ01000047.cluster011	NZ_FOIJ01000015	Stigmatella erecta strain DSM 16858, whole genome shotgun sequence	t1pks-nrps	PKS-NRP_Hybrids	Stigmatella erecta	Bacteria,Proteobacteria,Deltaproteobacteria,Myxococcales,Cystobacterineae,Archangiaceae,Stigmatella
NZ_FOIJ01000047.cluster012	NZ_FOIJ01000005	Stigmatella erecta strain DSM 16858, whole genome shotgun sequence	bacteriocin-t1pks	Others	Stigmatella erecta	Bacteria,Proteobacteria,Deltaproteobacteria,Myxococcales,Cystobacterineae,Archangiaceae,Stigmatella
NZ_FOIJ01000047.cluster013	NZ_FOIJ01000005	Stigmatella erecta strain DSM 16858, whole genome shotgun sequence	nrps	NRPS	Stigmatella erecta	Bacteria,Proteobacteria,Deltaproteobacteria,Myxococcales,Cystobacterineae,Archangiaceae,Stigmatella
NZ_FOIJ01000047.cluster014	NZ_FOIJ01000010	Stigmatella erecta strain DSM 16858, whole genome shotgun sequence	terpene	Terpene	Stigmatella erecta	Bacteria,Proteobacteria,Deltaproteobacteria,Myxococcales,Cystobacterineae,Archangiaceae,Stigmatella
NZ_FOIJ01000047.cluster015	NZ_FOIJ01000010	Stigmatella erecta strain DSM 16858, whole genome shotgun sequence	phenazine	Others	Stigmatella erecta	Bacteria,Proteobacteria,Deltaproteobacteria,Myxococcales,Cystobacterineae,Archangiaceae,Stigmatella
NZ_FOIJ01000047.cluster016	NZ_FOIJ01000004	Stigmatella erecta strain DSM 16858, whole genome shotgun sequence	terpene	Terpene	Stigmatella erecta	Bacteria,Proteobacteria,Deltaproteobacteria,Myxococcales,Cystobacterineae,Archangiaceae,Stigmatella
NZ_FOIJ01000047.cluster017	NZ_FOIJ01000009	Stigmatella erecta strain DSM 16858, whole genome shotgun sequence	t1pks-terpene-nrps	Others	Stigmatella erecta	Bacteria,Proteobacteria,Deltaproteobacteria,Myxococcales,Cystobacterineae,Archangiaceae,Stigmatella
NZ_FOIJ01000047.cluster018	NZ_FOIJ01000009	Stigmatella erecta strain DSM 16858, whole genome shotgun sequence	nrps	NRPS	Stigmatella erecta	Bacteria,Proteobacteria,Deltaproteobacteria,Myxococcales,Cystobacterineae,Archangiaceae,Stigmatella
NZ_FOIJ01000047.cluster019	NZ_FOIJ01000003	Stigmatella erecta strain DSM 16858, whole genome shotgun sequence	lantipeptide	RiPPs	Stigmatella erecta	Bacteria,Proteobacteria,Deltaproteobacteria,Myxococcales,Cystobacterineae,Archangiaceae,Stigmatella
NZ_FOIJ01000047.cluster020	NZ_FOIJ01000003	Stigmatella erecta strain DSM 16858, whole genome shotgun sequence	bacteriocin	RiPPs	Stigmatella erecta	Bacteria,Proteobacteria,Deltaproteobacteria,Myxococcales,Cystobacterineae,Archangiaceae,Stigmatella
NZ_FOIJ01000047.cluster021	NZ_FOIJ01000006	Stigmatella erecta strain DSM 16858, whole genome shotgun sequence	other	Others	Stigmatella erecta	Bacteria,Proteobacteria,Deltaproteobacteria,Myxococcales,Cystobacterineae,Archangiaceae,Stigmatella
NZ_FOIJ01000047.cluster022	NZ_FOIJ01000008	Stigmatella erecta strain DSM 16858, whole genome shotgun sequence	other	Others	Stigmatella erecta	Bacteria,Proteobacteria,Deltaproteobacteria,Myxococcales,Cystobacterineae,Archangiaceae,Stigmatella
NZ_FOIJ01000047.cluster023	NZ_FOIJ01000034	Stigmatella erecta strain DSM 16858, whole genome shotgun sequence	t1pks-nrps	PKS-NRP_Hybrids	Stigmatella erecta	Bacteria,Proteobacteria,Deltaproteobacteria,Myxococcales,Cystobacterineae,Archangiaceae,Stigmatella
NZ_FOIJ01000047.cluster024	NZ_FOIJ01000026	Stigmatella erecta strain DSM 16858, whole genome shotgun sequence	ectoine	Others	Stigmatella erecta	Bacteria,Proteobacteria,Deltaproteobacteria,Myxococcales,Cystobacterineae,Archangiaceae,Stigmatella
NZ_FOIJ01000047.cluster026	NZ_FOIJ01000019	Stigmatella erecta strain DSM 16858, whole genome shotgun sequence	terpene	Terpene	Stigmatella erecta	Bacteria,Proteobacteria,Deltaproteobacteria,Myxococcales,Cystobacterineae,Archangiaceae,Stigmatella
NZ_FOIJ01000047.cluster027	NZ_FOIJ01000039	Stigmatella erecta strain DSM 16858, whole genome shotgun sequence	nrps	NRPS	Stigmatella erecta	Bacteria,Proteobacteria,Deltaproteobacteria,Myxococcales,Cystobacterineae,Archangiaceae,Stigmatella
NZ_FOMX01000171.cluster001	NZ_FOMX01000040	Nannocystis exedens strain ATCC 25963, whole genome shotgun sequence	arylpolyene	Others	Nannocystis exedens	Bacteria,Proteobacteria,Deltaproteobacteria,Myxococcales,Nannocystineae,Nannocystaceae,Nannocystis
NZ_FOMX01000171.cluster002	NZ_FOMX01000034	Nannocystis exedens strain ATCC 25963, whole genome shotgun sequence	lantipeptide-t1pks	Others	Nannocystis exedens	Bacteria,Proteobacteria,Deltaproteobacteria,Myxococcales,Nannocystineae,Nannocystaceae,Nannocystis
NZ_FOMX01000171.cluster003	NZ_FOMX01000033	Nannocystis exedens strain ATCC 25963, whole genome shotgun sequence	t1pks-nrps	PKS-NRP_Hybrids	Nannocystis exedens	Bacteria,Proteobacteria,Deltaproteobacteria,Myxococcales,Nannocystineae,Nannocystaceae,Nannocystis
NZ_FOMX01000171.cluster004	NZ_FOMX01000026	Nannocystis exedens strain ATCC 25963, whole genome shotgun sequence	terpene	Terpene	Nannocystis exedens	Bacteria,Proteobacteria,Deltaproteobacteria,Myxococcales,Nannocystineae,Nannocystaceae,Nannocystis
NZ_FOMX01000171.cluster005	NZ_FOMX01000031	Nannocystis exedens strain ATCC 25963, whole genome shotgun sequence	terpene	Terpene	Nannocystis exedens	Bacteria,Proteobacteria,Deltaproteobacteria,Myxococcales,Nannocystineae,Nannocystaceae,Nannocystis
NZ_FOMX01000171.cluster006	NZ_FOMX01000039	Nannocystis exedens strain ATCC 25963, whole genome shotgun sequence	otherks	PKSother	Nannocystis exedens	Bacteria,Proteobacteria,Deltaproteobacteria,Myxococcales,Nannocystineae,Nannocystaceae,Nannocystis
NZ_FOMX01000171.cluster007	NZ_FOMX01000010	Nannocystis exedens strain ATCC 25963, whole genome shotgun sequence	bacteriocin	RiPPs	Nannocystis exedens	Bacteria,Proteobacteria,Deltaproteobacteria,Myxococcales,Nannocystineae,Nannocystaceae,Nannocystis
NZ_FOMX01000171.cluster008	NZ_FOMX01000010	Nannocystis exedens strain ATCC 25963, whole genome shotgun sequence	terpene	Terpene	Nannocystis exedens	Bacteria,Proteobacteria,Deltaproteobacteria,Myxococcales,Nannocystineae,Nannocystaceae,Nannocystis
NZ_FOMX01000171.cluster009	NZ_FOMX01000028	Nannocystis exedens strain ATCC 25963, whole genome shotgun sequence	t1pks-nrps	PKS-NRP_Hybrids	Nannocystis exedens	Bacteria,Proteobacteria,Deltaproteobacteria,Myxococcales,Nannocystineae,Nannocystaceae,Nannocystis
NZ_FOMX01000171.cluster010	NZ_FOMX01000025	Nannocystis exedens strain ATCC 25963, whole genome shotgun sequence	terpene	Terpene	Nannocystis exedens	Bacteria,Proteobacteria,Deltaproteobacteria,Myxococcales,Nannocystineae,Nannocystaceae,Nannocystis
NZ_FOMX01000171.cluster011	NZ_FOMX01000006	Nannocystis exedens strain ATCC 25963, whole genome shotgun sequence	terpene	Terpene	Nannocystis exedens	Bacteria,Proteobacteria,Deltaproteobacteria,Myxococcales,Nannocystineae,Nannocystaceae,Nannocystis
NZ_FOMX01000171.cluster012	NZ_FOMX01000008	Nannocystis exedens strain ATCC 25963, whole genome shotgun sequence	phenazine	Others	Nannocystis exedens	Bacteria,Proteobacteria,Deltaproteobacteria,Myxococcales,Nannocystineae,Nannocystaceae,Nannocystis
NZ_FOMX01000171.cluster013	NZ_FOMX01000005	Nannocystis exedens strain ATCC 25963, whole genome shotgun sequence	siderophore	Others	Nannocystis exedens	Bacteria,Proteobacteria,Deltaproteobacteria,Myxococcales,Nannocystineae,Nannocystaceae,Nannocystis
NZ_FOMX01000171.cluster014	NZ_FOMX01000022	Nannocystis exedens strain ATCC 25963, whole genome shotgun sequence	siderophore	Others	Nannocystis exedens	Bacteria,Proteobacteria,Deltaproteobacteria,Myxococcales,Nannocystineae,Nannocystaceae,Nannocystis
NZ_FOMX01000171.cluster015	NZ_FOMX01000022	Nannocystis exedens strain ATCC 25963, whole genome shotgun sequence	arylpolyene	Others	Nannocystis exedens	Bacteria,Proteobacteria,Deltaproteobacteria,Myxococcales,Nannocystineae,Nannocystaceae,Nannocystis
NZ_FOMX01000171.cluster016	NZ_FOMX01000004	Nannocystis exedens strain ATCC 25963, whole genome shotgun sequence	terpene	Terpene	Nannocystis exedens	Bacteria,Proteobacteria,Deltaproteobacteria,Myxococcales,Nannocystineae,Nannocystaceae,Nannocystis
NZ_FOMX01000171.cluster017	NZ_FOMX01000004	Nannocystis exedens strain ATCC 25963, whole genome shotgun sequence	terpene	Terpene	Nannocystis exedens	Bacteria,Proteobacteria,Deltaproteobacteria,Myxococcales,Nannocystineae,Nannocystaceae,Nannocystis
NZ_FOMX01000171.cluster018	NZ_FOMX01000002	Nannocystis exedens strain ATCC 25963, whole genome shotgun sequence	terpene	Terpene	Nannocystis exedens	Bacteria,Proteobacteria,Deltaproteobacteria,Myxococcales,Nannocystineae,Nannocystaceae,Nannocystis
NZ_FOMX01000171.cluster019	NZ_FOMX01000002	Nannocystis exedens strain ATCC 25963, whole genome shotgun sequence	bacteriocin	RiPPs	Nannocystis exedens	Bacteria,Proteobacteria,Deltaproteobacteria,Myxococcales,Nannocystineae,Nannocystaceae,Nannocystis
NZ_FOMX01000171.cluster020	NZ_FOMX01000002	Nannocystis exedens strain ATCC 25963, whole genome shotgun sequence	terpene	Terpene	Nannocystis exedens	Bacteria,Proteobacteria,Deltaproteobacteria,Myxococcales,Nannocystineae,Nannocystaceae,Nannocystis
NZ_FOMX01000171.cluster021	NZ_FOMX01000002	Nannocystis exedens strain ATCC 25963, whole genome shotgun sequence	bacteriocin	RiPPs	Nannocystis exedens	Bacteria,Proteobacteria,Deltaproteobacteria,Myxococcales,Nannocystineae,Nannocystaceae,Nannocystis
NZ_FOMX01000171.cluster022	NZ_FOMX01000023	Nannocystis exedens strain ATCC 25963, whole genome shotgun sequence	t1pks-nrps	PKS-NRP_Hybrids	Nannocystis exedens	Bacteria,Proteobacteria,Deltaproteobacteria,Myxococcales,Nannocystineae,Nannocystaceae,Nannocystis
NZ_FOMX01000171.cluster023	NZ_FOMX01000018	Nannocystis exedens strain ATCC 25963, whole genome shotgun sequence	lantipeptide-terpene	Others	Nannocystis exedens	Bacteria,Proteobacteria,Deltaproteobacteria,Myxococcales,Nannocystineae,Nannocystaceae,Nannocystis
NZ_FOMX01000171.cluster024	NZ_FOMX01000021	Nannocystis exedens strain ATCC 25963, whole genome shotgun sequence	t1pks-nrps	PKS-NRP_Hybrids	Nannocystis exedens	Bacteria,Proteobacteria,Deltaproteobacteria,Myxococcales,Nannocystineae,Nannocystaceae,Nannocystis
NZ_FOMX01000171.cluster025	NZ_FOMX01000021	Nannocystis exedens strain ATCC 25963, whole genome shotgun sequence	t1pks-nrps	PKS-NRP_Hybrids	Nannocystis exedens	Bacteria,Proteobacteria,Deltaproteobacteria,Myxococcales,Nannocystineae,Nannocystaceae,Nannocystis
NZ_FOMX01000171.cluster026	NZ_FOMX01000012	Nannocystis exedens strain ATCC 25963, whole genome shotgun sequence	terpene	Terpene	Nannocystis exedens	Bacteria,Proteobacteria,Deltaproteobacteria,Myxococcales,Nannocystineae,Nannocystaceae,Nannocystis
NZ_FOMX01000171.cluster027	NZ_FOMX01000019	Nannocystis exedens strain ATCC 25963, whole genome shotgun sequence	other	Others	Nannocystis exedens	Bacteria,Proteobacteria,Deltaproteobacteria,Myxococcales,Nannocystineae,Nannocystaceae,Nannocystis
NZ_FOMX01000171.cluster028	NZ_FOMX01000056	Nannocystis exedens strain ATCC 25963, whole genome shotgun sequence	phenazine	Others	Nannocystis exedens	Bacteria,Proteobacteria,Deltaproteobacteria,Myxococcales,Nannocystineae,Nannocystaceae,Nannocystis
NZ_FOMX01000171.cluster029	NZ_FOMX01000053	Nannocystis exedens strain ATCC 25963, whole genome shotgun sequence	t1pks-nrps	PKS-NRP_Hybrids	Nannocystis exedens	Bacteria,Proteobacteria,Deltaproteobacteria,Myxococcales,Nannocystineae,Nannocystaceae,Nannocystis
NZ_JMCB01000001.cluster001	NZ_JMCB01000001	Hyalangium minutum strain DSM 14724 contig_1, whole genome shotgun sequence	transatpks	PKSother	Hyalangium minutum	Bacteria,Proteobacteria,Deltaproteobacteria,Myxococcales,Cystobacterineae,Archangiaceae,Hyalangium
NZ_JMCB01000001.cluster002	NZ_JMCB01000001	Hyalangium minutum strain DSM 14724 contig_1, whole genome shotgun sequence	t1pks-nrps	PKS-NRP_Hybrids	Hyalangium minutum	Bacteria,Proteobacteria,Deltaproteobacteria,Myxococcales,Cystobacterineae,Archangiaceae,Hyalangium
NZ_JMCB01000001.cluster003	NZ_JMCB01000001	Hyalangium minutum strain DSM 14724 contig_1, whole genome shotgun sequence	nrps	NRPS	Hyalangium minutum	Bacteria,Proteobacteria,Deltaproteobacteria,Myxococcales,Cystobacterineae,Archangiaceae,Hyalangium
NZ_JMCB01000001.cluster004	NZ_JMCB01000002	Hyalangium minutum strain DSM 14724 contig_2, whole genome shotgun sequence	terpene	Terpene	Hyalangium minutum	Bacteria,Proteobacteria,Deltaproteobacteria,Myxococcales,Cystobacterineae,Archangiaceae,Hyalangium
NZ_JMCB01000001.cluster005	NZ_JMCB01000002	Hyalangium minutum strain DSM 14724 contig_2, whole genome shotgun sequence	other	Others	Hyalangium minutum	Bacteria,Proteobacteria,Deltaproteobacteria,Myxococcales,Cystobacterineae,Archangiaceae,Hyalangium
NZ_JMCB01000001.cluster006	NZ_JMCB01000002	Hyalangium minutum strain DSM 14724 contig_2, whole genome shotgun sequence	bacteriocin	RiPPs	Hyalangium minutum	Bacteria,Proteobacteria,Deltaproteobacteria,Myxococcales,Cystobacterineae,Archangiaceae,Hyalangium
NZ_JMCB01000001.cluster007	NZ_JMCB01000003	Hyalangium minutum strain DSM 14724 contig_3, whole genome shotgun sequence	bacteriocin	RiPPs	Hyalangium minutum	Bacteria,Proteobacteria,Deltaproteobacteria,Myxococcales,Cystobacterineae,Archangiaceae,Hyalangium
NZ_JMCB01000001.cluster008	NZ_JMCB01000004	Hyalangium minutum strain DSM 14724 contig_4, whole genome shotgun sequence	t1pks	PKSI	Hyalangium minutum	Bacteria,Proteobacteria,Deltaproteobacteria,Myxococcales,Cystobacterineae,Archangiaceae,Hyalangium
NZ_JMCB01000001.cluster009	NZ_JMCB01000004	Hyalangium minutum strain DSM 14724 contig_4, whole genome shotgun sequence	t1pks-nrps	PKS-NRP_Hybrids	Hyalangium minutum	Bacteria,Proteobacteria,Deltaproteobacteria,Myxococcales,Cystobacterineae,Archangiaceae,Hyalangium
NZ_JMCB01000001.cluster010	NZ_JMCB01000004	Hyalangium minutum strain DSM 14724 contig_4, whole genome shotgun sequence	bacteriocin	RiPPs	Hyalangium minutum	Bacteria,Proteobacteria,Deltaproteobacteria,Myxococcales,Cystobacterineae,Archangiaceae,Hyalangium
NZ_JMCB01000001.cluster011	NZ_JMCB01000005	Hyalangium minutum strain DSM 14724 contig_5, whole genome shotgun sequence	t3pks	PKSother	Hyalangium minutum	Bacteria,Proteobacteria,Deltaproteobacteria,Myxococcales,Cystobacterineae,Archangiaceae,Hyalangium
NZ_JMCB01000001.cluster012	NZ_JMCB01000005	Hyalangium minutum strain DSM 14724 contig_5, whole genome shotgun sequence	indole	Others	Hyalangium minutum	Bacteria,Proteobacteria,Deltaproteobacteria,Myxococcales,Cystobacterineae,Archangiaceae,Hyalangium
NZ_JMCB01000001.cluster013	NZ_JMCB01000005	Hyalangium minutum strain DSM 14724 contig_5, whole genome shotgun sequence	bacteriocin	RiPPs	Hyalangium minutum	Bacteria,Proteobacteria,Deltaproteobacteria,Myxococcales,Cystobacterineae,Archangiaceae,Hyalangium
NZ_JMCB01000001.cluster014	NZ_JMCB01000006	Hyalangium minutum strain DSM 14724 contig_6, whole genome shotgun sequence	terpene	Terpene	Hyalangium minutum	Bacteria,Proteobacteria,Deltaproteobacteria,Myxococcales,Cystobacterineae,Archangiaceae,Hyalangium
NZ_JMCB01000001.cluster015	NZ_JMCB01000006	Hyalangium minutum strain DSM 14724 contig_6, whole genome shotgun sequence	lantipeptide	RiPPs	Hyalangium minutum	Bacteria,Proteobacteria,Deltaproteobacteria,Myxococcales,Cystobacterineae,Archangiaceae,Hyalangium
NZ_JMCB01000001.cluster016	NZ_JMCB01000007	Hyalangium minutum strain DSM 14724 contig_7, whole genome shotgun sequence	other	Others	Hyalangium minutum	Bacteria,Proteobacteria,Deltaproteobacteria,Myxococcales,Cystobacterineae,Archangiaceae,Hyalangium
NZ_JMCB01000001.cluster017	NZ_JMCB01000008	Hyalangium minutum strain DSM 14724 contig_8, whole genome shotgun sequence	bacteriocin	RiPPs	Hyalangium minutum	Bacteria,Proteobacteria,Deltaproteobacteria,Myxococcales,Cystobacterineae,Archangiaceae,Hyalangium
NZ_JMCB01000001.cluster018	NZ_JMCB01000008	Hyalangium minutum strain DSM 14724 contig_8, whole genome shotgun sequence	lantipeptide	RiPPs	Hyalangium minutum	Bacteria,Proteobacteria,Deltaproteobacteria,Myxococcales,Cystobacterineae,Archangiaceae,Hyalangium
NZ_JMCB01000001.cluster019	NZ_JMCB01000008	Hyalangium minutum strain DSM 14724 contig_8, whole genome shotgun sequence	lantipeptide	RiPPs	Hyalangium minutum	Bacteria,Proteobacteria,Deltaproteobacteria,Myxococcales,Cystobacterineae,Archangiaceae,Hyalangium
NZ_JMCB01000001.cluster020	NZ_JMCB01000009	Hyalangium minutum strain DSM 14724 contig_9, whole genome shotgun sequence	terpene	Terpene	Hyalangium minutum	Bacteria,Proteobacteria,Deltaproteobacteria,Myxococcales,Cystobacterineae,Archangiaceae,Hyalangium
NZ_JMCB01000001.cluster021	NZ_JMCB01000010	Hyalangium minutum strain DSM 14724 contig_10, whole genome shotgun sequence	microviridin-nrps	Others	Hyalangium minutum	Bacteria,Proteobacteria,Deltaproteobacteria,Myxococcales,Cystobacterineae,Archangiaceae,Hyalangium
NZ_JMCB01000001.cluster022	NZ_JMCB01000010	Hyalangium minutum strain DSM 14724 contig_10, whole genome shotgun sequence	nrps	NRPS	Hyalangium minutum	Bacteria,Proteobacteria,Deltaproteobacteria,Myxococcales,Cystobacterineae,Archangiaceae,Hyalangium
NZ_JMCB01000001.cluster023	NZ_JMCB01000013	Hyalangium minutum strain DSM 14724 contig_13, whole genome shotgun sequence	bacteriocin	RiPPs	Hyalangium minutum	Bacteria,Proteobacteria,Deltaproteobacteria,Myxococcales,Cystobacterineae,Archangiaceae,Hyalangium
NZ_JMCB01000001.cluster024	NZ_JMCB01000014	Hyalangium minutum strain DSM 14724 contig_14, whole genome shotgun sequence	bacteriocin-lantipeptide	RiPPs	Hyalangium minutum	Bacteria,Proteobacteria,Deltaproteobacteria,Myxococcales,Cystobacterineae,Archangiaceae,Hyalangium
NZ_JMCB01000001.cluster025	NZ_JMCB01000015	Hyalangium minutum strain DSM 14724 contig_15, whole genome shotgun sequence	terpene	Terpene	Hyalangium minutum	Bacteria,Proteobacteria,Deltaproteobacteria,Myxococcales,Cystobacterineae,Archangiaceae,Hyalangium
NZ_JMCB01000001.cluster026	NZ_JMCB01000015	Hyalangium minutum strain DSM 14724 contig_15, whole genome shotgun sequence	lantipeptide	RiPPs	Hyalangium minutum	Bacteria,Proteobacteria,Deltaproteobacteria,Myxococcales,Cystobacterineae,Archangiaceae,Hyalangium
NZ_JMCB01000001.cluster027	NZ_JMCB01000023	Hyalangium minutum strain DSM 14724 contig_23, whole genome shotgun sequence	indole	Others	Hyalangium minutum	Bacteria,Proteobacteria,Deltaproteobacteria,Myxococcales,Cystobacterineae,Archangiaceae,Hyalangium
NZ_JMCB01000001.cluster028	NZ_JMCB01000028	Hyalangium minutum strain DSM 14724 contig_28, whole genome shotgun sequence	indole	Others	Hyalangium minutum	Bacteria,Proteobacteria,Deltaproteobacteria,Myxococcales,Cystobacterineae,Archangiaceae,Hyalangium
NZ_JMCB01000001.cluster029	NZ_JMCB01000030	Hyalangium minutum strain DSM 14724 contig_30, whole genome shotgun sequence	bacteriocin	RiPPs	Hyalangium minutum	Bacteria,Proteobacteria,Deltaproteobacteria,Myxococcales,Cystobacterineae,Archangiaceae,Hyalangium
NZ_JMCB01000001.cluster030	NZ_JMCB01000031	Hyalangium minutum strain DSM 14724 contig_31, whole genome shotgun sequence	lantipeptide	RiPPs	Hyalangium minutum	Bacteria,Proteobacteria,Deltaproteobacteria,Myxococcales,Cystobacterineae,Archangiaceae,Hyalangium
NZ_JMCB01000001.cluster031	NZ_JMCB01000033	Hyalangium minutum strain DSM 14724 contig_33, whole genome shotgun sequence	terpene	Terpene	Hyalangium minutum	Bacteria,Proteobacteria,Deltaproteobacteria,Myxococcales,Cystobacterineae,Archangiaceae,Hyalangium
NZ_JMCB01000001.cluster032	NZ_JMCB01000034	Hyalangium minutum strain DSM 14724 contig_34, whole genome shotgun sequence	t1pks	PKSI	Hyalangium minutum	Bacteria,Proteobacteria,Deltaproteobacteria,Myxococcales,Cystobacterineae,Archangiaceae,Hyalangium
NZ_JPMI01000003.cluster001	NZ_JPMI01000008	Archangium violaceum Cb vi76 contig00009, whole genome shotgun sequence	lantipeptide-t1pks-nrps	Others	Archangium violaceum Cb vi76	Bacteria,Proteobacteria,Deltaproteobacteria,Myxococcales,Cystobacterineae,Archangiaceae,Archangium
NZ_JPMI01000003.cluster002	NZ_JPMI01000011	Archangium violaceum Cb vi76 contig00012, whole genome shotgun sequence	lantipeptide	RiPPs	Archangium violaceum Cb vi76	Bacteria,Proteobacteria,Deltaproteobacteria,Myxococcales,Cystobacterineae,Archangiaceae,Archangium
NZ_JPMI01000003.cluster003	NZ_JPMI01000016	Archangium violaceum Cb vi76 contig00018, whole genome shotgun sequence	terpene	Terpene	Archangium violaceum Cb vi76	Bacteria,Proteobacteria,Deltaproteobacteria,Myxococcales,Cystobacterineae,Archangiaceae,Archangium
NZ_JPMI01000003.cluster004	NZ_JPMI01000017	Archangium violaceum Cb vi76 contig00019, whole genome shotgun sequence	t1pks-nrps	PKS-NRP_Hybrids	Archangium violaceum Cb vi76	Bacteria,Proteobacteria,Deltaproteobacteria,Myxococcales,Cystobacterineae,Archangiaceae,Archangium
NZ_JPMI01000003.cluster005	NZ_JPMI01000025	Archangium violaceum Cb vi76 contig00027, whole genome shotgun sequence	nrps	NRPS	Archangium violaceum Cb vi76	Bacteria,Proteobacteria,Deltaproteobacteria,Myxococcales,Cystobacterineae,Archangiaceae,Archangium
NZ_JPMI01000003.cluster006	NZ_JPMI01000026	Archangium violaceum Cb vi76 contig00028, whole genome shotgun sequence	amglyccycl	Saccharides	Archangium violaceum Cb vi76	Bacteria,Proteobacteria,Deltaproteobacteria,Myxococcales,Cystobacterineae,Archangiaceae,Archangium
NZ_JPMI01000003.cluster007	NZ_JPMI01000027	Archangium violaceum Cb vi76 contig00029, whole genome shotgun sequence	bacteriocin	RiPPs	Archangium violaceum Cb vi76	Bacteria,Proteobacteria,Deltaproteobacteria,Myxococcales,Cystobacterineae,Archangiaceae,Archangium
NZ_JPMI01000003.cluster008	NZ_JPMI01000031	Archangium violaceum Cb vi76 contig00033, whole genome shotgun sequence	t1pks-nrps	PKS-NRP_Hybrids	Archangium violaceum Cb vi76	Bacteria,Proteobacteria,Deltaproteobacteria,Myxococcales,Cystobacterineae,Archangiaceae,Archangium
NZ_JPMI01000003.cluster009	NZ_JPMI01000033	Archangium violaceum Cb vi76 contig00035, whole genome shotgun sequence	t1pks-nrps	PKS-NRP_Hybrids	Archangium violaceum Cb vi76	Bacteria,Proteobacteria,Deltaproteobacteria,Myxococcales,Cystobacterineae,Archangiaceae,Archangium
NZ_JPMI01000003.cluster010	NZ_JPMI01000045	Archangium violaceum Cb vi76 contig00048, whole genome shotgun sequence	t1pks	PKSI	Archangium violaceum Cb vi76	Bacteria,Proteobacteria,Deltaproteobacteria,Myxococcales,Cystobacterineae,Archangiaceae,Archangium
NZ_JPMI01000003.cluster011	NZ_JPMI01000055	Archangium violaceum Cb vi76 contig00058, whole genome shotgun sequence	nrps	NRPS	Archangium violaceum Cb vi76	Bacteria,Proteobacteria,Deltaproteobacteria,Myxococcales,Cystobacterineae,Archangiaceae,Archangium
NZ_JPMI01000003.cluster012	NZ_JPMI01000060	Archangium violaceum Cb vi76 contig00063, whole genome shotgun sequence	otherks	PKSother	Archangium violaceum Cb vi76	Bacteria,Proteobacteria,Deltaproteobacteria,Myxococcales,Cystobacterineae,Archangiaceae,Archangium
NZ_JPMI01000003.cluster013	NZ_JPMI01000061	Archangium violaceum Cb vi76 contig00064, whole genome shotgun sequence	lantipeptide	RiPPs	Archangium violaceum Cb vi76	Bacteria,Proteobacteria,Deltaproteobacteria,Myxococcales,Cystobacterineae,Archangiaceae,Archangium
NZ_JPMI01000003.cluster014	NZ_JPMI01000063	Archangium violaceum Cb vi76 contig00066, whole genome shotgun sequence	other	Others	Archangium violaceum Cb vi76	Bacteria,Proteobacteria,Deltaproteobacteria,Myxococcales,Cystobacterineae,Archangiaceae,Archangium
NZ_JPMI01000003.cluster015	NZ_JPMI01000064	Archangium violaceum Cb vi76 contig00067, whole genome shotgun sequence	nrps	NRPS	Archangium violaceum Cb vi76	Bacteria,Proteobacteria,Deltaproteobacteria,Myxococcales,Cystobacterineae,Archangiaceae,Archangium
NZ_JPMI01000003.cluster016	NZ_JPMI01000079	Archangium violaceum Cb vi76 contig00084, whole genome shotgun sequence	microviridin	RiPPs	Archangium violaceum Cb vi76	Bacteria,Proteobacteria,Deltaproteobacteria,Myxococcales,Cystobacterineae,Archangiaceae,Archangium
NZ_JPMI01000003.cluster017	NZ_JPMI01000080	Archangium violaceum Cb vi76 contig00085, whole genome shotgun sequence	other	Others	Archangium violaceum Cb vi76	Bacteria,Proteobacteria,Deltaproteobacteria,Myxococcales,Cystobacterineae,Archangiaceae,Archangium
NZ_JPMI01000003.cluster018	NZ_JPMI01000080	Archangium violaceum Cb vi76 contig00085, whole genome shotgun sequence	other	Others	Archangium violaceum Cb vi76	Bacteria,Proteobacteria,Deltaproteobacteria,Myxococcales,Cystobacterineae,Archangiaceae,Archangium
NZ_JPMI01000003.cluster019	NZ_JPMI01000090	Archangium violaceum Cb vi76 contig00096, whole genome shotgun sequence	other	Others	Archangium violaceum Cb vi76	Bacteria,Proteobacteria,Deltaproteobacteria,Myxococcales,Cystobacterineae,Archangiaceae,Archangium
NZ_JPMI01000003.cluster020	NZ_JPMI01000091	Archangium violaceum Cb vi76 contig00097, whole genome shotgun sequence	bacteriocin	RiPPs	Archangium violaceum Cb vi76	Bacteria,Proteobacteria,Deltaproteobacteria,Myxococcales,Cystobacterineae,Archangiaceae,Archangium
NZ_JPMI01000003.cluster021	NZ_JPMI01000109	Archangium violaceum Cb vi76 contig00115, whole genome shotgun sequence	bacteriocin	RiPPs	Archangium violaceum Cb vi76	Bacteria,Proteobacteria,Deltaproteobacteria,Myxococcales,Cystobacterineae,Archangiaceae,Archangium
NZ_JPMI01000003.cluster022	NZ_JPMI01000111	Archangium violaceum Cb vi76 contig00117, whole genome shotgun sequence	nrps	NRPS	Archangium violaceum Cb vi76	Bacteria,Proteobacteria,Deltaproteobacteria,Myxococcales,Cystobacterineae,Archangiaceae,Archangium
NZ_JPMI01000003.cluster023	NZ_JPMI01000129	Archangium violaceum Cb vi76 contig00135, whole genome shotgun sequence	indole	Others	Archangium violaceum Cb vi76	Bacteria,Proteobacteria,Deltaproteobacteria,Myxococcales,Cystobacterineae,Archangiaceae,Archangium
NZ_JPMI01000003.cluster024	NZ_JPMI01000131	Archangium violaceum Cb vi76 contig00137, whole genome shotgun sequence	nrps	NRPS	Archangium violaceum Cb vi76	Bacteria,Proteobacteria,Deltaproteobacteria,Myxococcales,Cystobacterineae,Archangiaceae,Archangium
NZ_JPMI01000003.cluster025	NZ_JPMI01000138	Archangium violaceum Cb vi76 contig00144, whole genome shotgun sequence	bacteriocin	RiPPs	Archangium violaceum Cb vi76	Bacteria,Proteobacteria,Deltaproteobacteria,Myxococcales,Cystobacterineae,Archangiaceae,Archangium
NZ_JPMI01000003.cluster026	NZ_JPMI01000140	Archangium violaceum Cb vi76 contig00147, whole genome shotgun sequence	bacteriocin	RiPPs	Archangium violaceum Cb vi76	Bacteria,Proteobacteria,Deltaproteobacteria,Myxococcales,Cystobacterineae,Archangiaceae,Archangium
NZ_JPMI01000003.cluster027	NZ_JPMI01000142	Archangium violaceum Cb vi76 contig00149, whole genome shotgun sequence	arylpolyene	Others	Archangium violaceum Cb vi76	Bacteria,Proteobacteria,Deltaproteobacteria,Myxococcales,Cystobacterineae,Archangiaceae,Archangium
NZ_JPMI01000003.cluster028	NZ_JPMI01000142	Archangium violaceum Cb vi76 contig00149, whole genome shotgun sequence	resorcinol	Others	Archangium violaceum Cb vi76	Bacteria,Proteobacteria,Deltaproteobacteria,Myxococcales,Cystobacterineae,Archangiaceae,Archangium
NZ_JPMI01000003.cluster029	NZ_JPMI01000152	Archangium violaceum Cb vi76 contig00159, whole genome shotgun sequence	nrps	NRPS	Archangium violaceum Cb vi76	Bacteria,Proteobacteria,Deltaproteobacteria,Myxococcales,Cystobacterineae,Archangiaceae,Archangium
NZ_JPMI01000003.cluster030	NZ_JPMI01000178	Archangium violaceum Cb vi76 contig00186, whole genome shotgun sequence	terpene	Terpene	Archangium violaceum Cb vi76	Bacteria,Proteobacteria,Deltaproteobacteria,Myxococcales,Cystobacterineae,Archangiaceae,Archangium
NZ_JPMI01000003.cluster031	NZ_JPMI01000179	Archangium violaceum Cb vi76 contig00187, whole genome shotgun sequence	bacteriocin	RiPPs	Archangium violaceum Cb vi76	Bacteria,Proteobacteria,Deltaproteobacteria,Myxococcales,Cystobacterineae,Archangiaceae,Archangium
NZ_JPMI01000003.cluster032	NZ_JPMI01000203	Archangium violaceum Cb vi76 contig00216, whole genome shotgun sequence	lantipeptide	RiPPs	Archangium violaceum Cb vi76	Bacteria,Proteobacteria,Deltaproteobacteria,Myxococcales,Cystobacterineae,Archangiaceae,Archangium
NZ_JPMI01000003.cluster033	NZ_JPMI01000214	Archangium violaceum Cb vi76 contig00227, whole genome shotgun sequence	t1pks	PKSI	Archangium violaceum Cb vi76	Bacteria,Proteobacteria,Deltaproteobacteria,Myxococcales,Cystobacterineae,Archangiaceae,Archangium
NZ_JPMI01000003.cluster034	NZ_JPMI01000220	Archangium violaceum Cb vi76 contig00234, whole genome shotgun sequence	bacteriocin	RiPPs	Archangium violaceum Cb vi76	Bacteria,Proteobacteria,Deltaproteobacteria,Myxococcales,Cystobacterineae,Archangiaceae,Archangium
NZ_JPMI01000003.cluster035	NZ_JPMI01000233	Archangium violaceum Cb vi76 contig00249, whole genome shotgun sequence	terpene	Terpene	Archangium violaceum Cb vi76	Bacteria,Proteobacteria,Deltaproteobacteria,Myxococcales,Cystobacterineae,Archangiaceae,Archangium
NZ_JPMI01000003.cluster036	NZ_JPMI01000233	Archangium violaceum Cb vi76 contig00249, whole genome shotgun sequence	other	Others	Archangium violaceum Cb vi76	Bacteria,Proteobacteria,Deltaproteobacteria,Myxococcales,Cystobacterineae,Archangiaceae,Archangium
NZ_JPMI01000003.cluster037	NZ_JPMI01000247	Archangium violaceum Cb vi76 contig00266, whole genome shotgun sequence	terpene	Terpene	Archangium violaceum Cb vi76	Bacteria,Proteobacteria,Deltaproteobacteria,Myxococcales,Cystobacterineae,Archangiaceae,Archangium
NZ_JPMI01000003.cluster038	NZ_JPMI01000276	Archangium violaceum Cb vi76 contig00305, whole genome shotgun sequence	t1pks-nrps	PKS-NRP_Hybrids	Archangium violaceum Cb vi76	Bacteria,Proteobacteria,Deltaproteobacteria,Myxococcales,Cystobacterineae,Archangiaceae,Archangium
NZ_JPMI01000003.cluster039	NZ_JPMI01000277	Archangium violaceum Cb vi76 contig00306, whole genome shotgun sequence	bacteriocin	RiPPs	Archangium violaceum Cb vi76	Bacteria,Proteobacteria,Deltaproteobacteria,Myxococcales,Cystobacterineae,Archangiaceae,Archangium
NZ_JPMI01000003.cluster040	NZ_JPMI01000280	Archangium violaceum Cb vi76 contig00309, whole genome shotgun sequence	nrps	NRPS	Archangium violaceum Cb vi76	Bacteria,Proteobacteria,Deltaproteobacteria,Myxococcales,Cystobacterineae,Archangiaceae,Archangium
NZ_JPMI01000003.cluster041	NZ_JPMI01000282	Archangium violaceum Cb vi76 contig00311, whole genome shotgun sequence	t1pks-nrps	PKS-NRP_Hybrids	Archangium violaceum Cb vi76	Bacteria,Proteobacteria,Deltaproteobacteria,Myxococcales,Cystobacterineae,Archangiaceae,Archangium
NZ_JPMI01000003.cluster042	NZ_JPMI01000289	Archangium violaceum Cb vi76 contig00319, whole genome shotgun sequence	t1pks	PKSI	Archangium violaceum Cb vi76	Bacteria,Proteobacteria,Deltaproteobacteria,Myxococcales,Cystobacterineae,Archangiaceae,Archangium
NZ_JPMI01000003.cluster043	NZ_JPMI01000289	Archangium violaceum Cb vi76 contig00319, whole genome shotgun sequence	nrps	NRPS	Archangium violaceum Cb vi76	Bacteria,Proteobacteria,Deltaproteobacteria,Myxococcales,Cystobacterineae,Archangiaceae,Archangium
NZ_JPMI01000003.cluster044	NZ_JPMI01000290	Archangium violaceum Cb vi76 contig00320, whole genome shotgun sequence	t1pks-nrps	PKS-NRP_Hybrids	Archangium violaceum Cb vi76	Bacteria,Proteobacteria,Deltaproteobacteria,Myxococcales,Cystobacterineae,Archangiaceae,Archangium
NZ_JPMI01000003.cluster045	NZ_JPMI01000306	Archangium violaceum Cb vi76 contig00336, whole genome shotgun sequence	phenazine	Others	Archangium violaceum Cb vi76	Bacteria,Proteobacteria,Deltaproteobacteria,Myxococcales,Cystobacterineae,Archangiaceae,Archangium
NZ_JPMI01000003.cluster046	NZ_JPMI01000319	Archangium violaceum Cb vi76 contig00350, whole genome shotgun sequence	nrps	NRPS	Archangium violaceum Cb vi76	Bacteria,Proteobacteria,Deltaproteobacteria,Myxococcales,Cystobacterineae,Archangiaceae,Archangium
NZ_JPMI01000003.cluster047	NZ_JPMI01000321	Archangium violaceum Cb vi76 contig00352, whole genome shotgun sequence	t1pks-nrps	PKS-NRP_Hybrids	Archangium violaceum Cb vi76	Bacteria,Proteobacteria,Deltaproteobacteria,Myxococcales,Cystobacterineae,Archangiaceae,Archangium
NZ_JPMI01000003.cluster048	NZ_JPMI01000322	Archangium violaceum Cb vi76 contig00358, whole genome shotgun sequence	terpene	Terpene	Archangium violaceum Cb vi76	Bacteria,Proteobacteria,Deltaproteobacteria,Myxococcales,Cystobacterineae,Archangiaceae,Archangium
NZ_JPMI01000003.cluster049	NZ_JPMI01000378	Archangium violaceum Cb vi76 contig00453, whole genome shotgun sequence	terpene	Terpene	Archangium violaceum Cb vi76	Bacteria,Proteobacteria,Deltaproteobacteria,Myxococcales,Cystobacterineae,Archangiaceae,Archangium
NZ_JPMI01000003.cluster050	NZ_JPMI01000391	Archangium violaceum Cb vi76 contig00482, whole genome shotgun sequence	t3pks	PKSother	Archangium violaceum Cb vi76	Bacteria,Proteobacteria,Deltaproteobacteria,Myxococcales,Cystobacterineae,Archangiaceae,Archangium
NZ_JPMI01000003.cluster051	NZ_JPMI01000411	Archangium violaceum Cb vi76 contig00513, whole genome shotgun sequence	bacteriocin	RiPPs	Archangium violaceum Cb vi76	Bacteria,Proteobacteria,Deltaproteobacteria,Myxococcales,Cystobacterineae,Archangiaceae,Archangium
NZ_JPMI01000003.cluster052	NZ_JPMI01000423	Archangium violaceum Cb vi76 contig00548, whole genome shotgun sequence	thiopeptide-bacteriocin	RiPPs	Archangium violaceum Cb vi76	Bacteria,Proteobacteria,Deltaproteobacteria,Myxococcales,Cystobacterineae,Archangiaceae,Archangium
NZ_MPIN01000030.cluster001	NZ_MPIN01000005	Cystobacter ferrugineus strain Cbfe23 Contig_113, whole genome shotgun sequence	nrps	NRPS	Cystobacter ferrugineus	Bacteria,Proteobacteria,Deltaproteobacteria,Myxococcales,Cystobacterineae,Archangiaceae,Cystobacter
NZ_MPIN01000030.cluster002	NZ_MPIN01000005	Cystobacter ferrugineus strain Cbfe23 Contig_113, whole genome shotgun sequence	terpene	Terpene	Cystobacter ferrugineus	Bacteria,Proteobacteria,Deltaproteobacteria,Myxococcales,Cystobacterineae,Archangiaceae,Cystobacter
NZ_MPIN01000030.cluster003	NZ_MPIN01000002	Cystobacter ferrugineus strain Cbfe23 Contig_119, whole genome shotgun sequence	other	Others	Cystobacter ferrugineus	Bacteria,Proteobacteria,Deltaproteobacteria,Myxococcales,Cystobacterineae,Archangiaceae,Cystobacter
NZ_MPIN01000030.cluster004	NZ_MPIN01000002	Cystobacter ferrugineus strain Cbfe23 Contig_119, whole genome shotgun sequence	t3pks-amglyccycl	Others	Cystobacter ferrugineus	Bacteria,Proteobacteria,Deltaproteobacteria,Myxococcales,Cystobacterineae,Archangiaceae,Cystobacter
NZ_MPIN01000030.cluster005	NZ_MPIN01000002	Cystobacter ferrugineus strain Cbfe23 Contig_119, whole genome shotgun sequence	nrps	NRPS	Cystobacter ferrugineus	Bacteria,Proteobacteria,Deltaproteobacteria,Myxococcales,Cystobacterineae,Archangiaceae,Cystobacter
NZ_MPIN01000030.cluster006	NZ_MPIN01000002	Cystobacter ferrugineus strain Cbfe23 Contig_119, whole genome shotgun sequence	terpene	Terpene	Cystobacter ferrugineus	Bacteria,Proteobacteria,Deltaproteobacteria,Myxococcales,Cystobacterineae,Archangiaceae,Cystobacter
NZ_MPIN01000030.cluster007	NZ_MPIN01000002	Cystobacter ferrugineus strain Cbfe23 Contig_119, whole genome shotgun sequence	terpene	Terpene	Cystobacter ferrugineus	Bacteria,Proteobacteria,Deltaproteobacteria,Myxococcales,Cystobacterineae,Archangiaceae,Cystobacter
NZ_MPIN01000030.cluster008	NZ_MPIN01000025	Cystobacter ferrugineus strain Cbfe23 Contig_122, whole genome shotgun sequence	t1pks-nrps	PKS-NRP_Hybrids	Cystobacter ferrugineus	Bacteria,Proteobacteria,Deltaproteobacteria,Myxococcales,Cystobacterineae,Archangiaceae,Cystobacter
NZ_MPIN01000030.cluster009	NZ_MPIN01000009	Cystobacter ferrugineus strain Cbfe23 Contig_124, whole genome shotgun sequence	t1pks-nrps	PKS-NRP_Hybrids	Cystobacter ferrugineus	Bacteria,Proteobacteria,Deltaproteobacteria,Myxococcales,Cystobacterineae,Archangiaceae,Cystobacter
NZ_MPIN01000030.cluster010	NZ_MPIN01000009	Cystobacter ferrugineus strain Cbfe23 Contig_124, whole genome shotgun sequence	lantipeptide	RiPPs	Cystobacter ferrugineus	Bacteria,Proteobacteria,Deltaproteobacteria,Myxococcales,Cystobacterineae,Archangiaceae,Cystobacter
NZ_MPIN01000030.cluster011	NZ_MPIN01000006	Cystobacter ferrugineus strain Cbfe23 Contig_127, whole genome shotgun sequence	nrps	NRPS	Cystobacter ferrugineus	Bacteria,Proteobacteria,Deltaproteobacteria,Myxococcales,Cystobacterineae,Archangiaceae,Cystobacter
NZ_MPIN01000030.cluster012	NZ_MPIN01000006	Cystobacter ferrugineus strain Cbfe23 Contig_127, whole genome shotgun sequence	t1pks-otherks	PKSother	Cystobacter ferrugineus	Bacteria,Proteobacteria,Deltaproteobacteria,Myxococcales,Cystobacterineae,Archangiaceae,Cystobacter
NZ_MPIN01000030.cluster013	NZ_MPIN01000006	Cystobacter ferrugineus strain Cbfe23 Contig_127, whole genome shotgun sequence	bacteriocin	RiPPs	Cystobacter ferrugineus	Bacteria,Proteobacteria,Deltaproteobacteria,Myxococcales,Cystobacterineae,Archangiaceae,Cystobacter
NZ_MPIN01000030.cluster014	NZ_MPIN01000008	Cystobacter ferrugineus strain Cbfe23 Contig_128, whole genome shotgun sequence	terpene	Terpene	Cystobacter ferrugineus	Bacteria,Proteobacteria,Deltaproteobacteria,Myxococcales,Cystobacterineae,Archangiaceae,Cystobacter
NZ_MPIN01000030.cluster015	NZ_MPIN01000018	Cystobacter ferrugineus strain Cbfe23 Contig_132, whole genome shotgun sequence	bacteriocin	RiPPs	Cystobacter ferrugineus	Bacteria,Proteobacteria,Deltaproteobacteria,Myxococcales,Cystobacterineae,Archangiaceae,Cystobacter
NZ_MPIN01000030.cluster016	NZ_MPIN01000011	Cystobacter ferrugineus strain Cbfe23 Contig_137, whole genome shotgun sequence	terpene	Terpene	Cystobacter ferrugineus	Bacteria,Proteobacteria,Deltaproteobacteria,Myxococcales,Cystobacterineae,Archangiaceae,Cystobacter
NZ_MPIN01000030.cluster017	NZ_MPIN01000011	Cystobacter ferrugineus strain Cbfe23 Contig_137, whole genome shotgun sequence	t1pks-nrps	PKS-NRP_Hybrids	Cystobacter ferrugineus	Bacteria,Proteobacteria,Deltaproteobacteria,Myxococcales,Cystobacterineae,Archangiaceae,Cystobacter
NZ_MPIN01000030.cluster018	NZ_MPIN01000001	Cystobacter ferrugineus strain Cbfe23 Contig_22, whole genome shotgun sequence	bacteriocin	RiPPs	Cystobacter ferrugineus	Bacteria,Proteobacteria,Deltaproteobacteria,Myxococcales,Cystobacterineae,Archangiaceae,Cystobacter
NZ_MPIN01000030.cluster019	NZ_MPIN01000001	Cystobacter ferrugineus strain Cbfe23 Contig_22, whole genome shotgun sequence	nrps	NRPS	Cystobacter ferrugineus	Bacteria,Proteobacteria,Deltaproteobacteria,Myxococcales,Cystobacterineae,Archangiaceae,Cystobacter
NZ_MPIN01000030.cluster020	NZ_MPIN01000001	Cystobacter ferrugineus strain Cbfe23 Contig_22, whole genome shotgun sequence	t3pks	PKSother	Cystobacter ferrugineus	Bacteria,Proteobacteria,Deltaproteobacteria,Myxococcales,Cystobacterineae,Archangiaceae,Cystobacter
NZ_MPIN01000030.cluster021	NZ_MPIN01000001	Cystobacter ferrugineus strain Cbfe23 Contig_22, whole genome shotgun sequence	bacteriocin	RiPPs	Cystobacter ferrugineus	Bacteria,Proteobacteria,Deltaproteobacteria,Myxococcales,Cystobacterineae,Archangiaceae,Cystobacter
NZ_MPIN01000030.cluster022	NZ_MPIN01000001	Cystobacter ferrugineus strain Cbfe23 Contig_22, whole genome shotgun sequence	terpene	Terpene	Cystobacter ferrugineus	Bacteria,Proteobacteria,Deltaproteobacteria,Myxococcales,Cystobacterineae,Archangiaceae,Cystobacter
NZ_MPIN01000030.cluster023	NZ_MPIN01000001	Cystobacter ferrugineus strain Cbfe23 Contig_22, whole genome shotgun sequence	bacteriocin	RiPPs	Cystobacter ferrugineus	Bacteria,Proteobacteria,Deltaproteobacteria,Myxococcales,Cystobacterineae,Archangiaceae,Cystobacter
NZ_MPIN01000030.cluster024	NZ_MPIN01000019	Cystobacter ferrugineus strain Cbfe23 Contig_43, whole genome shotgun sequence	t1pks	PKSI	Cystobacter ferrugineus	Bacteria,Proteobacteria,Deltaproteobacteria,Myxococcales,Cystobacterineae,Archangiaceae,Cystobacter
NZ_MPIN01000030.cluster025	NZ_MPIN01000007	Cystobacter ferrugineus strain Cbfe23 Contig_47, whole genome shotgun sequence	nrps	NRPS	Cystobacter ferrugineus	Bacteria,Proteobacteria,Deltaproteobacteria,Myxococcales,Cystobacterineae,Archangiaceae,Cystobacter
NZ_MPIN01000030.cluster026	NZ_MPIN01000007	Cystobacter ferrugineus strain Cbfe23 Contig_47, whole genome shotgun sequence	microviridin-lantipeptide	RiPPs	Cystobacter ferrugineus	Bacteria,Proteobacteria,Deltaproteobacteria,Myxococcales,Cystobacterineae,Archangiaceae,Cystobacter
NZ_MPIN01000030.cluster027	NZ_MPIN01000007	Cystobacter ferrugineus strain Cbfe23 Contig_47, whole genome shotgun sequence	other	Others	Cystobacter ferrugineus	Bacteria,Proteobacteria,Deltaproteobacteria,Myxococcales,Cystobacterineae,Archangiaceae,Cystobacter
NZ_MPIN01000030.cluster028	NZ_MPIN01000016	Cystobacter ferrugineus strain Cbfe23 Contig_51, whole genome shotgun sequence	nrps	NRPS	Cystobacter ferrugineus	Bacteria,Proteobacteria,Deltaproteobacteria,Myxococcales,Cystobacterineae,Archangiaceae,Cystobacter
NZ_MPIN01000030.cluster029	NZ_MPIN01000016	Cystobacter ferrugineus strain Cbfe23 Contig_51, whole genome shotgun sequence	other	Others	Cystobacter ferrugineus	Bacteria,Proteobacteria,Deltaproteobacteria,Myxococcales,Cystobacterineae,Archangiaceae,Cystobacter
NZ_MPIN01000030.cluster030	NZ_MPIN01000012	Cystobacter ferrugineus strain Cbfe23 Contig_59, whole genome shotgun sequence	thiopeptide-lantipeptide	RiPPs	Cystobacter ferrugineus	Bacteria,Proteobacteria,Deltaproteobacteria,Myxococcales,Cystobacterineae,Archangiaceae,Cystobacter
NZ_MPIN01000030.cluster031	NZ_MPIN01000012	Cystobacter ferrugineus strain Cbfe23 Contig_59, whole genome shotgun sequence	terpene	Terpene	Cystobacter ferrugineus	Bacteria,Proteobacteria,Deltaproteobacteria,Myxococcales,Cystobacterineae,Archangiaceae,Cystobacter
NZ_MPIN01000030.cluster032	NZ_MPIN01000015	Cystobacter ferrugineus strain Cbfe23 Contig_6, whole genome shotgun sequence	bacteriocin-lantipeptide	RiPPs	Cystobacter ferrugineus	Bacteria,Proteobacteria,Deltaproteobacteria,Myxococcales,Cystobacterineae,Archangiaceae,Cystobacter
NZ_MPIN01000030.cluster033	NZ_MPIN01000004	Cystobacter ferrugineus strain Cbfe23 Contig_62, whole genome shotgun sequence	terpene	Terpene	Cystobacter ferrugineus	Bacteria,Proteobacteria,Deltaproteobacteria,Myxococcales,Cystobacterineae,Archangiaceae,Cystobacter
NZ_MPIN01000030.cluster034	NZ_MPIN01000020	Cystobacter ferrugineus strain Cbfe23 Contig_64, whole genome shotgun sequence	nrps	NRPS	Cystobacter ferrugineus	Bacteria,Proteobacteria,Deltaproteobacteria,Myxococcales,Cystobacterineae,Archangiaceae,Cystobacter
NZ_MPIN01000030.cluster035	NZ_MPIN01000017	Cystobacter ferrugineus strain Cbfe23 Contig_7, whole genome shotgun sequence	bacteriocin	RiPPs	Cystobacter ferrugineus	Bacteria,Proteobacteria,Deltaproteobacteria,Myxococcales,Cystobacterineae,Archangiaceae,Cystobacter
NZ_MPIN01000030.cluster036	NZ_MPIN01000003	Cystobacter ferrugineus strain Cbfe23 Contig_84, whole genome shotgun sequence	terpene	Terpene	Cystobacter ferrugineus	Bacteria,Proteobacteria,Deltaproteobacteria,Myxococcales,Cystobacterineae,Archangiaceae,Cystobacter
NZ_MPIN01000030.cluster037	NZ_MPIN01000003	Cystobacter ferrugineus strain Cbfe23 Contig_84, whole genome shotgun sequence	nrps	NRPS	Cystobacter ferrugineus	Bacteria,Proteobacteria,Deltaproteobacteria,Myxococcales,Cystobacterineae,Archangiaceae,Cystobacter
NZ_MPIN01000030.cluster038	NZ_MPIN01000003	Cystobacter ferrugineus strain Cbfe23 Contig_84, whole genome shotgun sequence	terpene	Terpene	Cystobacter ferrugineus	Bacteria,Proteobacteria,Deltaproteobacteria,Myxococcales,Cystobacterineae,Archangiaceae,Cystobacter
NZ_MPOI01000022.cluster001	NZ_MPOI01000009	Archangium sp. Cb G35 Contig_118, whole genome shotgun sequence	bacteriocin	RiPPs	Archangium sp. Cb G35	Bacteria,Proteobacteria,Deltaproteobacteria,Myxococcales,Cystobacterineae,Archangiaceae,Archangium
NZ_MPOI01000022.cluster002	NZ_MPOI01000009	Archangium sp. Cb G35 Contig_118, whole genome shotgun sequence	nrps	NRPS	Archangium sp. Cb G35	Bacteria,Proteobacteria,Deltaproteobacteria,Myxococcales,Cystobacterineae,Archangiaceae,Archangium
NZ_MPOI01000022.cluster003	NZ_MPOI01000005	Archangium sp. Cb G35 Contig_18, whole genome shotgun sequence	thiopeptide-bacteriocin	RiPPs	Archangium sp. Cb G35	Bacteria,Proteobacteria,Deltaproteobacteria,Myxococcales,Cystobacterineae,Archangiaceae,Archangium
NZ_MPOI01000022.cluster004	NZ_MPOI01000018	Archangium sp. Cb G35 Contig_21, whole genome shotgun sequence	bacteriocin-terpene	Others	Archangium sp. Cb G35	Bacteria,Proteobacteria,Deltaproteobacteria,Myxococcales,Cystobacterineae,Archangiaceae,Archangium
NZ_MPOI01000022.cluster005	NZ_MPOI01000007	Archangium sp. Cb G35 Contig_22, whole genome shotgun sequence	bacteriocin	RiPPs	Archangium sp. Cb G35	Bacteria,Proteobacteria,Deltaproteobacteria,Myxococcales,Cystobacterineae,Archangiaceae,Archangium
NZ_MPOI01000022.cluster006	NZ_MPOI01000013	Archangium sp. Cb G35 Contig_28, whole genome shotgun sequence	t1pks-nrps	PKS-NRP_Hybrids	Archangium sp. Cb G35	Bacteria,Proteobacteria,Deltaproteobacteria,Myxococcales,Cystobacterineae,Archangiaceae,Archangium
NZ_MPOI01000022.cluster007	NZ_MPOI01000013	Archangium sp. Cb G35 Contig_28, whole genome shotgun sequence	t3pks	PKSother	Archangium sp. Cb G35	Bacteria,Proteobacteria,Deltaproteobacteria,Myxococcales,Cystobacterineae,Archangiaceae,Archangium
NZ_MPOI01000022.cluster008	NZ_MPOI01000013	Archangium sp. Cb G35 Contig_28, whole genome shotgun sequence	t1pks-nrps	PKS-NRP_Hybrids	Archangium sp. Cb G35	Bacteria,Proteobacteria,Deltaproteobacteria,Myxococcales,Cystobacterineae,Archangiaceae,Archangium
NZ_MPOI01000022.cluster009	NZ_MPOI01000002	Archangium sp. Cb G35 Contig_3, whole genome shotgun sequence	nrps	NRPS	Archangium sp. Cb G35	Bacteria,Proteobacteria,Deltaproteobacteria,Myxococcales,Cystobacterineae,Archangiaceae,Archangium
NZ_MPOI01000022.cluster010	NZ_MPOI01000002	Archangium sp. Cb G35 Contig_3, whole genome shotgun sequence	indole	Others	Archangium sp. Cb G35	Bacteria,Proteobacteria,Deltaproteobacteria,Myxococcales,Cystobacterineae,Archangiaceae,Archangium
NZ_MPOI01000022.cluster011	NZ_MPOI01000002	Archangium sp. Cb G35 Contig_3, whole genome shotgun sequence	bacteriocin	RiPPs	Archangium sp. Cb G35	Bacteria,Proteobacteria,Deltaproteobacteria,Myxococcales,Cystobacterineae,Archangiaceae,Archangium
NZ_MPOI01000022.cluster012	NZ_MPOI01000002	Archangium sp. Cb G35 Contig_3, whole genome shotgun sequence	terpene	Terpene	Archangium sp. Cb G35	Bacteria,Proteobacteria,Deltaproteobacteria,Myxococcales,Cystobacterineae,Archangiaceae,Archangium
NZ_MPOI01000022.cluster013	NZ_MPOI01000002	Archangium sp. Cb G35 Contig_3, whole genome shotgun sequence	amglyccycl	Saccharides	Archangium sp. Cb G35	Bacteria,Proteobacteria,Deltaproteobacteria,Myxococcales,Cystobacterineae,Archangiaceae,Archangium
NZ_MPOI01000022.cluster014	NZ_MPOI01000012	Archangium sp. Cb G35 Contig_30, whole genome shotgun sequence	t1pks	PKSI	Archangium sp. Cb G35	Bacteria,Proteobacteria,Deltaproteobacteria,Myxococcales,Cystobacterineae,Archangiaceae,Archangium
NZ_MPOI01000022.cluster015	NZ_MPOI01000012	Archangium sp. Cb G35 Contig_30, whole genome shotgun sequence	nrps	NRPS	Archangium sp. Cb G35	Bacteria,Proteobacteria,Deltaproteobacteria,Myxococcales,Cystobacterineae,Archangiaceae,Archangium
NZ_MPOI01000022.cluster016	NZ_MPOI01000010	Archangium sp. Cb G35 Contig_31, whole genome shotgun sequence	t1pks-nrps	PKS-NRP_Hybrids	Archangium sp. Cb G35	Bacteria,Proteobacteria,Deltaproteobacteria,Myxococcales,Cystobacterineae,Archangiaceae,Archangium
NZ_MPOI01000022.cluster017	NZ_MPOI01000010	Archangium sp. Cb G35 Contig_31, whole genome shotgun sequence	t1pks-nrps	PKS-NRP_Hybrids	Archangium sp. Cb G35	Bacteria,Proteobacteria,Deltaproteobacteria,Myxococcales,Cystobacterineae,Archangiaceae,Archangium
NZ_MPOI01000022.cluster018	NZ_MPOI01000010	Archangium sp. Cb G35 Contig_31, whole genome shotgun sequence	terpene	Terpene	Archangium sp. Cb G35	Bacteria,Proteobacteria,Deltaproteobacteria,Myxococcales,Cystobacterineae,Archangiaceae,Archangium
NZ_MPOI01000022.cluster019	NZ_MPOI01000014	Archangium sp. Cb G35 Contig_33, whole genome shotgun sequence	terpene	Terpene	Archangium sp. Cb G35	Bacteria,Proteobacteria,Deltaproteobacteria,Myxococcales,Cystobacterineae,Archangiaceae,Archangium
NZ_MPOI01000022.cluster020	NZ_MPOI01000027	Archangium sp. Cb G35 Contig_38, whole genome shotgun sequence	lantipeptide-otherks	Others	Archangium sp. Cb G35	Bacteria,Proteobacteria,Deltaproteobacteria,Myxococcales,Cystobacterineae,Archangiaceae,Archangium
NZ_MPOI01000022.cluster021	NZ_MPOI01000016	Archangium sp. Cb G35 Contig_47, whole genome shotgun sequence	microviridin	RiPPs	Archangium sp. Cb G35	Bacteria,Proteobacteria,Deltaproteobacteria,Myxococcales,Cystobacterineae,Archangiaceae,Archangium
NZ_MPOI01000022.cluster022	NZ_MPOI01000016	Archangium sp. Cb G35 Contig_47, whole genome shotgun sequence	other	Others	Archangium sp. Cb G35	Bacteria,Proteobacteria,Deltaproteobacteria,Myxococcales,Cystobacterineae,Archangiaceae,Archangium
NZ_MPOI01000022.cluster023	NZ_MPOI01000016	Archangium sp. Cb G35 Contig_47, whole genome shotgun sequence	nrps	NRPS	Archangium sp. Cb G35	Bacteria,Proteobacteria,Deltaproteobacteria,Myxococcales,Cystobacterineae,Archangiaceae,Archangium
NZ_MPOI01000022.cluster024	NZ_MPOI01000004	Archangium sp. Cb G35 Contig_51, whole genome shotgun sequence	microviridin	RiPPs	Archangium sp. Cb G35	Bacteria,Proteobacteria,Deltaproteobacteria,Myxococcales,Cystobacterineae,Archangiaceae,Archangium
NZ_MPOI01000022.cluster025	NZ_MPOI01000004	Archangium sp. Cb G35 Contig_51, whole genome shotgun sequence	phenazine	Others	Archangium sp. Cb G35	Bacteria,Proteobacteria,Deltaproteobacteria,Myxococcales,Cystobacterineae,Archangiaceae,Archangium
NZ_MPOI01000022.cluster026	NZ_MPOI01000004	Archangium sp. Cb G35 Contig_51, whole genome shotgun sequence	t1pks-nrps	PKS-NRP_Hybrids	Archangium sp. Cb G35	Bacteria,Proteobacteria,Deltaproteobacteria,Myxococcales,Cystobacterineae,Archangiaceae,Archangium
NZ_MPOI01000022.cluster027	NZ_MPOI01000011	Archangium sp. Cb G35 Contig_67, whole genome shotgun sequence	t1pks	PKSI	Archangium sp. Cb G35	Bacteria,Proteobacteria,Deltaproteobacteria,Myxococcales,Cystobacterineae,Archangiaceae,Archangium
NZ_MPOI01000022.cluster028	NZ_MPOI01000011	Archangium sp. Cb G35 Contig_67, whole genome shotgun sequence	t1pks	PKSI	Archangium sp. Cb G35	Bacteria,Proteobacteria,Deltaproteobacteria,Myxococcales,Cystobacterineae,Archangiaceae,Archangium
NZ_MPOI01000022.cluster029	NZ_MPOI01000026	Archangium sp. Cb G35 Contig_78, whole genome shotgun sequence	bacteriocin	RiPPs	Archangium sp. Cb G35	Bacteria,Proteobacteria,Deltaproteobacteria,Myxococcales,Cystobacterineae,Archangiaceae,Archangium
NZ_MPOI01000022.cluster030	NZ_MPOI01000017	Archangium sp. Cb G35 Contig_8, whole genome shotgun sequence	t1pks-arylpolyene-nrps	Others	Archangium sp. Cb G35	Bacteria,Proteobacteria,Deltaproteobacteria,Myxococcales,Cystobacterineae,Archangiaceae,Archangium
NZ_MPOI01000022.cluster031	NZ_MPOI01000019	Archangium sp. Cb G35 Contig_82, whole genome shotgun sequence	t1pks-nrps	PKS-NRP_Hybrids	Archangium sp. Cb G35	Bacteria,Proteobacteria,Deltaproteobacteria,Myxococcales,Cystobacterineae,Archangiaceae,Archangium
NZ_MPOI01000022.cluster032	NZ_MPOI01000019	Archangium sp. Cb G35 Contig_82, whole genome shotgun sequence	bacteriocin	RiPPs	Archangium sp. Cb G35	Bacteria,Proteobacteria,Deltaproteobacteria,Myxococcales,Cystobacterineae,Archangiaceae,Archangium
NZ_MPOI01000022.cluster033	NZ_MPOI01000003	Archangium sp. Cb G35 Contig_86, whole genome shotgun sequence	other	Others	Archangium sp. Cb G35	Bacteria,Proteobacteria,Deltaproteobacteria,Myxococcales,Cystobacterineae,Archangiaceae,Archangium
NZ_MPOI01000022.cluster034	NZ_MPOI01000003	Archangium sp. Cb G35 Contig_86, whole genome shotgun sequence	terpene	Terpene	Archangium sp. Cb G35	Bacteria,Proteobacteria,Deltaproteobacteria,Myxococcales,Cystobacterineae,Archangiaceae,Archangium
NZ_MPOI01000022.cluster035	NZ_MPOI01000003	Archangium sp. Cb G35 Contig_86, whole genome shotgun sequence	lantipeptide	RiPPs	Archangium sp. Cb G35	Bacteria,Proteobacteria,Deltaproteobacteria,Myxococcales,Cystobacterineae,Archangiaceae,Archangium
NZ_MPOI01000022.cluster036	NZ_MPOI01000003	Archangium sp. Cb G35 Contig_86, whole genome shotgun sequence	t1pks-nrps	PKS-NRP_Hybrids	Archangium sp. Cb G35	Bacteria,Proteobacteria,Deltaproteobacteria,Myxococcales,Cystobacterineae,Archangiaceae,Archangium
NZ_MPOI01000022.cluster037	NZ_MPOI01000008	Archangium sp. Cb G35 Contig_90, whole genome shotgun sequence	t1pks-nrps	PKS-NRP_Hybrids	Archangium sp. Cb G35	Bacteria,Proteobacteria,Deltaproteobacteria,Myxococcales,Cystobacterineae,Archangiaceae,Archangium
NZ_MPOI01000022.cluster038	NZ_MPOI01000021	Archangium sp. Cb G35 Contig_92, whole genome shotgun sequence	terpene	Terpene	Archangium sp. Cb G35	Bacteria,Proteobacteria,Deltaproteobacteria,Myxococcales,Cystobacterineae,Archangiaceae,Archangium
NZ_MPOI01000022.cluster039	NZ_MPOI01000001	Archangium sp. Cb G35 Contig_95, whole genome shotgun sequence	lantipeptide	RiPPs	Archangium sp. Cb G35	Bacteria,Proteobacteria,Deltaproteobacteria,Myxococcales,Cystobacterineae,Archangiaceae,Archangium
NZ_MPOI01000022.cluster040	NZ_MPOI01000001	Archangium sp. Cb G35 Contig_95, whole genome shotgun sequence	resorcinol	Others	Archangium sp. Cb G35	Bacteria,Proteobacteria,Deltaproteobacteria,Myxococcales,Cystobacterineae,Archangiaceae,Archangium
NZ_MPOI01000022.cluster041	NZ_MPOI01000001	Archangium sp. Cb G35 Contig_95, whole genome shotgun sequence	otherks	PKSother	Archangium sp. Cb G35	Bacteria,Proteobacteria,Deltaproteobacteria,Myxococcales,Cystobacterineae,Archangiaceae,Archangium
NZ_MPOI01000022.cluster042	NZ_MPOI01000001	Archangium sp. Cb G35 Contig_95, whole genome shotgun sequence	t1pks-nrps	PKS-NRP_Hybrids	Archangium sp. Cb G35	Bacteria,Proteobacteria,Deltaproteobacteria,Myxococcales,Cystobacterineae,Archangiaceae,Archangium
NZ_MPOI01000022.cluster043	NZ_MPOI01000001	Archangium sp. Cb G35 Contig_95, whole genome shotgun sequence	nrps	NRPS	Archangium sp. Cb G35	Bacteria,Proteobacteria,Deltaproteobacteria,Myxococcales,Cystobacterineae,Archangiaceae,Archangium
