# Supplementary material for: Survey of Biosynthetic Gene Clusters from Sequenced Myxobacteria Reveals Unexplored Biosynthetic Potential
Source: Microorganisms. 2019 Jun 24;7(6):181. doi: 10.3390/microorganisms7060181 (PMC6616573; doi:10.3390/microorganisms7060181)
Supplement: Supplementary file 1 [file microorganisms-07-00181-s001.zip › BiGSCAPE files/NRPS_c0.30.network]

Clustername 1	Clustername 2	Raw distance	Squared similarity	Jaccard index	DSS index	Adjacency index	raw DSS non-anchor	raw DSS anchor	Non-anchor domains	Anchor domains	Combined group	Shared group
NZ_ANAH02000076.cluster019	NZ_CP022098.1.cluster037	0.12235900014638901	0.7702537178993225	0.9142857193946838	0.8776410222053528	0.8837209343910217	0.1442195326089859	0.04038199409842491	45	3	nrps - nrps	nrps
NZ_FNAJ01000056.cluster001	NZ_FNAJ01000056.cluster023	0.16517360508441925	0.6969351172447205	1.0	0.8348264098167419	1.0	0.10364583134651184	0.1805555522441864	2	2	nrps - nrps	nrps
NZ_CP022163.1.cluster021	NZ_FOAP01000061.cluster014	0.2774992883205414	0.5220072865486145	0.2777777910232544	0.7225006818771362	0.3636363744735718	0.6190984845161438	0.11618857085704803	17	9	nrps - nrps	nrps
NC_020126.1.cluster008	NZ_FOIB01000040.cluster008	0.2531088888645172	0.5578463673591614	0.7368420958518982	0.7468911409378052	0.6818181872367859	0.33599019050598145	0.20476144552230835	14	6	nrps - nrps	nrps
NZ_CP006003.1.cluster030	NZ_FOIB01000040.cluster044	0.08158133178949356	0.843492865562439	0.8958333134651184	0.9184186458587646	0.8571428656578064	0.10831820219755173	0.02715269848704338	57	7	nrps - nrps	nrps
NZ_CP006003.1.cluster028	NZ_FOIB01000040.cluster042	0.26496514678001404	0.5402762293815613	0.5416666865348816	0.7350348830223083	0.529411792755127	0.3738473951816559	0.16236452758312225	49	13	nrps - nrps	nrps
NZ_CP011509.1.cluster035	NZ_JPMI01000003.cluster011	0.11911706626415253	0.7759547233581543	0.8157894611358643	0.8808829188346863	0.7804877758026123	0.09318066388368607	0.1450534611940384	32	8	nrps - nrps	nrps
NZ_CP022098.1.cluster037	NZ_MPIN01000030.cluster005	0.14640191197395325	0.7286297082901001	0.8947368264198303	0.8535981178283691	0.7254902124404907	0.1723061501979828	0.0427849180996418	48	3	nrps - nrps	nrps
NZ_ANAH02000076.cluster019	NZ_JMCB01000001.cluster022	0.25728777050971985	0.5516214370727539	0.2857142984867096	0.7427121996879578	0.29032257199287415	0.24224290251731873	0.2673177123069763	8	3	nrps - nrps	nrps
NZ_CP006003.1.cluster007	NZ_FOIB01000040.cluster050	0.058674246072769165	0.8860941529273987	0.75	0.9413257241249084	0.6399999856948853	0.07072004675865173	0.033076923340559006	17	2	nrps - nrps	nrps
NZ_JPMI01000003.cluster015	NZ_MPOI01000022.cluster015	0.2584909200668335	0.549835741519928	0.7027027010917664	0.7415090799331665	0.5625	0.31647583842277527	0.05071168765425682	43	3	nrps - nrps	nrps
NC_008095.1.cluster004	NZ_FNAJ01000056.cluster019	0.03266409412026405	0.935738742351532	1.0	0.9673358798027039	1.0	0.027240199968218803	0.038087986409664154	44	11	nrps - nrps	nrps
NZ_JPMI01000003.cluster024	NZ_MPOI01000022.cluster009	0.07883241027593613	0.8485497236251831	0.692307710647583	0.9211676120758057	0.5483871102333069	0.13969938457012177	0.03622552379965782	28	10	nrps - nrps	nrps
NZ_ANAH02000076.cluster019	NZ_MPIN01000030.cluster005	0.09041395038366318	0.8273468017578125	0.9714285731315613	0.9095860719680786	0.8888888955116272	0.09732662886381149	0.06391535699367523	46	3	nrps - nrps	nrps
NC_015711.1.cluster022	NZ_CP022203.1.cluster017	0.04524807259440422	0.9115512371063232	0.875	0.9547519087791443	0.8148148059844971	0.06415262073278427	0.01925431564450264	22	4	nrps - nrps	nrps
NZ_ANAH02000076.cluster019	NZ_FNAJ01000056.cluster005	0.25769728422164917	0.5510132908821106	0.3076923191547394	0.7423027157783508	0.28125	0.23120327293872833	0.27535998821258545	8	3	nrps - nrps	nrps
NZ_CP011509.1.cluster035	NZ_MPOI01000022.cluster043	0.10803733766078949	0.7955973744392395	0.96875	0.8919626474380493	0.9142857193946838	0.09074831008911133	0.12532636523246765	32	8	nrps - nrps	nrps
NZ_CP011509.1.cluster024	NZ_JPMI01000003.cluster040	0.17851002514362335	0.6748457551002502	0.7272727489471436	0.8214899897575378	0.5	0.09065397828817368	0.21616260707378387	24	14	nrps - nrps	nrps
NZ_CP006003.1.cluster020	NZ_FOIB01000040.cluster020	0.02176879160106182	0.9569362998008728	1.0	0.9782311916351318	1.0	0.01806889846920967	0.02583867311477661	44	10	nrps - nrps	nrps
NZ_JPMI01000003.cluster011	NZ_MPOI01000022.cluster043	0.14281679689884186	0.7347630262374878	0.837837815284729	0.8571832180023193	0.8461538553237915	0.19865994155406952	0.07824816554784775	37	8	nrps - nrps	nrps
NC_008095.1.cluster004	NZ_CP022203.1.cluster003	0.14877228438854218	0.7245886325836182	1.0	0.8512277007102966	0.9743589758872986	0.19257791340351105	0.1029755026102066	46	11	nrps - nrps	nrps
NZ_CP006003.1.cluster009	NZ_FOIB01000040.cluster008	0.02403595671057701	0.9525058269500732	0.9473684430122375	0.9759640693664551	0.9545454382896423	0.015435012988746166	0.030128290876746178	17	6	nrps - nrps	nrps
NZ_CP022203.1.cluster003	NZ_FNAJ01000056.cluster019	0.14951549470424652	0.7233238816261292	1.0	0.8504844903945923	0.9743589758872986	0.1934386044740677	0.10359587520360947	46	11	nrps - nrps	nrps
NZ_FOAP01000061.cluster014	NZ_FOIJ01000047.cluster013	0.29667845368385315	0.49466121196746826	0.3076923191547394	0.7033215761184692	0.21276596188545227	0.5038539171218872	0.14705173671245575	26	9	nrps - nrps	nrps
NZ_CP006003.1.cluster031	NZ_FOIB01000040.cluster033	0.023372413590550423	0.9538014531135559	1.0	0.9766275882720947	1.0	0.005053631030023098	0.0668795257806778	19	2	nrps - nrps	nrps
NZ_MPOI01000022.cluster023	NZ_MPOI01000022.cluster023	0	1	1	1	1	0	0	1	1
NC_013440.1.cluster013	NC_013440.1.cluster013	0	1	1	1	1	0	0	1	1
NZ_CP022098.1.cluster008	NZ_CP022098.1.cluster008	0	1	1	1	1	0	0	1	1
NZ_FOIB01000040.cluster026	NZ_FOIB01000040.cluster026	0	1	1	1	1	0	0	1	1
NZ_ANAH02000076.cluster018	NZ_ANAH02000076.cluster018	0	1	1	1	1	0	0	1	1
NZ_CP011125.1.cluster013	NZ_CP011125.1.cluster013	0	1	1	1	1	0	0	1	1
NZ_CP012673.1.cluster022	NZ_CP012673.1.cluster022	0	1	1	1	1	0	0	1	1
NC_008095.1.cluster002	NC_008095.1.cluster002	0	1	1	1	1	0	0	1	1
NZ_JPMI01000003.cluster029	NZ_JPMI01000003.cluster029	0	1	1	1	1	0	0	1	1
NZ_ABCS01000231.cluster002	NZ_ABCS01000231.cluster002	0	1	1	1	1	0	0	1	1
NZ_CP022163.1.cluster016	NZ_CP022163.1.cluster016	0	1	1	1	1	0	0	1	1
NC_014623.1.cluster016	NC_014623.1.cluster016	0	1	1	1	1	0	0	1	1
NC_017030.1.cluster015	NC_017030.1.cluster015	0	1	1	1	1	0	0	1	1
NC_017030.1.cluster007	NC_017030.1.cluster007	0	1	1	1	1	0	0	1	1
NZ_FOIJ01000047.cluster018	NZ_FOIJ01000047.cluster018	0	1	1	1	1	0	0	1	1
NZ_FOIB01000040.cluster002	NZ_FOIB01000040.cluster002	0	1	1	1	1	0	0	1	1
NZ_CP022098.1.cluster017	NZ_CP022098.1.cluster017	0	1	1	1	1	0	0	1	1
NZ_FOIB01000040.cluster001	NZ_FOIB01000040.cluster001	0	1	1	1	1	0	0	1	1
NZ_MPIN01000030.cluster025	NZ_MPIN01000030.cluster025	0	1	1	1	1	0	0	1	1
NZ_FOIB01000040.cluster051	NZ_FOIB01000040.cluster051	0	1	1	1	1	0	0	1	1
NC_021658.1.cluster009	NC_021658.1.cluster009	0	1	1	1	1	0	0	1	1
NC_013440.1.cluster003	NC_013440.1.cluster003	0	1	1	1	1	0	0	1	1
NC_020126.1.cluster009	NC_020126.1.cluster009	0	1	1	1	1	0	0	1	1
NZ_JMCB01000001.cluster003	NZ_JMCB01000001.cluster003	0	1	1	1	1	0	0	1	1
NC_014623.1.cluster034	NC_014623.1.cluster034	0	1	1	1	1	0	0	1	1
NC_021658.1.cluster032	NC_021658.1.cluster032	0	1	1	1	1	0	0	1	1
NZ_FOIB01000040.cluster015	NZ_FOIB01000040.cluster015	0	1	1	1	1	0	0	1	1
NZ_CP011125.1.cluster009	NZ_CP011125.1.cluster009	0	1	1	1	1	0	0	1	1
NC_010162.1.cluster016	NC_010162.1.cluster016	0	1	1	1	1	0	0	1	1
NZ_FOIB01000040.cluster004	NZ_FOIB01000040.cluster004	0	1	1	1	1	0	0	1	1
NZ_JPMI01000003.cluster043	NZ_JPMI01000003.cluster043	0	1	1	1	1	0	0	1	1
NZ_CP022098.1.cluster029	NZ_CP022098.1.cluster029	0	1	1	1	1	0	0	1	1
NC_010162.1.cluster012	NC_010162.1.cluster012	0	1	1	1	1	0	0	1	1
NC_013440.1.cluster007	NC_013440.1.cluster007	0	1	1	1	1	0	0	1	1
NZ_FOAP01000061.cluster019	NZ_FOAP01000061.cluster019	0	1	1	1	1	0	0	1	1
NZ_MPIN01000030.cluster028	NZ_MPIN01000030.cluster028	0	1	1	1	1	0	0	1	1
NZ_FOIB01000040.cluster041	NZ_FOIB01000040.cluster041	0	1	1	1	1	0	0	1	1
NZ_ASRX01000001.cluster010	NZ_ASRX01000001.cluster010	0	1	1	1	1	0	0	1	1
NZ_FOIB01000040.cluster003	NZ_FOIB01000040.cluster003	0	1	1	1	1	0	0	1	1
NZ_FOIB01000040.cluster028	NZ_FOIB01000040.cluster028	0	1	1	1	1	0	0	1	1
NZ_CP012673.1.cluster033	NZ_CP012673.1.cluster033	0	1	1	1	1	0	0	1	1
NZ_MPIN01000030.cluster001	NZ_MPIN01000030.cluster001	0	1	1	1	1	0	0	1	1
NZ_FOIJ01000047.cluster004	NZ_FOIJ01000047.cluster004	0	1	1	1	1	0	0	1	1
NZ_MPIN01000030.cluster034	NZ_MPIN01000030.cluster034	0	1	1	1	1	0	0	1	1
NZ_FOIB01000040.cluster052	NZ_FOIB01000040.cluster052	0	1	1	1	1	0	0	1	1
NZ_MPIN01000030.cluster037	NZ_MPIN01000030.cluster037	0	1	1	1	1	0	0	1	1
NZ_CP022163.1.cluster002	NZ_CP022163.1.cluster002	0	1	1	1	1	0	0	1	1
NC_014623.1.cluster017	NC_014623.1.cluster017	0	1	1	1	1	0	0	1	1
NZ_ASRX01000001.cluster015	NZ_ASRX01000001.cluster015	0	1	1	1	1	0	0	1	1
NZ_FNAJ01000056.cluster025	NZ_FNAJ01000056.cluster025	0	1	1	1	1	0	0	1	1
NZ_MPIN01000030.cluster011	NZ_MPIN01000030.cluster011	0	1	1	1	1	0	0	1	1
NZ_CP012159.1.cluster007	NZ_CP012159.1.cluster007	0	1	1	1	1	0	0	1	1
NC_021658.1.cluster019	NC_021658.1.cluster019	0	1	1	1	1	0	0	1	1
NZ_FOIB01000040.cluster012	NZ_FOIB01000040.cluster012	0	1	1	1	1	0	0	1	1
NZ_FNAJ01000056.cluster027	NZ_FNAJ01000056.cluster027	0	1	1	1	1	0	0	1	1
NZ_FOIB01000040.cluster005	NZ_FOIB01000040.cluster005	0	1	1	1	1	0	0	1	1
NZ_CP022098.1.cluster021	NZ_CP022098.1.cluster021	0	1	1	1	1	0	0	1	1
NZ_FOIB01000040.cluster035	NZ_FOIB01000040.cluster035	0	1	1	1	1	0	0	1	1
NZ_CP012109.1.cluster024	NZ_CP012109.1.cluster024	0	1	1	1	1	0	0	1	1
NC_020126.1.cluster024	NC_020126.1.cluster024	0	1	1	1	1	0	0	1	1
NZ_MPIN01000030.cluster019	NZ_MPIN01000030.cluster019	0	1	1	1	1	0	0	1	1
NZ_FOIB01000040.cluster054	NZ_FOIB01000040.cluster054	0	1	1	1	1	0	0	1	1
NZ_MPOI01000022.cluster002	NZ_MPOI01000022.cluster002	0	1	1	1	1	0	0	1	1
NZ_ANAH02000076.cluster004	NZ_ANAH02000076.cluster004	0	1	1	1	1	0	0	1	1
NC_020126.1.cluster004	NC_020126.1.cluster004	0	1	1	1	1	0	0	1	1
NZ_JPMI01000003.cluster022	NZ_JPMI01000003.cluster022	0	1	1	1	1	0	0	1	1
NZ_CP011125.1.cluster015	NZ_CP011125.1.cluster015	0	1	1	1	1	0	0	1	1
NC_017030.1.cluster019	NC_017030.1.cluster019	0	1	1	1	1	0	0	1	1
NZ_FNAJ01000056.cluster026	NZ_FNAJ01000056.cluster026	0	1	1	1	1	0	0	1	1
NZ_FOIB01000040.cluster007	NZ_FOIB01000040.cluster007	0	1	1	1	1	0	0	1	1
NZ_ASRX01000001.cluster012	NZ_ASRX01000001.cluster012	0	1	1	1	1	0	0	1	1
NZ_CP012673.1.cluster016	NZ_CP012673.1.cluster016	0	1	1	1	1	0	0	1	1
NC_015711.1.cluster017	NC_015711.1.cluster017	0	1	1	1	1	0	0	1	1
NZ_CP011509.1.cluster005	NZ_CP011509.1.cluster005	0	1	1	1	1	0	0	1	1
NC_021658.1.cluster014	NC_021658.1.cluster014	0	1	1	1	1	0	0	1	1
NZ_CP006003.1.cluster005	NZ_CP006003.1.cluster005	0	1	1	1	1	0	0	1	1
NZ_CP022163.1.cluster026	NZ_CP022163.1.cluster026	0	1	1	1	1	0	0	1	1
NZ_ASRX01000001.cluster020	NZ_ASRX01000001.cluster020	0	1	1	1	1	0	0	1	1
NZ_JPMI01000003.cluster046	NZ_JPMI01000003.cluster046	0	1	1	1	1	0	0	1	1
NZ_FOIJ01000047.cluster027	NZ_FOIJ01000047.cluster027	0	1	1	1	1	0	0	1	1
NZ_CP022163.1.cluster032	NZ_CP022163.1.cluster032	0	1	1	1	1	0	0	1	1
NZ_ASRX01000001.cluster030	NZ_ASRX01000001.cluster030	0	1	1	1	1	0	0	1	1
NC_015711.1.cluster015	NC_015711.1.cluster015	0	1	1	1	1	0	0	1	1
NC_014623.1.cluster028	NC_014623.1.cluster028	0	1	1	1	1	0	0	1	1
NZ_JPMI01000003.cluster005	NZ_JPMI01000003.cluster005	0	1	1	1	1	0	0	1	1
NZ_CP006003.1.cluster013	NZ_CP006003.1.cluster013	0	1	1	1	1	0	0	1	1
NC_021658.1.cluster002	NC_021658.1.cluster002	0	1	1	1	1	0	0	1	1
NZ_CP011509.1.cluster014	NZ_CP011509.1.cluster014	0	1	1	1	1	0	0	1	1
