# Supplementary material for: Survey of Biosynthetic Gene Clusters from Sequenced Myxobacteria Reveals Unexplored Biosynthetic Potential
Source: Microorganisms. 2019 Jun 24;7(6):181. doi: 10.3390/microorganisms7060181 (PMC6616573; doi:10.3390/microorganisms7060181)
Supplement: Supplementary file 1 [file microorganisms-07-00181-s001.zip › BiGSCAPE files/Others_c0.30.network]

Clustername 1	Clustername 2	Raw distance	Squared similarity	Jaccard index	DSS index	Adjacency index	raw DSS non-anchor	raw DSS anchor	Non-anchor domains	Anchor domains	Combined group	Shared group
NC_008095.1.cluster018	NZ_FNAJ01000056.cluster002	0.11403615772724152	0.7849318981170654	0.9375	0.8869172930717468	0.8139534592628479	0.179473415017128	0.06328968703746796	54	18	bacteriocin-nrps - bacteriocin-nrps	bacteriocin-nrps
NC_017030.1.cluster003	NZ_JPMI01000003.cluster017	0.2778071165084839	0.5215625762939453	0.8823529481887817	0.719395637512207	0.7777777910232544	0.2785637676715851	0.2892768085002899	17	1	other - other	other
NZ_FNAJ01000056.cluster002	NZ_FOAP01000061.cluster008	0.2951459586620331	0.4968191981315613	0.4000000059604645	0.7133058309555054	0.44736841320991516	0.5284432768821716	0.12552808225154877	48	18	bacteriocin-nrps - bacteriocin-nrps	bacteriocin-nrps
NC_010162.1.cluster026	NC_021658.1.cluster031	0.14844560623168945	0.7251448631286621	0.8999999761581421	0.8536174893379211	0.7272727489471436	0.14638254046440125	0.0	29	0	phosphonate - phosphonate	phosphonate
NZ_CP006003.1.cluster024	NZ_FOIB01000040.cluster024	0.10895606875419617	0.7939592599868774	0.9714285731315613	0.8902044296264648	0.891566276550293	0.0877315104007721	0.1356336921453476	89	19	bacteriocin-t1pks-nrps - bacteriocin-t1pks-nrps	bacteriocin-t1pks-nrps
NC_015711.1.cluster002	NZ_FOIB01000040.cluster036	0.2930786907672882	0.4997377395629883	0.7142857313156128	0.7081335783004761	0.644444465637207	0.3010808825492859	0.20663265883922577	37	1	other - other	other
NC_014623.1.cluster014	NZ_FOAP01000061.cluster015	0.16380812227725983	0.6992168426513672	0.9024389982223511	0.8357969522476196	0.8222222328186035	0.17329205572605133	0.06649616360664368	43	1	other - other	other
NZ_CP011509.1.cluster013	NZ_JPMI01000003.cluster017	0.07434514909982681	0.8568369150161743	1.0	0.9233555197715759	1.0	0.08408831804990768	0.04314720630645752	18	1	other - other	other
NZ_CP022203.1.cluster002	NZ_FNAJ01000056.cluster020	0.14538027346134186	0.7303748726844788	0.8611111044883728	0.8558960556983948	0.7894737124443054	0.15547363460063934	0.044619422405958176	35	1	other - other	other
NZ_CP012109.1.cluster025	NZ_FNAJ01000056.cluster020	0.17051847279071808	0.6880396008491516	0.8611111044883728	0.8299803733825684	0.7894737124443054	0.18764595687389374	0.015789473429322243	35	1	other - other	other
NC_011145.1.cluster002	NC_011891.1.cluster002	0.2624976933002472	0.5439096689224243	0.6603773832321167	0.7409852147102356	0.6071428656578064	0.28016072511672974	0.005263158120214939	48	1	other - other	other
NZ_CP006003.1.cluster004	NZ_FOIB01000040.cluster036	0.013028745539486408	0.9741122722625732	0.9736841917037964	0.9873550534248352	0.9750000238418579	0.01390942931175232	0.0	40	1	other - other	other
NC_010162.1.cluster028	NC_021658.1.cluster034	0.19885288178920746	0.6418367028236389	0.7692307829856873	0.8054442405700684	0.6086956262588501	0.19925852119922638	0.15223097801208496	36	1	other - other	other
NC_007760.1.cluster002	NC_011145.1.cluster002	0.12132587283849716	0.772068202495575	0.8936170339584351	0.8800613880157471	0.8039215803146362	0.12704333662986755	0.0364583320915699	47	1	other - other	other
NZ_CP006003.1.cluster015	NZ_FOIB01000040.cluster014	0.09120992571115494	0.8258994221687317	0.8387096524238586	0.9116411209106445	0.8055555820465088	0.14280539751052856	0.003966822754591703	31	5	arylpolyene - arylpolyene	arylpolyene
NC_014623.1.cluster012	NZ_FOIJ01000047.cluster012	0.1972547471523285	0.6443999409675598	0.8266666531562805	0.8044662475585938	0.707317054271698	0.2127191424369812	0.12249597162008286	68	4	bacteriocin-t1pks - bacteriocin-t1pks	bacteriocin-t1pks
NZ_ASRX01000001.cluster001	NZ_CP012159.1.cluster030	0.23786446452140808	0.5808506011962891	0.9411764740943909	0.7586408853530884	0.8421052694320679	0.2352980375289917	0.2509557902812958	38	6	arylpolyene - arylpolyene	arylpolyene
NC_008095.1.cluster022	NZ_FNAJ01000056.cluster013	0.18872812390327454	0.6581620573997498	0.6744186282157898	0.81809002161026	0.5490196347236633	0.33600738644599915	0.027812613174319267	40	10	t2pks-lantipeptide-ladderane - t2pks-lantipeptide-ladderane	t2pks-lantipeptide-ladderane
NZ_ANAH02000076.cluster016	NZ_CP022098.1.cluster014	0.2578187584877014	0.550832986831665	0.21052631735801697	0.7593790888786316	0.17391304671764374	0.45134058594703674	0.029901213943958282	16	4	bacteriocin-nrps - bacteriocin-nrps	bacteriocin-nrps
NZ_CP022203.1.cluster002	NZ_FOIB01000040.cluster036	0.27952754497528076	0.5190805792808533	0.7317073345184326	0.7216222286224365	0.6590909361839294	0.28634944558143616	0.20663265883922577	36	1	other - other	other
NZ_ANAH02000076.cluster024	NZ_MPIN01000030.cluster003	0.22612927854061127	0.598875880241394	0.699999988079071	0.7812163233757019	0.4545454680919647	0.2294437736272812	0.10152284055948257	44	1	other - other	other
NC_008095.1.cluster003	NC_015711.1.cluster002	0.11087514460086823	0.7905430197715759	0.9142857193946838	0.8894430994987488	0.8611111044883728	0.11831428110599518	0.044619422405958176	34	1	other - other	other
NC_014623.1.cluster014	NZ_FOIJ01000047.cluster022	0.14166846871376038	0.7367330193519592	0.8837209343910217	0.8606190085411072	0.7346938848495483	0.14570213854312897	0.0714285746216774	43	1	other - other	other
NC_007760.1.cluster002	NC_011891.1.cluster002	0.2687128484249115	0.5347809195518494	0.6730769276618958	0.7344469428062439	0.6071428656578064	0.2846072316169739	0.0416666679084301	47	1	other - other	other
NC_008095.1.cluster003	NZ_FNAJ01000056.cluster020	0.08240212500095367	0.8419858813285828	0.9142857193946838	0.9182239770889282	0.8888888955116272	0.0911218672990799	0.0	35	1	other - other	other
NC_015711.1.cluster002	NZ_CP012109.1.cluster025	0.12346652895212173	0.7683109045028687	0.9142857193946838	0.8753658533096313	0.9142857193946838	0.1337786614894867	0.044619422405958176	35	1	other - other	other
NZ_CP022098.1.cluster012	NZ_CP022163.1.cluster020	0.2762581408023834	0.5238022804260254	0.75	0.726101815700531	0.5961538553237915	0.29007473587989807	0.10000000149011612	43	1	other - other	other
NC_011891.1.cluster002	NZ_BAZG01000344.cluster005	0.14320069551467896	0.7341050505638123	0.9545454382896423	0.8559098839759827	0.8510638475418091	0.1540873497724533	0.03412073478102684	44	1	other - other	other
NC_015711.1.cluster002	NZ_CP022203.1.cluster002	0.0523359552025795	0.8980671167373657	0.970588207244873	0.9469550251960754	0.970588207244873	0.059107232838869095	0.0	35	1	other - other	other
NC_015711.1.cluster002	NC_020126.1.cluster003	0.29635176062583923	0.4951208531856537	0.7317073345184326	0.7034821510314941	0.6976743936538696	0.30307140946388245	0.23589743673801422	37	1	other - other	other
NZ_CP006003.1.cluster035	NZ_FOIB01000040.cluster037	0.06873783469200134	0.8672491908073425	1.0	0.9291362762451172	1.0	0.04400613158941269	0.17493702471256256	31	2	other - other	other
NZ_CP022098.1.cluster012	NZ_JPMI01000003.cluster017	0.1464013159275055	0.7286307215690613	0.8823529481887817	0.854865550994873	0.7777777910232544	0.13755838572978973	0.17543859779834747	16	1	other - other	other
NZ_CP012109.1.cluster025	NZ_FOIB01000040.cluster036	0.27883365750312805	0.5200808644294739	0.7317073345184326	0.722337543964386	0.6590909361839294	0.28612151741981506	0.2015306055545807	36	1	other - other	other
NC_020126.1.cluster003	NZ_CP006003.1.cluster004	0.13946516811847687	0.740520179271698	0.9473684430122375	0.8587756156921387	0.9024389982223511	0.13954369723796844	0.15803109109401703	40	1	other - other	other
NZ_CP011509.1.cluster007	NZ_MPOI01000022.cluster033	0.1970645636320114	0.6447052955627441	0.78125	0.8066391944885254	0.6341463327407837	0.22081251442432404	0.0732596293091774	35	2	other - other	other
NC_007760.1.cluster002	NZ_BAZG01000344.cluster005	0.12430345267057419	0.7668444514274597	0.7777777910232544	0.8805863857269287	0.6875	0.12868542969226837	0.03133159130811691	38	1	other - other	other
NC_014623.1.cluster006	NZ_FOAP01000061.cluster006	0.11146869510412216	0.789487898349762	1.0	0.885083794593811	1.0	0.11299309134483337	0.12284890562295914	33	2	other - other	other
NZ_CP011509.1.cluster003	NZ_MPOI01000022.cluster010	0.277736634016037	0.5216643810272217	0.5263158082962036	0.7323026061058044	0.3333333432674408	0.26769736409187317	0.0	13	0	indole - indole	indole
NZ_FOAP01000061.cluster015	NZ_FOIJ01000047.cluster022	0.06400136649608612	0.8760934472084045	0.8809523582458496	0.9384538531303406	0.8444444537162781	0.06679242849349976	0.0077720205299556255	41	1	other - other	other
NC_015711.1.cluster002	NZ_JPMI01000003.cluster017	0.23587611317634583	0.5838853120803833	0.8823529481887817	0.7626234889030457	0.7777777910232544	0.22197186946868896	0.2989949882030487	16	1	other - other	other
NC_015711.1.cluster002	NZ_FNAJ01000056.cluster020	0.15465131402015686	0.7146143913269043	0.8888888955116272	0.8455092906951904	0.8157894611358643	0.1666986346244812	0.044619422405958176	36	1	other - other	other
NC_010162.1.cluster021	NC_021658.1.cluster025	0.10092940181493759	0.8083279728889465	1.0	0.8959490656852722	1.0	0.09973133355379105	0.11071030795574188	37	6	arylpolyene - arylpolyene	arylpolyene
NZ_FOAP01000061.cluster015	NZ_JPMI01000003.cluster017	0.2583164870738983	0.5500944256782532	0.8823529481887817	0.7394891381263733	0.7777777910232544	0.2538564205169678	0.2871287167072296	16	1	other - other	other
NZ_CP011509.1.cluster013	NZ_MPOI01000022.cluster022	0.2638300061225891	0.5419462323188782	0.75	0.737311065196991	0.6739130616188049	0.28119468688964844	0.05912596359848976	44	1	other - other	other
NZ_JPMI01000003.cluster017	NZ_MPOI01000022.cluster022	0.025169549509882927	0.9502944350242615	1.0	0.9740520119667053	1.0	0.016638832166790962	0.06783919781446457	18	1	other - other	other
NC_020126.1.cluster003	NZ_FOIB01000040.cluster036	0.1224207878112793	0.7701452970504761	0.9736841917037964	0.8755729794502258	0.9268292784690857	0.1210666224360466	0.15803109109401703	40	1	other - other	other
NZ_CP022163.1.cluster020	NZ_JPMI01000003.cluster017	0.1829090565443039	0.6676375865936279	0.8823529481887817	0.8183742165565491	0.7222222089767456	0.18129290640354156	0.18295739591121674	16	1	other - other	other
NZ_CP006003.1.cluster033	NZ_FOIB01000040.cluster031	0.005690619815140963	0.9886511564254761	1.0	0.9941333532333374	1.0	0.005866618361324072	0.0	32	0	resorcinol - resorcinol	resorcinol
NZ_CP006003.1.cluster017	NZ_FOIB01000040.cluster017	0.2682207524776459	0.5355008840560913	0.8055555820465088	0.7298290729522705	0.7894737124443054	0.20424814522266388	0.5750635862350464	37	2	other - other	other
NZ_CP006003.1.cluster026	NZ_FOIB01000040.cluster022	0.011606371961534023	0.9769219756126404	1.0	0.9880346655845642	1.0	0.014146310277283192	0.010386991314589977	55	19	bacteriocin-t1pks-nrps - bacteriocin-t1pks-nrps	bacteriocin-t1pks-nrps
NC_014623.1.cluster006	NZ_FOIJ01000047.cluster021	0.11188808083534241	0.7887427806854248	1.0	0.8846514821052551	1.0	0.10998858511447906	0.13745832443237305	33	2	other - other	other
NZ_FOAP01000061.cluster024	NZ_FOIJ01000047.cluster010	0.2711160480976105	0.5312718152999878	0.6739130616188049	0.7317908406257629	0.6153846383094788	0.21701955795288086	0.34925931692123413	38	6	ladderane - ladderane	ladderane
NZ_CP012109.1.cluster025	NZ_CP022203.1.cluster002	0.1153755784034729	0.7825603485107422	0.9411764740943909	0.882875382900238	0.9411764740943909	0.12565463781356812	0.044619422405958176	34	1	other - other	other
NZ_FNAJ01000056.cluster020	NZ_FOIB01000040.cluster036	0.2811436951160431	0.5167543888092041	0.7560975551605225	0.7202954888343811	0.6304348111152649	0.28787994384765625	0.20408163964748383	37	1	other - other	other
NZ_FOIJ01000047.cluster022	NZ_JPMI01000003.cluster017	0.2569279372692108	0.5521560907363892	0.8823529481887817	0.7409206032752991	0.7777777910232544	0.2537499964237213	0.2803970277309418	16	1	other - other	other
NC_011145.1.cluster002	NZ_BAZG01000344.cluster005	0.0908028781414032	0.8266394138336182	0.7954545617103577	0.9135375618934631	0.7555555701255798	0.09286141395568848	0.028871390968561172	36	1	other - other	other
NZ_CP012109.1.cluster025	NZ_JPMI01000003.cluster017	0.23698952794075012	0.5821849703788757	0.8823529481887817	0.761475682258606	0.7777777910232544	0.2227785438299179	0.30150753259658813	16	1	other - other	other
NZ_JPMI01000003.cluster017	NZ_MPIN01000030.cluster027	0.2236623466014862	0.6027001142501831	0.8823529481887817	0.7752150297164917	0.7777777910232544	0.23676958680152893	0.17085427045822144	18	1	other - other	other
NC_008095.1.cluster003	NZ_CP022203.1.cluster002	0.11563354730606079	0.7821040153503418	0.8857142925262451	0.8854047656059265	0.8333333134651184	0.12282766401767731	0.044619422405958176	34	1	other - other	other
NZ_FOAP01000061.cluster005	NZ_FOIJ01000047.cluster017	0.22321094572544098	0.603401243686676	0.8765432238578796	0.7763578295707703	0.747826099395752	0.2262946516275406	0.22015462815761566	142	27	t1pks-terpene-nrps - terpene-t1pks-nrps
NZ_FOAP01000061.cluster006	NZ_FOIJ01000047.cluster021	0.01826430857181549	0.9638049602508545	1.0	0.9811708331108093	1.0	0.018417157232761383	0.020528798922896385	33	2	other - other	other
NZ_CP022098.1.cluster012	NZ_MPIN01000030.cluster027	0.12323904782533646	0.7687097787857056	0.9459459185600281	0.875015377998352	0.9268292784690857	0.1334863007068634	0.03359173238277435	43	1	other - other	other
NC_014623.1.cluster014	NZ_JPMI01000003.cluster017	0.2499864399433136	0.5625203251838684	0.8823529481887817	0.7480767965316772	0.7777777910232544	0.24660828709602356	0.2731829583644867	16	1	other - other	other
NZ_CP006003.1.cluster004	NZ_JPMI01000003.cluster017	0.24094130098819733	0.5761700868606567	0.8823529481887817	0.7574016451835632	0.7777777910232544	0.22718806564807892	0.3042393922805786	16	1	other - other	other
NC_020126.1.cluster003	NZ_JPMI01000003.cluster017	0.23906978964805603	0.579014778137207	0.8823529481887817	0.7593310475349426	0.7777777910232544	0.21750284731388092	0.3333333432674408	16	1	other - other	other
NZ_FNAJ01000056.cluster020	NZ_JPMI01000003.cluster017	0.24758180975914001	0.5661331415176392	0.8235294222831726	0.7541766166687012	0.6315789222717285	0.23164430260658264	0.2989949882030487	15	1	other - other	other
NZ_CP006003.1.cluster027	NZ_FOIB01000040.cluster021	0.028464213013648987	0.9438818097114563	0.9599999785423279	0.9733587503433228	0.8888888955116272	0.03327598795294762	0.012897796928882599	58	7	bacteriocin-nrps - bacteriocin-nrps	bacteriocin-nrps
NC_008095.1.cluster003	NZ_CP012109.1.cluster025	0.1402055025100708	0.7392465472221375	0.8857142925262451	0.8600728511810303	0.8333333134651184	0.1545315682888031	0.015789473429322243	34	1	other - other	other
NZ_CP022163.1.cluster020	NZ_MPIN01000030.cluster027	0.2873294949531555	0.5078992247581482	0.7857142686843872	0.713567316532135	0.6326530575752258	0.3047400414943695	0.08505154401063919	44	1	other - other	other
NZ_FOIB01000040.cluster036	NZ_JPMI01000003.cluster017	0.24129334092140198	0.5756357908248901	0.8823529481887817	0.7570387125015259	0.7777777910232544	0.2276417315006256	0.3042393922805786	16	1	other - other	other
NC_015711.1.cluster002	NZ_CP006003.1.cluster004	0.2889758050441742	0.5055553913116455	0.7317073345184326	0.7118817567825317	0.6590909361839294	0.29692748188972473	0.20663265883922577	37	1	other - other	other
NC_021658.1.cluster025	NZ_CP012673.1.cluster029	0.1291477084159851	0.7583836913108826	0.9411764740943909	0.8696935176849365	0.8918918967247009	0.1135590523481369	0.1561255156993866	37	6	arylpolyene - arylpolyene	arylpolyene
NC_010162.1.cluster021	NZ_CP012673.1.cluster029	0.11249388754367828	0.7876670956611633	0.9411764740943909	0.8868623971939087	0.8918918967247009	0.10800416767597198	0.12105168402194977	37	6	arylpolyene - arylpolyene	arylpolyene
NC_008095.1.cluster003	NZ_JPMI01000003.cluster017	0.24474599957466125	0.5704085826873779	0.8235294222831726	0.7571001648902893	0.6315789222717285	0.22794117033481598	0.2989949882030487	15	1	other - other	other
NZ_CP011509.1.cluster009	NZ_CP011509.1.cluster009	0	1	1	1	1	0	0	1	1
NC_017030.1.cluster031	NC_017030.1.cluster031	0	1	1	1	1	0	0	1	1
NZ_CP012673.1.cluster008	NZ_CP012673.1.cluster008	0	1	1	1	1	0	0	1	1
NZ_JPMI01000003.cluster036	NZ_JPMI01000003.cluster036	0	1	1	1	1	0	0	1	1
NZ_JPMI01000003.cluster001	NZ_JPMI01000003.cluster001	0	1	1	1	1	0	0	1	1
NZ_CP012332.1.cluster004	NZ_CP012332.1.cluster004	0	1	1	1	1	0	0	1	1
NC_014623.1.cluster027	NC_014623.1.cluster027	0	1	1	1	1	0	0	1	1
NC_010162.1.cluster030	NC_010162.1.cluster030	0	1	1	1	1	0	0	1	1
NZ_JMCB01000001.cluster005	NZ_JMCB01000001.cluster005	0	1	1	1	1	0	0	1	1
NZ_CP011125.1.cluster003	NZ_CP011125.1.cluster003	0	1	1	1	1	0	0	1	1
NC_014623.1.cluster030	NC_014623.1.cluster030	0	1	1	1	1	0	0	1	1
NC_015711.1.cluster001	NC_015711.1.cluster001	0	1	1	1	1	0	0	1	1
NZ_JPMI01000003.cluster018	NZ_JPMI01000003.cluster018	0	1	1	1	1	0	0	1	1
NZ_CP011509.1.cluster027	NZ_CP011509.1.cluster027	0	1	1	1	1	0	0	1	1
NZ_ANAH02000076.cluster014	NZ_ANAH02000076.cluster014	0	1	1	1	1	0	0	1	1
NZ_JPMI01000003.cluster028	NZ_JPMI01000003.cluster028	0	1	1	1	1	0	0	1	1
NZ_FOIJ01000047.cluster024	NZ_FOIJ01000047.cluster024	0	1	1	1	1	0	0	1	1
NZ_ABCS01000231.cluster026	NZ_ABCS01000231.cluster026	0	1	1	1	1	0	0	1	1
NZ_CP022163.1.cluster033	NZ_CP022163.1.cluster033	0	1	1	1	1	0	0	1	1
NC_013440.1.cluster016	NC_013440.1.cluster016	0	1	1	1	1	0	0	1	1
NZ_CP012159.1.cluster004	NZ_CP012159.1.cluster004	0	1	1	1	1	0	0	1	1
NC_021658.1.cluster006	NC_021658.1.cluster006	0	1	1	1	1	0	0	1	1
NC_009675.1.cluster001	NC_009675.1.cluster001	0	1	1	1	1	0	0	1	1
NZ_CP011509.1.cluster015	NZ_CP011509.1.cluster015	0	1	1	1	1	0	0	1	1
NZ_CP022163.1.cluster028	NZ_CP022163.1.cluster028	0	1	1	1	1	0	0	1	1
NC_020126.1.cluster020	NC_020126.1.cluster020	0	1	1	1	1	0	0	1	1
NC_021658.1.cluster037	NC_021658.1.cluster037	0	1	1	1	1	0	0	1	1
NZ_CP011125.1.cluster018	NZ_CP011125.1.cluster018	0	1	1	1	1	0	0	1	1
NZ_FOMX01000171.cluster001	NZ_FOMX01000171.cluster001	0	1	1	1	1	0	0	1	1
NZ_CP011125.1.cluster011	NZ_CP011125.1.cluster011	0	1	1	1	1	0	0	1	1
NZ_CP012159.1.cluster026	NZ_CP012159.1.cluster026	0	1	1	1	1	0	0	1	1
NZ_ABCS01000231.cluster014	NZ_ABCS01000231.cluster014	0	1	1	1	1	0	0	1	1
NZ_CP012673.1.cluster017	NZ_CP012673.1.cluster017	0	1	1	1	1	0	0	1	1
NZ_ASRX01000001.cluster021	NZ_ASRX01000001.cluster021	0	1	1	1	1	0	0	1	1
NZ_CP011125.1.cluster010	NZ_CP011125.1.cluster010	0	1	1	1	1	0	0	1	1
NZ_FOIB01000040.cluster039	NZ_FOIB01000040.cluster039	0	1	1	1	1	0	0	1	1
NC_014623.1.cluster013	NC_014623.1.cluster013	0	1	1	1	1	0	0	1	1
NC_017030.1.cluster030	NC_017030.1.cluster030	0	1	1	1	1	0	0	1	1
NZ_CP012673.1.cluster027	NZ_CP012673.1.cluster027	0	1	1	1	1	0	0	1	1
NZ_FOMX01000171.cluster028	NZ_FOMX01000171.cluster028	0	1	1	1	1	0	0	1	1
NZ_CP012159.1.cluster015	NZ_CP012159.1.cluster015	0	1	1	1	1	0	0	1	1
NZ_CP012673.1.cluster039	NZ_CP012673.1.cluster039	0	1	1	1	1	0	0	1	1
NC_014623.1.cluster015	NC_014623.1.cluster015	0	1	1	1	1	0	0	1	1
NZ_ABCS01000231.cluster007	NZ_ABCS01000231.cluster007	0	1	1	1	1	0	0	1	1
NC_013440.1.cluster022	NC_013440.1.cluster022	0	1	1	1	1	0	0	1	1
NZ_CP022163.1.cluster027	NZ_CP022163.1.cluster027	0	1	1	1	1	0	0	1	1
NZ_FOMX01000171.cluster015	NZ_FOMX01000171.cluster015	0	1	1	1	1	0	0	1	1
NZ_MPOI01000022.cluster025	NZ_MPOI01000022.cluster025	0	1	1	1	1	0	0	1	1
NZ_CP022098.1.cluster039	NZ_CP022098.1.cluster039	0	1	1	1	1	0	0	1	1
NZ_FOMX01000171.cluster027	NZ_FOMX01000171.cluster027	0	1	1	1	1	0	0	1	1
NZ_CP022098.1.cluster028	NZ_CP022098.1.cluster028	0	1	1	1	1	0	0	1	1
NZ_JMCB01000001.cluster027	NZ_JMCB01000001.cluster027	0	1	1	1	1	0	0	1	1
NZ_CP011125.1.cluster008	NZ_CP011125.1.cluster008	0	1	1	1	1	0	0	1	1
NZ_FOMX01000171.cluster013	NZ_FOMX01000171.cluster013	0	1	1	1	1	0	0	1	1
NZ_ANAH02000076.cluster023	NZ_ANAH02000076.cluster023	0	1	1	1	1	0	0	1	1
NZ_MPOI01000022.cluster030	NZ_MPOI01000022.cluster030	0	1	1	1	1	0	0	1	1
NC_020126.1.cluster010	NC_020126.1.cluster010	0	1	1	1	1	0	0	1	1
NZ_CP012673.1.cluster024	NZ_CP012673.1.cluster024	0	1	1	1	1	0	0	1	1
NC_013440.1.cluster021	NC_013440.1.cluster021	0	1	1	1	1	0	0	1	1
NZ_ABCS01000231.cluster024	NZ_ABCS01000231.cluster024	0	1	1	1	1	0	0	1	1
NC_013440.1.cluster015	NC_013440.1.cluster015	0	1	1	1	1	0	0	1	1
NC_017030.1.cluster029	NC_017030.1.cluster029	0	1	1	1	1	0	0	1	1
NZ_ASRX01000001.cluster022	NZ_ASRX01000001.cluster022	0	1	1	1	1	0	0	1	1
NC_021658.1.cluster011	NC_021658.1.cluster011	0	1	1	1	1	0	0	1	1
NZ_MPOI01000022.cluster040	NZ_MPOI01000022.cluster040	0	1	1	1	1	0	0	1	1
NZ_ASRX01000001.cluster007	NZ_ASRX01000001.cluster007	0	1	1	1	1	0	0	1	1
NZ_CP011125.1.cluster001	NZ_CP011125.1.cluster001	0	1	1	1	1	0	0	1	1
NZ_FOIB01000040.cluster046	NZ_FOIB01000040.cluster046	0	1	1	1	1	0	0	1	1
NZ_CP012109.1.cluster027	NZ_CP012109.1.cluster027	0	1	1	1	1	0	0	1	1
NZ_CP012109.1.cluster002	NZ_CP012109.1.cluster002	0	1	1	1	1	0	0	1	1
NC_014623.1.cluster005	NC_014623.1.cluster005	0	1	1	1	1	0	0	1	1
NZ_MPOI01000022.cluster020	NZ_MPOI01000022.cluster020	0	1	1	1	1	0	0	1	1
NZ_ASRX01000001.cluster011	NZ_ASRX01000001.cluster011	0	1	1	1	1	0	0	1	1
NC_013440.1.cluster006	NC_013440.1.cluster006	0	1	1	1	1	0	0	1	1
NZ_JPMI01000003.cluster045	NZ_JPMI01000003.cluster045	0	1	1	1	1	0	0	1	1
NZ_CP012109.1.cluster005	NZ_CP012109.1.cluster005	0	1	1	1	1	0	0	1	1
NZ_FNAJ01000056.cluster003	NZ_FNAJ01000056.cluster003	0	1	1	1	1	0	0	1	1
NZ_JPMI01000003.cluster023	NZ_JPMI01000003.cluster023	0	1	1	1	1	0	0	1	1
NZ_CP016908.1.cluster002	NZ_CP016908.1.cluster002	0	1	1	1	1	0	0	1	1
NZ_CP011125.1.cluster006	NZ_CP011125.1.cluster006	0	1	1	1	1	0	0	1	1
NZ_JPMI01000003.cluster019	NZ_JPMI01000003.cluster019	0	1	1	1	1	0	0	1	1
NZ_JMCB01000001.cluster012	NZ_JMCB01000001.cluster012	0	1	1	1	1	0	0	1	1
NC_010162.1.cluster006	NC_010162.1.cluster006	0	1	1	1	1	0	0	1	1
NZ_ANAH02000076.cluster035	NZ_ANAH02000076.cluster035	0	1	1	1	1	0	0	1	1
NC_013440.1.cluster017	NC_013440.1.cluster017	0	1	1	1	1	0	0	1	1
NC_014623.1.cluster022	NC_014623.1.cluster022	0	1	1	1	1	0	0	1	1
NZ_MPIN01000030.cluster004	NZ_MPIN01000030.cluster004	0	1	1	1	1	0	0	1	1
NC_013440.1.cluster012	NC_013440.1.cluster012	0	1	1	1	1	0	0	1	1
NZ_FOMX01000171.cluster023	NZ_FOMX01000171.cluster023	0	1	1	1	1	0	0	1	1
NZ_CP012159.1.cluster025	NZ_CP012159.1.cluster025	0	1	1	1	1	0	0	1	1
NC_010162.1.cluster014	NC_010162.1.cluster014	0	1	1	1	1	0	0	1	1
NZ_FOAP01000061.cluster001	NZ_FOAP01000061.cluster001	0	1	1	1	1	0	0	1	1
NZ_CP012109.1.cluster023	NZ_CP012109.1.cluster023	0	1	1	1	1	0	0	1	1
NZ_CP011125.1.cluster004	NZ_CP011125.1.cluster004	0	1	1	1	1	0	0	1	1
NC_017030.1.cluster027	NC_017030.1.cluster027	0	1	1	1	1	0	0	1	1
NZ_CP012159.1.cluster002	NZ_CP012159.1.cluster002	0	1	1	1	1	0	0	1	1
NC_020126.1.cluster005	NC_020126.1.cluster005	0	1	1	1	1	0	0	1	1
NZ_JMCB01000001.cluster016	NZ_JMCB01000001.cluster016	0	1	1	1	1	0	0	1	1
NC_014623.1.cluster003	NC_014623.1.cluster003	0	1	1	1	1	0	0	1	1
NZ_MPOI01000022.cluster004	NZ_MPOI01000022.cluster004	0	1	1	1	1	0	0	1	1
NZ_MPIN01000030.cluster029	NZ_MPIN01000030.cluster029	0	1	1	1	1	0	0	1	1
NZ_JPMI01000003.cluster027	NZ_JPMI01000003.cluster027	0	1	1	1	1	0	0	1	1
NZ_FOAP01000061.cluster021	NZ_FOAP01000061.cluster021	0	1	1	1	1	0	0	1	1
NZ_CP012159.1.cluster008	NZ_CP012159.1.cluster008	0	1	1	1	1	0	0	1	1
NZ_JMCB01000001.cluster021	NZ_JMCB01000001.cluster021	0	1	1	1	1	0	0	1	1
NZ_CP012673.1.cluster003	NZ_CP012673.1.cluster003	0	1	1	1	1	0	0	1	1
NZ_FOMX01000171.cluster012	NZ_FOMX01000171.cluster012	0	1	1	1	1	0	0	1	1
NZ_ABCS01000231.cluster028	NZ_ABCS01000231.cluster028	0	1	1	1	1	0	0	1	1
NZ_JMCB01000001.cluster028	NZ_JMCB01000001.cluster028	0	1	1	1	1	0	0	1	1
NZ_JPMI01000003.cluster014	NZ_JPMI01000003.cluster014	0	1	1	1	1	0	0	1	1
NZ_FOIJ01000047.cluster015	NZ_FOIJ01000047.cluster015	0	1	1	1	1	0	0	1	1
NC_014623.1.cluster018	NC_014623.1.cluster018	0	1	1	1	1	0	0	1	1
NZ_CP011509.1.cluster033	NZ_CP011509.1.cluster033	0	1	1	1	1	0	0	1	1
NC_020126.1.cluster023	NC_020126.1.cluster023	0	1	1	1	1	0	0	1	1
NZ_CP006003.1.cluster008	NZ_CP006003.1.cluster008	0	1	1	1	1	0	0	1	1
NZ_FOMX01000171.cluster002	NZ_FOMX01000171.cluster002	0	1	1	1	1	0	0	1	1
NZ_CP012159.1.cluster024	NZ_CP012159.1.cluster024	0	1	1	1	1	0	0	1	1
NZ_FOMX01000171.cluster014	NZ_FOMX01000171.cluster014	0	1	1	1	1	0	0	1	1
