# Supplementary material for: Survey of Biosynthetic Gene Clusters from Sequenced Myxobacteria Reveals Unexplored Biosynthetic Potential
Source: Microorganisms. 2019 Jun 24;7(6):181. doi: 10.3390/microorganisms7060181 (PMC6616573; doi:10.3390/microorganisms7060181)
Supplement: Supplementary file 1 [file microorganisms-07-00181-s001.zip › BiGSCAPE files/PKS-NRP_Hybrids_c0.30.network]

Clustername 1	Clustername 2	Raw distance	Squared similarity	Jaccard index	DSS index	Adjacency index	raw DSS non-anchor	raw DSS anchor	Non-anchor domains	Anchor domains	Combined group	Shared group
NC_015711.1.cluster020	NZ_FNAJ01000056.cluster017	0.25602099299430847	0.5535047650337219	0.5833333134651184	0.7743320465087891	0.6363636255264282	0.2738761901855469	0.06970009952783585	55	17	t1pks-nrps - t1pks-nrps	t1pks-nrps
NZ_CP022203.1.cluster015	NZ_FNAJ01000056.cluster017	0.2780751883983612	0.5211754441261292	0.5526315569877625	0.7538612484931946	0.6086956262588501	0.2982718050479889	0.07133971154689789	57	17	t1pks-nrps - t1pks-nrps	t1pks-nrps
NZ_ANAH02000076.cluster022	NZ_CP022098.1.cluster040	0.2631906569004059	0.5428879857063293	0.7272727489471436	0.7961792945861816	0.5263158082962036	0.2613154947757721	0.06008363887667656	50	20	t1pks-nrps - t1pks-nrps	t1pks-nrps
NZ_FOAP01000061.cluster016	NZ_FOIJ01000047.cluster007	0.23860350251197815	0.5797246098518372	0.8035714030265808	0.7794556617736816	0.6973684430122375	0.18127498030662537	0.3213950991630554	113	44	t1pks-nrps - t1pks-nrps	t1pks-nrps
NC_008095.1.cluster015	NC_015711.1.cluster020	0.27650880813598633	0.5234395265579224	0.5526315569877625	0.7806510925292969	0.5208333134651184	0.2667965292930603	0.06863290816545486	54	17	t1pks-nrps - t1pks-nrps	t1pks-nrps
NC_008095.1.cluster013	NZ_CP012109.1.cluster013	0.19037631154060364	0.655490517616272	0.918367326259613	0.7924900054931641	0.8703703880310059	0.19830095767974854	0.24189037084579468	56	15	t1pks-nrps - t1pks-nrps	t1pks-nrps
NZ_JPMI01000003.cluster044	NZ_MPOI01000022.cluster016	0.1739605814218521	0.6823410987854004	0.8695651888847351	0.8312142491340637	0.807692289352417	0.18368303775787354	0.10919659584760666	24	6	t1pks-nrps - t1pks-nrps	t1pks-nrps
NZ_ANAH02000076.cluster001	NZ_CP022098.1.cluster032	0.19961495697498322	0.640616238117218	0.7872340679168701	0.8381004929542542	0.6666666865348816	0.19248385727405548	0.030566750094294548	73	17	t1pks-nrps - t1pks-nrps	t1pks-nrps
NZ_ANAH02000076.cluster010	NZ_CP022098.1.cluster027	0.2532212734222412	0.5576784610748291	0.7105262875556946	0.7756422758102417	0.644444465637207	0.2752518653869629	0.04854174703359604	38	11	t1pks-nrps - t1pks-nrps	t1pks-nrps
NZ_CP011509.1.cluster026	NZ_MPOI01000022.cluster026	0.28137123584747314	0.5164272785186768	0.5666666626930237	0.7722346782684326	0.5285714268684387	0.2776729166507721	0.12795011699199677	80	40	t1pks-nrps - t1pks-nrps	t1pks-nrps
NZ_CP006003.1.cluster019	NZ_FOIB01000040.cluster019	0.2419223040342331	0.57468181848526	0.8648648858070374	0.7634217739105225	0.739130437374115	0.23142549395561218	0.24835582077503204	48	21	t1pks-nrps - t1pks-nrps	t1pks-nrps
NZ_ANAH02000076.cluster022	NZ_MPIN01000030.cluster017	0.29791659116744995	0.4929210841655731	0.6595744490623474	0.7467105984687805	0.5438596606254578	0.3277387320995331	0.07088851928710938	49	20	t1pks-nrps - t1pks-nrps	t1pks-nrps
NC_008095.1.cluster017	NZ_FNAJ01000056.cluster004	0.1472414880990982	0.7271971106529236	0.7631579041481018	0.8909389972686768	0.717391312122345	0.13609197735786438	0.017155615612864494	68	20	t1pks-nrps - t1pks-nrps	t1pks-nrps
NZ_CP011509.1.cluster026	NZ_JPMI01000003.cluster038	0.18083389103412628	0.6710330843925476	0.7727272510528564	0.8511179089546204	0.7058823704719543	0.16053365170955658	0.12878306210041046	69	40	t1pks-nrps - t1pks-nrps	t1pks-nrps
NC_008095.1.cluster009	NZ_FNAJ01000056.cluster009	0.26592618227005005	0.5388643741607666	0.8181818127632141	0.706077516078949	0.8333333134651184	0.2556154131889343	0.3435474932193756	57	44	t1pks-nrps - t1pks-nrps	t1pks-nrps
NC_020126.1.cluster011	NZ_CP006003.1.cluster016	0.2600923776626587	0.5474632978439331	0.9347826242446899	0.7249036431312561	0.7931034564971924	0.24809008836746216	0.3343600630760193	79	36	t1pks-nrps - t1pks-nrps	t1pks-nrps
NZ_JPMI01000003.cluster047	NZ_MPOI01000022.cluster017	0.2803172767162323	0.517943263053894	0.2647058963775635	0.8401185870170593	0.2926829159259796	0.15786856412887573	0.16174519062042236	25	27	t1pks-nrps - t1pks-nrps	t1pks-nrps
NZ_CP022203.1.cluster012	NZ_FNAJ01000056.cluster015	0.11803658306598663	0.7778594493865967	1.0	0.8788908123970032	0.8928571343421936	0.12101461738348007	0.12148109078407288	59	15	t1pks-nrps - t1pks-nrps	t1pks-nrps
NC_008095.1.cluster013	NZ_CP022203.1.cluster012	0.12559254467487335	0.7645884156227112	0.9591836929321289	0.8884665966033936	0.8245614171028137	0.10968843847513199	0.1184212863445282	56	15	t1pks-nrps - t1pks-nrps	t1pks-nrps
NZ_CP012109.1.cluster016	NZ_FNAJ01000056.cluster006	0.22576028108596802	0.5994471311569214	0.9166666865348816	0.7528714537620544	0.8500000238418579	0.19183894991874695	0.41299742460250854	75	25	t1pks-nrps - t1pks-nrps	t1pks-nrps
NC_020126.1.cluster002	NZ_CP006003.1.cluster003	0.2828807234764099	0.5142600536346436	0.9756097793579102	0.6725888252258301	0.875	0.28259989619255066	0.4917193353176117	55	15	t1pks-nrps - t1pks-nrps	t1pks-nrps
NC_020126.1.cluster011	NZ_FOIB01000040.cluster016	0.2268875539302826	0.5977028608322144	0.9230769276618958	0.7620031237602234	0.8125	0.2428758293390274	0.2242470532655716	31	11	t1pks-nrps - t1pks-nrps	t1pks-nrps
NC_015711.1.cluster012	NZ_CP022203.1.cluster007	0.051313504576683044	0.9000060558319092	0.9692307710647583	0.9635174870491028	0.8961039185523987	0.025895679369568825	0.10866546630859375	75	11	t1pks-nrps - t1pks-nrps	t1pks-nrps
NZ_CP006003.1.cluster006	NZ_FOIB01000040.cluster053	0.11265441030263901	0.787382185459137	0.9523809552192688	0.8772675395011902	0.9230769276618958	0.11479225754737854	0.158768892288208	59	13	t1pks-nrps - t1pks-nrps	t1pks-nrps
NC_015711.1.cluster016	NZ_CP022203.1.cluster011	0.048196110874414444	0.9059306383132935	0.8888888955116272	0.9852186441421509	0.8333333134651184	0.013257143087685108	0.01816844753921032	40	18	t1pks-nrps - t1pks-nrps	t1pks-nrps
NC_015711.1.cluster004	NZ_CP022203.1.cluster022	0.010917365550994873	0.978284478187561	0.9772727489471436	0.9914274215698242	0.9807692170143127	0.00987199041992426	0.0002886836009565741	51	8	t1pks-nrps - t1pks-nrps	t1pks-nrps
NZ_CP012109.1.cluster013	NZ_CP022203.1.cluster012	0.18304559588432312	0.6674144864082336	0.9200000166893005	0.8197571039199829	0.8070175647735596	0.1556583195924759	0.26874735951423645	54	15	t1pks-nrps - t1pks-nrps	t1pks-nrps
NC_008095.1.cluster013	NZ_FNAJ01000056.cluster015	0.04231513291597366	0.9171602725982666	0.9591836929321289	0.9666424989700317	0.9259259104728699	0.03562631085515022	0.024735936895012856	57	15	t1pks-nrps - t1pks-nrps	t1pks-nrps
NC_014623.1.cluster020	NZ_FOIJ01000047.cluster005	0.25013840198516846	0.5622924566268921	0.5675675868988037	0.8124126195907593	0.5280898809432983	0.1871761828660965	0.1890374720096588	67	19	t1pks-nrps - t1pks-nrps	t1pks-nrps
NZ_FOAP01000061.cluster004	NZ_FOIJ01000047.cluster005	0.10504628717899323	0.8009421229362488	0.8148148059844971	0.9368905425071716	0.746268630027771	0.07412388175725937	0.020275700837373734	70	18	t1pks-nrps - t1pks-nrps	t1pks-nrps
NC_015711.1.cluster021	NZ_CP022203.1.cluster016	0.15361995995044708	0.7163591980934143	0.75	0.8891009092330933	0.694915235042572	0.13799311220645905	0.022091003134846687	59	18	t1pks-nrps - t1pks-nrps	t1pks-nrps
NC_008095.1.cluster012	NC_015711.1.cluster016	0.28521928191185	0.5109114646911621	0.800000011920929	0.7048470973968506	0.75	0.2591843903064728	0.37087610363960266	40	19	t1pks-nrps - t1pks-nrps	t1pks-nrps
NC_008095.1.cluster010	NZ_CP012109.1.cluster016	0.22253593802452087	0.6044504046440125	0.8979591727256775	0.7841255068778992	0.7538461685180664	0.19006282091140747	0.29434189200401306	76	25	t1pks-nrps - t1pks-nrps	t1pks-nrps
NC_008095.1.cluster012	NZ_FNAJ01000056.cluster014	0.2444046437740326	0.5709243416786194	0.8333333134651184	0.7741938829421997	0.6896551847457886	0.15948113799095154	0.3275044560432434	23	15	t1pks-nrps - t1pks-nrps	t1pks-nrps
NZ_CP012109.1.cluster016	NZ_CP022203.1.cluster010	0.2065725177526474	0.6295271515846252	0.936170220375061	0.7734076976776123	0.8644067645072937	0.18981318175792694	0.3355151414871216	77	26	t1pks-nrps - t1pks-nrps	t1pks-nrps
NZ_CP006003.1.cluster003	NZ_FOIB01000040.cluster049	0.02047472447156906	0.9594697952270508	0.976190447807312	0.979751467704773	0.978723406791687	0.02172708511352539	0.01482727937400341	55	15	t1pks-nrps - t1pks-nrps	t1pks-nrps
NZ_FOAP01000061.cluster023	NZ_FOIJ01000047.cluster006	0.1273472160100937	0.7615228891372681	0.8510638475418091	0.8837428689002991	0.8333333134651184	0.12150971591472626	0.06583209335803986	48	5	t1pks-nrps - t1pks-nrps	t1pks-nrps
NC_020126.1.cluster002	NZ_FOIB01000040.cluster049	0.2906775176525116	0.5031384229660034	0.9523809552192688	0.6676295399665833	0.8571428656578064	0.2892031669616699	0.490650475025177	55	15	t1pks-nrps - t1pks-nrps	t1pks-nrps
NC_008095.1.cluster010	NZ_FNAJ01000056.cluster006	0.152277871966362	0.7186328172683716	0.9375	0.8548133373260498	0.8225806355476379	0.11364641785621643	0.24106909334659576	76	25	t1pks-nrps - t1pks-nrps	t1pks-nrps
NZ_ANAH02000076.cluster012	NZ_CP022098.1.cluster031	0.2725297808647156	0.5292128920555115	0.6511628031730652	0.7942893505096436	0.49056604504585266	0.24398216605186462	0.10763992369174957	41	16	t1pks-nrps - t1pks-nrps	t1pks-nrps
NC_008095.1.cluster015	NZ_CP022203.1.cluster015	0.27991345524787903	0.5185246467590332	0.5249999761581421	0.7821622490882874	0.5	0.2643131613731384	0.07021000236272812	54	17	t1pks-nrps - t1pks-nrps	t1pks-nrps
NZ_CP022098.1.cluster040	NZ_MPIN01000030.cluster017	0.24209783971309662	0.5744156837463379	0.7272727489471436	0.8075668811798096	0.581818163394928	0.2423628866672516	0.07260169088840485	48	20	t1pks-nrps - t1pks-nrps	t1pks-nrps
NZ_FOAP01000061.cluster017	NZ_FOIJ01000047.cluster001	0.2550329566001892	0.5549759268760681	0.7234042286872864	0.7840057015419006	0.6065573692321777	0.2645438015460968	0.04067675396800041	65	18	t1pks-nrps - t1pks-nrps	t1pks-nrps
NC_008095.1.cluster015	NZ_FNAJ01000056.cluster017	0.11831457167863846	0.7773692011833191	0.8666666746139526	0.9117761850357056	0.7749999761581421	0.11049331724643707	0.016175424680113792	55	17	t1pks-nrps - t1pks-nrps	t1pks-nrps
NZ_CP022203.1.cluster010	NZ_FNAJ01000056.cluster006	0.19005046784877777	0.6560182571411133	0.936170220375061	0.7903861999511719	0.8793103694915771	0.16395923495292664	0.343065470457077	76	26	t1pks-nrps - t1pks-nrps	t1pks-nrps
NZ_CP011509.1.cluster019	NZ_JPMI01000003.cluster004	0.1132408082485199	0.7863418459892273	0.95652174949646	0.8757121562957764	0.9259259104728699	0.1297113448381424	0.11344081908464432	30	15	t1pks-nrps - t1pks-nrps	t1pks-nrps
NC_015711.1.cluster020	NZ_CP022203.1.cluster015	0.10091625899076462	0.8083515763282776	0.7714285850524902	0.936213493347168	0.7674418687820435	0.08034390211105347	0.01021842285990715	55	17	t1pks-nrps - t1pks-nrps	t1pks-nrps
NZ_ANAH02000076.cluster011	NZ_CP022098.1.cluster026	0.24185067415237427	0.5747904181480408	0.774193525314331	0.7785797119140625	0.6857143044471741	0.25176307559013367	0.03329494595527649	31	5	t1pks-nrps - t1pks-nrps	t1pks-nrps
NZ_CP012109.1.cluster013	NZ_FNAJ01000056.cluster015	0.16967377066612244	0.6894416809082031	0.9200000166893005	0.8277992010116577	0.8392857313156128	0.15262483060359955	0.24267429113388062	54	15	t1pks-nrps - t1pks-nrps	t1pks-nrps
NC_015711.1.cluster014	NZ_CP022203.1.cluster009	0.23163364827632904	0.5903868675231934	0.6774193644523621	0.8002928495407104	0.6551724076271057	0.1677745133638382	0.26444730162620544	148	73	t1pks-nrps - t1pks-nrps	t1pks-nrps
NZ_JPMI01000003.cluster008	NZ_MPOI01000022.cluster042	0.056542620062828064	0.8901118040084839	0.9743589758872986	0.9463129043579102	0.9333333373069763	0.05188000202178955	0.06543336063623428	39	6	t1pks-nrps - t1pks-nrps	t1pks-nrps
NZ_JPMI01000003.cluster038	NZ_MPOI01000022.cluster026	0.09569089859724045	0.8177749514579773	0.7317073345184326	0.9654603600502014	0.6875	0.031926412135362625	0.038459423929452896	60	40	t1pks-nrps - t1pks-nrps	t1pks-nrps
NZ_CP011509.1.cluster028	NZ_MPOI01000022.cluster037	0.16752077639102936	0.6930216550827026	0.8055555820465088	0.8705011010169983	0.6976743936538696	0.13916455209255219	0.11100813001394272	44	23	t1pks-nrps - t1pks-nrps	t1pks-nrps
NZ_CP006003.1.cluster016	NZ_FOIB01000040.cluster016	0.050494417548179626	0.9015608429908752	1.0	0.9449895024299622	0.9655172228813171	0.03867936134338379	0.09955006837844849	30	11	t1pks-nrps - t1pks-nrps	t1pks-nrps
NC_008095.1.cluster010	NZ_CP022203.1.cluster010	0.17973394691944122	0.672836422920227	0.9166666865348816	0.8322499394416809	0.7777777910232544	0.15759527683258057	0.19821445643901825	78	26	t1pks-nrps - t1pks-nrps	t1pks-nrps
NC_015711.1.cluster020	NZ_CP012109.1.cluster009	0.28861045837402344	0.5060750842094421	0.6097561120986938	0.7547400593757629	0.557692289352417	0.2859516441822052	0.11361034959554672	55	17	t1pks-nrps - t1pks-nrps	t1pks-nrps
NZ_ANAH02000076.cluster011	NZ_MPIN01000030.cluster009	0.2107275277376175	0.6229510307312012	0.84375	0.8136895895004272	0.7027027010917664	0.2075602263212204	0.0545615628361702	31	5	t1pks-nrps - t1pks-nrps	t1pks-nrps
NZ_JPMI01000003.cluster009	NZ_MPOI01000022.cluster036	0.2604694664478302	0.5469053983688354	0.695652186870575	0.7600818872451782	0.6666666865348816	0.2703397572040558	0.19333496689796448	49	32	t1pks-nrps - t1pks-nrps	t1pks-nrps
NZ_CP012673.1.cluster023	NZ_CP012673.1.cluster023	0	1	1	1	1	0	0	1	1
NZ_FOAP01000061.cluster020	NZ_FOAP01000061.cluster020	0	1	1	1	1	0	0	1	1
NZ_CP022163.1.cluster004	NZ_CP022163.1.cluster004	0	1	1	1	1	0	0	1	1
NC_013440.1.cluster002	NC_013440.1.cluster002	0	1	1	1	1	0	0	1	1
NZ_CP022163.1.cluster031	NZ_CP022163.1.cluster031	0	1	1	1	1	0	0	1	1
NZ_CP022163.1.cluster029	NZ_CP022163.1.cluster029	0	1	1	1	1	0	0	1	1
NZ_ASRX01000001.cluster017	NZ_ASRX01000001.cluster017	0	1	1	1	1	0	0	1	1
NZ_ANAH02000076.cluster020	NZ_ANAH02000076.cluster020	0	1	1	1	1	0	0	1	1
NZ_ASRX01000001.cluster018	NZ_ASRX01000001.cluster018	0	1	1	1	1	0	0	1	1
NZ_ASRX01000001.cluster014	NZ_ASRX01000001.cluster014	0	1	1	1	1	0	0	1	1
NC_017030.1.cluster005	NC_017030.1.cluster005	0	1	1	1	1	0	0	1	1
NZ_CP012159.1.cluster001	NZ_CP012159.1.cluster001	0	1	1	1	1	0	0	1	1
NZ_CP022098.1.cluster033	NZ_CP022098.1.cluster033	0	1	1	1	1	0	0	1	1
NZ_CP022098.1.cluster041	NZ_CP022098.1.cluster041	0	1	1	1	1	0	0	1	1
NC_008095.1.cluster016	NC_008095.1.cluster016	0	1	1	1	1	0	0	1	1
NZ_FOMX01000171.cluster025	NZ_FOMX01000171.cluster025	0	1	1	1	1	0	0	1	1
NC_010162.1.cluster029	NC_010162.1.cluster029	0	1	1	1	1	0	0	1	1
NC_017030.1.cluster026	NC_017030.1.cluster026	0	1	1	1	1	0	0	1	1
NZ_CP012159.1.cluster023	NZ_CP012159.1.cluster023	0	1	1	1	1	0	0	1	1
NZ_CP011509.1.cluster034	NZ_CP011509.1.cluster034	0	1	1	1	1	0	0	1	1
NZ_MPOI01000022.cluster031	NZ_MPOI01000022.cluster031	0	1	1	1	1	0	0	1	1
NZ_JMCB01000001.cluster009	NZ_JMCB01000001.cluster009	0	1	1	1	1	0	0	1	1
NZ_FOIJ01000047.cluster023	NZ_FOIJ01000047.cluster023	0	1	1	1	1	0	0	1	1
NC_014623.1.cluster023	NC_014623.1.cluster023	0	1	1	1	1	0	0	1	1
NZ_CP012673.1.cluster013	NZ_CP012673.1.cluster013	0	1	1	1	1	0	0	1	1
NZ_CP012159.1.cluster021	NZ_CP012159.1.cluster021	0	1	1	1	1	0	0	1	1
NZ_CP006003.1.cluster022	NZ_CP006003.1.cluster022	0	1	1	1	1	0	0	1	1
NC_017030.1.cluster018	NC_017030.1.cluster018	0	1	1	1	1	0	0	1	1
NZ_CP012673.1.cluster031	NZ_CP012673.1.cluster031	0	1	1	1	1	0	0	1	1
NZ_CP012109.1.cluster017	NZ_CP012109.1.cluster017	0	1	1	1	1	0	0	1	1
NC_020126.1.cluster019	NC_020126.1.cluster019	0	1	1	1	1	0	0	1	1
NC_017030.1.cluster017	NC_017030.1.cluster017	0	1	1	1	1	0	0	1	1
NC_020126.1.cluster015	NC_020126.1.cluster015	0	1	1	1	1	0	0	1	1
NZ_FOMX01000171.cluster029	NZ_FOMX01000171.cluster029	0	1	1	1	1	0	0	1	1
NC_021658.1.cluster024	NC_021658.1.cluster024	0	1	1	1	1	0	0	1	1
NZ_MPIN01000030.cluster008	NZ_MPIN01000030.cluster008	0	1	1	1	1	0	0	1	1
NZ_FOMX01000171.cluster009	NZ_FOMX01000171.cluster009	0	1	1	1	1	0	0	1	1
NC_010162.1.cluster003	NC_010162.1.cluster003	0	1	1	1	1	0	0	1	1
NC_010162.1.cluster017	NC_010162.1.cluster017	0	1	1	1	1	0	0	1	1
NZ_CP012109.1.cluster015	NZ_CP012109.1.cluster015	0	1	1	1	1	0	0	1	1
NZ_ASRX01000001.cluster009	NZ_ASRX01000001.cluster009	0	1	1	1	1	0	0	1	1
NZ_CP011509.1.cluster021	NZ_CP011509.1.cluster021	0	1	1	1	1	0	0	1	1
NZ_ASRX01000001.cluster034	NZ_ASRX01000001.cluster034	0	1	1	1	1	0	0	1	1
NC_010162.1.cluster024	NC_010162.1.cluster024	0	1	1	1	1	0	0	1	1
NC_017030.1.cluster010	NC_017030.1.cluster010	0	1	1	1	1	0	0	1	1
NZ_CP012673.1.cluster028	NZ_CP012673.1.cluster028	0	1	1	1	1	0	0	1	1
NZ_FOMX01000171.cluster024	NZ_FOMX01000171.cluster024	0	1	1	1	1	0	0	1	1
NC_021658.1.cluster020.gbk	NC_021658.1.cluster020.gbk	0	1	1	1	1	0	0	1	1
NC_017030.1.cluster002	NC_017030.1.cluster002	0	1	1	1	1	0	0	1	1
NZ_CP012159.1.cluster029	NZ_CP012159.1.cluster029	0	1	1	1	1	0	0	1	1
NC_020126.1.cluster013	NC_020126.1.cluster013	0	1	1	1	1	0	0	1	1
NC_017030.1.cluster012	NC_017030.1.cluster012	0	1	1	1	1	0	0	1	1
NZ_CP012673.1.cluster041	NZ_CP012673.1.cluster041	0	1	1	1	1	0	0	1	1
NZ_FNAJ01000056.cluster018	NZ_FNAJ01000056.cluster018	0	1	1	1	1	0	0	1	1
NC_020126.1.cluster007	NC_020126.1.cluster007	0	1	1	1	1	0	0	1	1
NZ_CP012159.1.cluster017	NZ_CP012159.1.cluster017	0	1	1	1	1	0	0	1	1
NZ_CP012673.1.cluster011	NZ_CP012673.1.cluster011	0	1	1	1	1	0	0	1	1
NZ_JMCB01000001.cluster002	NZ_JMCB01000001.cluster002	0	1	1	1	1	0	0	1	1
NZ_CP012673.1.cluster019	NZ_CP012673.1.cluster019	0	1	1	1	1	0	0	1	1
NC_020126.1.cluster014	NC_020126.1.cluster014	0	1	1	1	1	0	0	1	1
NZ_CP012673.1.cluster018	NZ_CP012673.1.cluster018	0	1	1	1	1	0	0	1	1
NZ_FOAP01000061.cluster025	NZ_FOAP01000061.cluster025	0	1	1	1	1	0	0	1	1
NZ_CP022163.1.cluster023	NZ_CP022163.1.cluster023	0	1	1	1	1	0	0	1	1
NZ_CP012159.1.cluster022	NZ_CP012159.1.cluster022	0	1	1	1	1	0	0	1	1
NZ_CP012159.1.cluster012	NZ_CP012159.1.cluster012	0	1	1	1	1	0	0	1	1
NZ_CP012109.1.cluster022	NZ_CP012109.1.cluster022	0	1	1	1	1	0	0	1	1
NC_014623.1.cluster001	NC_014623.1.cluster001	0	1	1	1	1	0	0	1	1
NC_021658.1.cluster021	NC_021658.1.cluster021	0	1	1	1	1	0	0	1	1
NZ_JPMI01000003.cluster041	NZ_JPMI01000003.cluster041	0	1	1	1	1	0	0	1	1
NC_017030.1.cluster009	NC_017030.1.cluster009	0	1	1	1	1	0	0	1	1
NZ_CP012109.1.cluster008	NZ_CP012109.1.cluster008	0	1	1	1	1	0	0	1	1
NZ_ASRX01000001.cluster016	NZ_ASRX01000001.cluster016	0	1	1	1	1	0	0	1	1
NZ_CP012109.1.cluster007	NZ_CP012109.1.cluster007	0	1	1	1	1	0	0	1	1
NZ_CP012159.1.cluster014	NZ_CP012159.1.cluster014	0	1	1	1	1	0	0	1	1
NZ_ASRX01000001.cluster003	NZ_ASRX01000001.cluster003	0	1	1	1	1	0	0	1	1
NC_021658.1.cluster013	NC_021658.1.cluster013	0	1	1	1	1	0	0	1	1
NZ_MPOI01000022.cluster006	NZ_MPOI01000022.cluster006	0	1	1	1	1	0	0	1	1
NC_021658.1.cluster023	NC_021658.1.cluster023	0	1	1	1	1	0	0	1	1
NC_021658.1.cluster017	NC_021658.1.cluster017	0	1	1	1	1	0	0	1	1
NZ_CP022098.1.cluster034	NZ_CP022098.1.cluster034	0	1	1	1	1	0	0	1	1
NC_021658.1.cluster035	NC_021658.1.cluster035	0	1	1	1	1	0	0	1	1
NC_014623.1.cluster007	NC_014623.1.cluster007	0	1	1	1	1	0	0	1	1
NZ_FOIJ01000047.cluster011	NZ_FOIJ01000047.cluster011	0	1	1	1	1	0	0	1	1
NC_014623.1.cluster009	NC_014623.1.cluster009	0	1	1	1	1	0	0	1	1
NZ_ASRX01000001.cluster024	NZ_ASRX01000001.cluster024	0	1	1	1	1	0	0	1	1
NZ_FOMX01000171.cluster003	NZ_FOMX01000171.cluster003	0	1	1	1	1	0	0	1	1
NZ_ASRX01000001.cluster025	NZ_ASRX01000001.cluster025	0	1	1	1	1	0	0	1	1
NC_008095.1.cluster011	NC_008095.1.cluster011	0	1	1	1	1	0	0	1	1
NZ_MPOI01000022.cluster008	NZ_MPOI01000022.cluster008	0	1	1	1	1	0	0	1	1
NZ_FOMX01000171.cluster022	NZ_FOMX01000171.cluster022	0	1	1	1	1	0	0	1	1
NZ_CP012673.1.cluster040	NZ_CP012673.1.cluster040	0	1	1	1	1	0	0	1	1
