# Supplementary material for: Survey of Biosynthetic Gene Clusters from Sequenced Myxobacteria Reveals Unexplored Biosynthetic Potential
Source: Microorganisms. 2019 Jun 24;7(6):181. doi: 10.3390/microorganisms7060181 (PMC6616573; doi:10.3390/microorganisms7060181)
Supplement: Supplementary file 1 [file microorganisms-07-00181-s001.zip › BiGSCAPE files/PKSI_c0.30.network]

Clustername 1	Clustername 2	Raw distance	Squared similarity	Jaccard index	DSS index	Adjacency index	raw DSS non-anchor	raw DSS anchor	Non-anchor domains	Anchor domains	Combined group	Shared group
NZ_CP022203.1.cluster004	NZ_FNAJ01000056.cluster011	0.15336456894874573	0.716791570186615	0.875	0.8414062857627869	0.7333333492279053	0.17189183831214905	0.03226169943809509	38	4	t1pks - t1pks	t1pks
NC_015711.1.cluster009	NZ_CP022203.1.cluster004	0.03751097992062569	0.9263851046562195	0.949999988079071	0.9676234126091003	0.9047619104385376	0.03409838303923607	0.01601969264447689	38	4	t1pks - t1pks	t1pks
NZ_CP006003.1.cluster034	NZ_FOIB01000040.cluster040	0.016864849254488945	0.9665547013282776	0.9655172228813171	0.9900469183921814	0.9142857193946838	0.008159204386174679	0.028490029275417328	31	3	t1pks - t1pks	t1pks
NZ_ANAH02000076.cluster039	NZ_MPIN01000030.cluster024	0.18630869686603546	0.6620935201644897	0.75	0.8377517461776733	0.6000000238418579	0.19469612836837769	0.020288916304707527	35	8	t1pks - t1pks	t1pks
NC_007760.1.cluster003	NC_011891.1.cluster003	0.17257994413375854	0.6846239566802979	0.7027027010917664	0.8681607842445374	0.6511628031730652	0.1523173600435257	0.05248633027076721	31	8	t1pks - t1pks	t1pks
NZ_CP022163.1.cluster001	NZ_MPOI01000022.cluster027	0.26599904894828796	0.5387573838233948	0.6666666865348816	0.7591630220413208	0.5185185074806213	0.2408369481563568	0.0	18	0	t1pks - t1pks	t1pks
NZ_CP011509.1.cluster011	NZ_JPMI01000003.cluster033	0.21328140795230865	0.6189261674880981	0.7297297120094299	0.8083682656288147	0.5909090638160706	0.22421568632125854	0.04907700791954994	35	8	t1pks - t1pks	t1pks
NZ_JPMI01000003.cluster010	NZ_MPOI01000022.cluster027	0.21943330764770508	0.6092843413352966	0.7142857313156128	0.8035480976104736	0.6363636255264282	0.20415817201137543	0.06544502824544907	17	1	t1pks - t1pks	t1pks
NC_011145.1.cluster003	NC_011891.1.cluster003	0.2678130269050598	0.5360977649688721	0.6976743936538696	0.746182382106781	0.5799999833106995	0.2981652319431305	0.026536202058196068	41	8	t1pks - t1pks	t1pks
NZ_CP006003.1.cluster010	NZ_FOIB01000040.cluster009	0.04923845827579498	0.9039475321769714	0.9285714030265808	0.9577041268348694	0.931034505367279	0.04500644654035568	0.004347825888544321	28	2	t1pks - t1pks	t1pks
NC_015711.1.cluster009	NZ_FNAJ01000056.cluster011	0.15512676537036896	0.7138108015060425	0.875	0.8390876054763794	0.7333333492279053	0.1733265370130539	0.04297834634780884	38	4	t1pks - t1pks	t1pks
NC_008095.1.cluster005	NZ_CP022203.1.cluster004	0.2860197424888611	0.5097678303718567	0.7346938848495483	0.7102039456367493	0.6296296119689941	0.31123095750808716	0.037935856729745865	47	4	t1pks - t1pks	t1pks
NC_008095.1.cluster007	NZ_FNAJ01000056.cluster007	0.05118611827492714	0.9002477526664734	0.9230769276618958	0.9585055708885193	0.8636363744735718	0.04292105510830879	0.023899422958493233	37	3	t1pks - t1pks	t1pks
NC_008095.1.cluster005	NZ_FNAJ01000056.cluster011	0.2561175525188446	0.5533611178398132	0.7446808218955994	0.7460207343101501	0.6538461446762085	0.27421510219573975	0.016208402812480927	47	4	t1pks - t1pks	t1pks
NZ_JPMI01000003.cluster033	NZ_MPOI01000022.cluster028	0.1475098729133606	0.7267394065856934	0.8285714387893677	0.8651598691940308	0.6341463327407837	0.16326744854450226	0.010470714420080185	35	8	t1pks - t1pks	t1pks
NC_008095.1.cluster005	NC_015711.1.cluster009	0.28585749864578247	0.5099995136260986	0.7346938848495483	0.7104174494743347	0.6296296119689941	0.310079962015152	0.0487380251288414	47	4	t1pks - t1pks	t1pks
NZ_FOAP01000061.cluster011	NZ_FOIJ01000047.cluster009	0.22989732027053833	0.5930581092834473	0.804347813129425	0.7612668871879578	0.7291666865348816	0.24832038581371307	0.023020025342702866	45	2	t1pks - t1pks	t1pks
NZ_ANAH02000076.cluster039	NZ_CP022098.1.cluster009	0.11880429089069366	0.7765058875083923	0.8648648858070374	0.8903154134750366	0.7142857313156128	0.1320452094078064	0.00906172301620245	36	8	t1pks - t1pks	t1pks
NZ_CP011509.1.cluster032	NZ_MPOI01000022.cluster027	0.10186906903982162	0.8066391944885254	0.75	0.9462249279022217	0.699999988079071	0.04810478910803795	0.13315926492214203	14	1	t1pks - t1pks	t1pks
NZ_CP022098.1.cluster009	NZ_MPIN01000030.cluster024	0.17273829877376556	0.6843619346618652	0.8205128312110901	0.8340262770652771	0.644444465637207	0.1975821703672409	0.019784502685070038	37	8	t1pks - t1pks	t1pks
NZ_CP011509.1.cluster032	NZ_JPMI01000003.cluster010	0.17890077829360962	0.6742039322853088	0.7777777910232544	0.8355106711387634	0.75	0.18769395351409912	0.04846623167395592	45	9	t1pks - t1pks	t1pks
NZ_CP011509.1.cluster011	NZ_MPOI01000022.cluster028	0.19485680758953094	0.6482555270195007	0.8235294222831726	0.8032456636428833	0.675000011920929	0.23132580518722534	0.045504067093133926	35	8	t1pks - t1pks	t1pks
NZ_CP012673.1.cluster012	NZ_CP012673.1.cluster012	0	1	1	1	1	0	0	1	1
NZ_CP012159.1.cluster031	NZ_CP012159.1.cluster031	0	1	1	1	1	0	0	1	1
NZ_FOAP01000061.cluster013	NZ_FOAP01000061.cluster013	0	1	1	1	1	0	0	1	1
NC_014623.1.cluster019	NC_014623.1.cluster019	0	1	1	1	1	0	0	1	1
NC_017030.1.cluster022	NC_017030.1.cluster022	0	1	1	1	1	0	0	1	1
NC_021658.1.cluster029	NC_021658.1.cluster029	0	1	1	1	1	0	0	1	1
NZ_CP022163.1.cluster017	NZ_CP022163.1.cluster017	0	1	1	1	1	0	0	1	1
NC_017030.1.cluster006	NC_017030.1.cluster006	0	1	1	1	1	0	0	1	1
NZ_BAZG01000344.cluster001	NZ_BAZG01000344.cluster001	0	1	1	1	1	0	0	1	1
NZ_CP012159.1.cluster009	NZ_CP012159.1.cluster009	0	1	1	1	1	0	0	1	1
NZ_FOIB01000040.cluster006	NZ_FOIB01000040.cluster006	0	1	1	1	1	0	0	1	1
NC_021658.1.cluster016	NC_021658.1.cluster016	0	1	1	1	1	0	0	1	1
NC_014623.1.cluster029	NC_014623.1.cluster029	0	1	1	1	1	0	0	1	1
NZ_MPOI01000022.cluster014	NZ_MPOI01000022.cluster014	0	1	1	1	1	0	0	1	1
NZ_CP012159.1.cluster019	NZ_CP012159.1.cluster019	0	1	1	1	1	0	0	1	1
NZ_CP011509.1.cluster010	NZ_CP011509.1.cluster010	0	1	1	1	1	0	0	1	1
NZ_CP012673.1.cluster021	NZ_CP012673.1.cluster021	0	1	1	1	1	0	0	1	1
NZ_FOIB01000040.cluster045	NZ_FOIB01000040.cluster045	0	1	1	1	1	0	0	1	1
NC_013440.1.cluster004	NC_013440.1.cluster004	0	1	1	1	1	0	0	1	1
NZ_ABCS01000231.cluster019	NZ_ABCS01000231.cluster019	0	1	1	1	1	0	0	1	1
NZ_ASRX01000001.cluster008	NZ_ASRX01000001.cluster008	0	1	1	1	1	0	0	1	1
NC_014623.1.cluster011	NC_014623.1.cluster011	0	1	1	1	1	0	0	1	1
NC_020126.1.cluster018	NC_020126.1.cluster018	0	1	1	1	1	0	0	1	1
NZ_ASRX01000001.cluster033	NZ_ASRX01000001.cluster033	0	1	1	1	1	0	0	1	1
NZ_JMCB01000001.cluster032	NZ_JMCB01000001.cluster032	0	1	1	1	1	0	0	1	1
NZ_CP012673.1.cluster025	NZ_CP012673.1.cluster025	0	1	1	1	1	0	0	1	1
NZ_ANAH02000076.cluster003	NZ_ANAH02000076.cluster003	0	1	1	1	1	0	0	1	1
NZ_ABCS01000231.cluster005	NZ_ABCS01000231.cluster005	0	1	1	1	1	0	0	1	1
NC_013440.1.cluster001	NC_013440.1.cluster001	0	1	1	1	1	0	0	1	1
NZ_JPMI01000003.cluster042	NZ_JPMI01000003.cluster042	0	1	1	1	1	0	0	1	1
NC_021658.1.cluster028	NC_021658.1.cluster028	0	1	1	1	1	0	0	1	1
NZ_ABCS01000231.cluster010	NZ_ABCS01000231.cluster010	0	1	1	1	1	0	0	1	1
NZ_CP012673.1.cluster038	NZ_CP012673.1.cluster038	0	1	1	1	1	0	0	1	1
NZ_ABCS01000231.cluster004	NZ_ABCS01000231.cluster004	0	1	1	1	1	0	0	1	1
NZ_ASRX01000001.cluster037	NZ_ASRX01000001.cluster037	0	1	1	1	1	0	0	1	1
NZ_JMCB01000001.cluster008	NZ_JMCB01000001.cluster008	0	1	1	1	1	0	0	1	1
NZ_CP012159.1.cluster018	NZ_CP012159.1.cluster018	0	1	1	1	1	0	0	1	1
NZ_CP012673.1.cluster020	NZ_CP012673.1.cluster020	0	1	1	1	1	0	0	1	1
NZ_ABCS01000231.cluster001	NZ_ABCS01000231.cluster001	0	1	1	1	1	0	0	1	1
