# Supplementary material for: Survey of Biosynthetic Gene Clusters from Sequenced Myxobacteria Reveals Unexplored Biosynthetic Potential
Source: Microorganisms. 2019 Jun 24;7(6):181. doi: 10.3390/microorganisms7060181 (PMC6616573; doi:10.3390/microorganisms7060181)
Supplement: Supplementary file 1 [file microorganisms-07-00181-s001.zip › BiGSCAPE files/PKSother_c0.30.network]

Clustername 1	Clustername 2	Raw distance	Squared similarity	Jaccard index	DSS index	Adjacency index	raw DSS non-anchor	raw DSS anchor	Non-anchor domains	Anchor domains	Combined group	Shared group
NC_011891.1.cluster001	NZ_BAZG01000344.cluster004	0.05306502804160118	0.8966858386993408	0.9444444179534912	0.9353622794151306	0.9523809552192688	0.05742077901959419	0.07546316832304001	18	3	t3pks - t3pks	t3pks
NZ_CP012109.1.cluster001	NZ_CP022203.1.cluster021	0.2062000036239624	0.6301184296607971	0.8974359035491943	0.8003923892974854	0.7906976938247681	0.2232309728860855	0.12480022758245468	38	3	t3pks - t3pks	t3pks
NC_007760.1.cluster001	NC_011145.1.cluster001	0.1152406558394432	0.7827991247177124	0.9743589758872986	0.9111495614051819	0.8723404407501221	0.08542389422655106	0.10084336996078491	42	3	t3pks - t3pks	t3pks
NZ_CP022203.1.cluster021	NZ_FNAJ01000056.cluster012	0.20843122899532318	0.6265811324119568	0.8947368264198303	0.8799024224281311	0.75	0.1276760697364807	0.09736209362745285	36	3	t3pks - t3pks	t3pks
NZ_CP011509.1.cluster037	NZ_JPMI01000003.cluster050	0.19996578991413116	0.6400547623634338	0.7692307829856873	0.8147621154785156	0.7931034564971924	0.2742309868335724	0.0925367996096611	25	6	t3pks - t3pks	t3pks
NZ_JPMI01000003.cluster050	NZ_MPOI01000022.cluster007	0.11165794730186462	0.7891516089439392	0.9599999785423279	0.9344022274017334	0.8666666746139526	0.1113341748714447	0.01604996994137764	26	6	t3pks - t3pks	t3pks
NZ_ANAH02000076.cluster031	NZ_MPIN01000030.cluster020	0.18926292657852173	0.6572945713996887	0.8888888955116272	0.9145057201385498	0.761904776096344	0.11019987612962723	0.04843587055802345	36	6	t3pks - t3pks	t3pks
NC_008095.1.cluster023	NZ_FNAJ01000056.cluster012	0.03768344223499298	0.9260531663894653	1.0	0.9367263913154602	0.9743589758872986	0.07673713564872742	0.020638979971408844	38	3	t3pks - t3pks	t3pks
NZ_CP011509.1.cluster037	NZ_MPOI01000022.cluster007	0.2704443037509918	0.5322515368461609	0.8181818127632141	0.8378973007202148	0.6785714030265808	0.1961301565170288	0.0912121832370758	50	6	t3pks - t3pks	t3pks
NZ_ASRX01000001.cluster005	NZ_CP012159.1.cluster003	0.18544906377792358	0.6634932160377502	0.9444444179534912	0.7746383547782898	0.8333333134651184	0.23539786040782928	0.21281640231609344	15	3	t3pks - t3pks	t3pks
NC_007760.1.cluster001	NZ_BAZG01000344.cluster004	0.04812713339924812	0.9060619473457336	0.9444444179534912	0.9507932066917419	0.9523809552192688	0.022503215819597244	0.0892622247338295	18	3	t3pks - t3pks	t3pks
NZ_CP022098.1.cluster045	NZ_MPIN01000030.cluster020	0.16432534158229828	0.6983521580696106	0.8888888955116272	0.9011175036430359	0.8048780560493469	0.13207948207855225	0.04908708855509758	36	6	t3pks - t3pks	t3pks
NZ_ANAH02000076.cluster031	NZ_CP022098.1.cluster045	0.16141340136528015	0.7032274603843689	0.8857142925262451	0.9205831289291382	0.800000011920929	0.1023227721452713	0.04505801573395729	36	6	t3pks - t3pks	t3pks
NC_011145.1.cluster001	NZ_BAZG01000344.cluster004	0.0559827946126461	0.891168475151062	0.9444444179534912	0.9262442588806152	0.9523809552192688	0.06356177479028702	0.08904674649238586	18	3	t3pks - t3pks	t3pks
NZ_FOAP01000061.cluster009	NZ_FOIJ01000047.cluster008	0.16264772415161133	0.7011588215827942	0.9354838728904724	0.9049202799797058	0.8055555820465088	0.11407890170812607	0.044415183365345	32	3	t3pks - t3pks	t3pks
NC_007760.1.cluster001	NC_011891.1.cluster001	0.15431125462055206	0.7151894569396973	0.949999988079071	0.908083438873291	0.8163265585899353	0.09120374917984009	0.09441133588552475	42	3	t3pks - t3pks	t3pks
NC_008095.1.cluster023	NZ_CP012109.1.cluster001	0.2945230305194855	0.49769774079322815	0.8048780560493469	0.7725502848625183	0.6739130616188049	0.26050660014152527	0.12552429735660553	37	3	t3pks - t3pks	t3pks
NC_008095.1.cluster023	NZ_CP022203.1.cluster021	0.24408671259880066	0.5714048743247986	0.8947368264198303	0.8167744874954224	0.7272727489471436	0.21042504906654358	0.09709372371435165	38	3	t3pks - t3pks	t3pks
NZ_CP006003.1.cluster036	NZ_FOIB01000040.cluster038	0.15544213354587555	0.7132779955863953	0.8888888955116272	0.9501407742500305	0.7948718070983887	0.06613799929618835	0.005092664621770382	33	3	t3pks - t3pks	t3pks
NC_011145.1.cluster001	NC_011891.1.cluster001	0.05484325438737869	0.8933212757110596	0.9750000238418579	0.9642531275749207	0.936170220375061	0.037608541548252106	0.029075907543301582	43	3	t3pks - t3pks	t3pks
NC_014623.1.cluster010	NC_014623.1.cluster010	0	1	1	1	1	0	0	1	1
NC_010162.1.cluster011	NC_010162.1.cluster011	0	1	1	1	1	0	0	1	1
NZ_MPIN01000030.cluster012	NZ_MPIN01000030.cluster012	0	1	1	1	1	0	0	1	1
NC_020126.1.cluster006	NC_020126.1.cluster006	0	1	1	1	1	0	0	1	1
NZ_CP011125.1.cluster007	NZ_CP011125.1.cluster007	0	1	1	1	1	0	0	1	1
NC_015711.1.cluster005	NC_015711.1.cluster005	0	1	1	1	1	0	0	1	1
NZ_CP022163.1.cluster008	NZ_CP022163.1.cluster008	0	1	1	1	1	0	0	1	1
NC_017030.1.cluster032	NC_017030.1.cluster032	0	1	1	1	1	0	0	1	1
NZ_FOMX01000171.cluster006	NZ_FOMX01000171.cluster006	0	1	1	1	1	0	0	1	1
NZ_ANAH02000076.cluster006	NZ_ANAH02000076.cluster006	0	1	1	1	1	0	0	1	1
NC_021658.1.cluster022	NC_021658.1.cluster022	0	1	1	1	1	0	0	1	1
NZ_ABCS01000231.cluster003	NZ_ABCS01000231.cluster003	0	1	1	1	1	0	0	1	1
NC_010162.1.cluster018	NC_010162.1.cluster018	0	1	1	1	1	0	0	1	1
NZ_ABCS01000231.cluster017	NZ_ABCS01000231.cluster017	0	1	1	1	1	0	0	1	1
NZ_ABCS01000231.cluster025	NZ_ABCS01000231.cluster025	0	1	1	1	1	0	0	1	1
NZ_ABCS01000231.cluster006	NZ_ABCS01000231.cluster006	0	1	1	1	1	0	0	1	1
NZ_ABCS01000231.cluster020	NZ_ABCS01000231.cluster020	0	1	1	1	1	0	0	1	1
NC_010162.1.cluster010	NC_010162.1.cluster010	0	1	1	1	1	0	0	1	1
NC_020126.1.cluster026	NC_020126.1.cluster026	0	1	1	1	1	0	0	1	1
NZ_CP012109.1.cluster019	NZ_CP012109.1.cluster019	0	1	1	1	1	0	0	1	1
NZ_JMCB01000001.cluster001	NZ_JMCB01000001.cluster001	0	1	1	1	1	0	0	1	1
NC_014623.1.cluster004	NC_014623.1.cluster004	0	1	1	1	1	0	0	1	1
NZ_CP022098.1.cluster024	NZ_CP022098.1.cluster024	0	1	1	1	1	0	0	1	1
NZ_CP012332.1.cluster002	NZ_CP012332.1.cluster002	0	1	1	1	1	0	0	1	1
NZ_CP012109.1.cluster011	NZ_CP012109.1.cluster011	0	1	1	1	1	0	0	1	1
NZ_ABCS01000231.cluster018	NZ_ABCS01000231.cluster018	0	1	1	1	1	0	0	1	1
NC_021658.1.cluster007	NC_021658.1.cluster007	0	1	1	1	1	0	0	1	1
NC_010162.1.cluster007	NC_010162.1.cluster007	0	1	1	1	1	0	0	1	1
NC_009675.1.cluster004	NC_009675.1.cluster004	0	1	1	1	1	0	0	1	1
NZ_JPMI01000003.cluster012	NZ_JPMI01000003.cluster012	0	1	1	1	1	0	0	1	1
NC_010162.1.cluster013	NC_010162.1.cluster013	0	1	1	1	1	0	0	1	1
NC_021658.1.cluster012	NC_021658.1.cluster012	0	1	1	1	1	0	0	1	1
NZ_MPOI01000022.cluster041	NZ_MPOI01000022.cluster041	0	1	1	1	1	0	0	1	1
NZ_CP012332.1.cluster003	NZ_CP012332.1.cluster003	0	1	1	1	1	0	0	1	1
NZ_JMCB01000001.cluster011	NZ_JMCB01000001.cluster011	0	1	1	1	1	0	0	1	1
NZ_CP022163.1.cluster011	NZ_CP022163.1.cluster011	0	1	1	1	1	0	0	1	1
NZ_CP012673.1.cluster014	NZ_CP012673.1.cluster014	0	1	1	1	1	0	0	1	1
