# Supplementary material for: Survey of Biosynthetic Gene Clusters from Sequenced Myxobacteria Reveals Unexplored Biosynthetic Potential
Source: Microorganisms. 2019 Jun 24;7(6):181. doi: 10.3390/microorganisms7060181 (PMC6616573; doi:10.3390/microorganisms7060181)
Supplement: Supplementary file 1 [file microorganisms-07-00181-s001.zip › BiGSCAPE files/RiPPs_c0.30.network]

Clustername 1	Clustername 2	Raw distance	Squared similarity	Jaccard index	DSS index	Adjacency index	raw DSS non-anchor	raw DSS anchor	Non-anchor domains	Anchor domains	Combined group	Shared group
NC_015711.1.cluster023	NZ_CP022203.1.cluster018	0.011647512204945087	0.976840615272522	1.0	0.983595073223114	1.0	0.016404947265982628	0.0	9	0	bacteriocin - bacteriocin	bacteriocin
NZ_CP011509.1.cluster025	NZ_FNAJ01000056.cluster008	0.14095564186573029	0.737957239151001	0.875	0.8554615378379822	0.6666666865348816	0.14453846216201782	0.0	10	0	bacteriocin - bacteriocin	bacteriocin
NC_008095.1.cluster006	NZ_CP022203.1.cluster005	0.0802101120352745	0.8460134267807007	0.9230769276618958	0.9185375571250916	0.9166666865348816	0.0773027315735817	0.12721893191337585	11	1	lantipeptide - lantipeptide	lantipeptide
NZ_CP012109.1.cluster012	NZ_CP022203.1.cluster013	0.12876370549201965	0.7590526938438416	0.8999999761581421	0.8623046278953552	0.699999988079071	0.13769535720348358	0.0	9	0	bacteriocin - bacteriocin	bacteriocin
NC_008095.1.cluster008	NZ_MPOI01000022.cluster032	0.2816445529460907	0.5160345435142517	0.75	0.7054302096366882	0.75	0.29456979036331177	0.0	11	0	bacteriocin - bacteriocin	bacteriocin
NC_015711.1.cluster013	NZ_FOIB01000040.cluster023	0.06130906939506531	0.8811406493186951	1.0	0.9136492013931274	1.0	0.08635079860687256	0.0	11	0	bacteriocin - bacteriocin	bacteriocin
NZ_CP011509.1.cluster025	NZ_JPMI01000003.cluster039	0.12463309615850449	0.7662672400474548	0.8571428656578064	0.8828105330467224	0.8571428656578064	0.11718947440385818	0.0	10	0	bacteriocin - bacteriocin	bacteriocin
NC_015711.1.cluster018	NZ_CP012109.1.cluster012	0.1926078200340271	0.6518821716308594	0.8999999761581421	0.7723833322525024	0.699999988079071	0.22761663794517517	0.0	10	0	bacteriocin - bacteriocin	bacteriocin
NC_008095.1.cluster008	NZ_CP012109.1.cluster018	0.024211693555116653	0.9521628022193909	1.0	0.9658990502357483	1.0	0.0341009758412838	0.0	11	0	bacteriocin - bacteriocin	bacteriocin
NC_020126.1.cluster016	NZ_CP011509.1.cluster025	0.1919894516468048	0.6528810858726501	0.875	0.7835829257965088	0.6666666865348816	0.21641705930233002	0.0	11	0	bacteriocin - bacteriocin	bacteriocin
NC_008095.1.cluster014	NC_015711.1.cluster018	0.1985533982515335	0.6423166394233704	0.7272727489471436	0.836117684841156	0.4166666567325592	0.1638823002576828	0.0	9	0	bacteriocin - bacteriocin	bacteriocin
NZ_CP006003.1.cluster025	NZ_FNAJ01000056.cluster008	0.056915100663900375	0.8894091248512268	1.0	0.9198378920555115	1.0	0.08016210794448853	0.0	11	0	bacteriocin - bacteriocin	bacteriocin
NC_020126.1.cluster016	NZ_CP022203.1.cluster008	0.06854339689016342	0.8676114082336426	1.0	0.9034600257873535	1.0	0.09653999656438828	0.0	11	0	bacteriocin - bacteriocin	bacteriocin
NZ_CP022098.1.cluster035	NZ_MPIN01000030.cluster013	0.09584566205739975	0.8174950480461121	0.9090909361839294	0.9021379947662354	0.9090909361839294	0.09786201268434525	0.0	13	0	bacteriocin - bacteriocin	bacteriocin
NZ_CP012109.1.cluster018	NZ_FOIB01000040.cluster023	0.06413307040929794	0.8758469223976135	1.0	0.9096717238426208	1.0	0.09032827615737915	0.0	11	0	bacteriocin - bacteriocin	bacteriocin
NZ_CP006003.1.cluster025	NZ_CP011509.1.cluster025	0.19477690756320953	0.6483842134475708	0.875	0.7796569466590881	0.6666666865348816	0.22034306824207306	0.0	11	0	bacteriocin - bacteriocin	bacteriocin
NZ_CP011509.1.cluster025	NZ_CP022203.1.cluster008	0.1437681019306183	0.73313307762146	0.875	0.8515003323554993	0.6666666865348816	0.14849966764450073	0.0	10	0	bacteriocin - bacteriocin	bacteriocin
NZ_CP011509.1.cluster025	NZ_CP012109.1.cluster018	0.13859900832176208	0.7420116662979126	0.875	0.8587807416915894	0.6666666865348816	0.14121927320957184	0.0	10	0	bacteriocin - bacteriocin	bacteriocin
NZ_CP011509.1.cluster018	NZ_JPMI01000003.cluster021	0.17587579786777496	0.6791806817054749	0.6666666865348816	0.8917912840843201	0.4285714328289032	0.10820870101451874	0.0	5	0	bacteriocin - bacteriocin	bacteriocin
NZ_CP022203.1.cluster008	NZ_FNAJ01000056.cluster008	0.021813010796904564	0.9568498134613037	1.0	0.9692774415016174	1.0	0.03072255104780197	0.0	11	0	bacteriocin - bacteriocin	bacteriocin
NC_008095.1.cluster008	NC_017030.1.cluster020	0.12694554030895233	0.7622240781784058	0.8888888955116272	0.869247317314148	0.699999988079071	0.13075271248817444	0.0	11	0	bacteriocin - bacteriocin	bacteriocin
NC_014623.1.cluster026	NZ_FOIJ01000047.cluster002	0.10884297639131546	0.7941608428955078	0.9487179517745972	0.8689360022544861	0.8571428656578064	0.13103486597537994	0.13225805759429932	41	1	thiopeptide - thiopeptide	thiopeptide
NZ_CP022203.1.cluster008	NZ_JPMI01000003.cluster039	0.28566473722457886	0.5102748870849609	0.75	0.6997680068016052	0.75	0.30023202300071716	0.0	11	0	bacteriocin - bacteriocin	bacteriocin
NZ_ANAH02000076.cluster026	NZ_CP022098.1.cluster004	0.24771183729171753	0.5659374594688416	0.6666666865348816	0.7893260717391968	0.5199999809265137	0.22369158267974854	0.09351533651351929	18	2	bacteriocin-lantipeptide - bacteriocin-lantipeptide	bacteriocin-lantipeptide
NC_017030.1.cluster020	NC_020126.1.cluster016	0.1836388111114502	0.6664456129074097	0.8888888955116272	0.7893975973129272	0.699999988079071	0.21060238778591156	0.0	12	0	bacteriocin - bacteriocin	bacteriocin
NC_015711.1.cluster013	NZ_CP006003.1.cluster025	0.061246227473020554	0.8812586665153503	1.0	0.9137377142906189	1.0	0.0862622931599617	0.0	11	0	bacteriocin - bacteriocin	bacteriocin
NZ_CP011509.1.cluster025	NZ_FOIB01000040.cluster023	0.13919760286808014	0.7409807443618774	0.875	0.8579376339912415	0.6666666865348816	0.14206235110759735	0.0	10	0	bacteriocin - bacteriocin	bacteriocin
NC_008095.1.cluster014	NZ_CP022203.1.cluster013	0.19729827344417572	0.6443300843238831	0.7272727489471436	0.8378854990005493	0.4166666567325592	0.16211450099945068	0.0	9	0	bacteriocin - bacteriocin	bacteriocin
NC_008095.1.cluster008	NZ_FOIB01000040.cluster023	0.05653519183397293	0.8901258707046509	1.0	0.9203729629516602	1.0	0.07962702959775925	0.0	11	0	bacteriocin - bacteriocin	bacteriocin
NC_015711.1.cluster010	NZ_CP012109.1.cluster021	0.15987761318683624	0.7058056592941284	0.9166666865348816	0.8089645504951477	0.9090909361839294	0.18849915266036987	0.21893490850925446	11	1	lantipeptide - lantipeptide	lantipeptide
NC_015711.1.cluster019	NZ_CP022203.1.cluster014	0.17289887368679047	0.6840962767601013	0.7777777910232544	0.847247302532196	0.7777777910232544	0.15275271236896515	0.0	9	0	bacteriocin - bacteriocin	bacteriocin
NZ_FNAJ01000056.cluster008	NZ_JPMI01000003.cluster039	0.28225958347320557	0.51515132188797	0.75	0.7045639753341675	0.75	0.2954360246658325	0.0	11	0	bacteriocin - bacteriocin	bacteriocin
NC_008095.1.cluster008	NC_014623.1.cluster021	0.10774177312850952	0.7961247563362122	1.0	0.8482510447502136	1.0	0.15174898505210876	0.0	11	0	bacteriocin - bacteriocin	bacteriocin
NZ_ANAH02000076.cluster026	NZ_MPIN01000030.cluster032	0.27387043833732605	0.5272641777992249	0.6086956262588501	0.7761294841766357	0.4642857015132904	0.2356487661600113	0.11786633729934692	18	2	bacteriocin-lantipeptide - bacteriocin-lantipeptide	bacteriocin-lantipeptide
NZ_CP006003.1.cluster025	NZ_FOIB01000040.cluster023	0.0019007902592420578	0.9962020516395569	1.0	0.9973228573799133	1.0	0.00267716939561069	0.0	11	0	bacteriocin - bacteriocin	bacteriocin
NZ_CP022203.1.cluster013	NZ_FNAJ01000056.cluster016	0.25737249851226807	0.5514956116676331	0.7272727489471436	0.7532739043235779	0.4166666567325592	0.2467261105775833	0.0	10	0	bacteriocin - bacteriocin	bacteriocin
NC_020126.1.cluster012	NZ_CP006003.1.cluster018	0.1447027623653412	0.7315333485603333	1.0	0.7961933016777039	1.0	0.20380671322345734	0.0	5	0	bacteriocin - bacteriocin	bacteriocin
NZ_ANAH02000076.cluster038	NZ_CP022098.1.cluster002	0.037238772958517075	0.9269091486930847	1.0	0.9475510120391846	1.0	0.052448976784944534	0.0	8	0	bacteriocin - bacteriocin	bacteriocin
NC_008095.1.cluster008	NC_015711.1.cluster013	0.016519412398338318	0.9672340750694275	1.0	0.9767332077026367	1.0	0.023266777396202087	0.0	11	0	bacteriocin - bacteriocin	bacteriocin
NC_017030.1.cluster020	NZ_CP022203.1.cluster008	0.17878274619579315	0.6743977665901184	0.8888888955116272	0.7962371110916138	0.699999988079071	0.20376287400722504	0.0	12	0	bacteriocin - bacteriocin	bacteriocin
NZ_CP022203.1.cluster005	NZ_FNAJ01000056.cluster024	0.19112944602966309	0.6542715430259705	0.8461538553237915	0.7958090305328369	0.692307710647583	0.21109843254089355	0.12130177766084671	12	1	lantipeptide - lantipeptide	lantipeptide
NZ_FOAP01000061.cluster018	NZ_FOIJ01000047.cluster002	0.01679440774023533	0.9666932225227356	1.0	0.9763458967208862	1.0	0.02318534255027771	0.04193548485636711	39	1	thiopeptide - thiopeptide	thiopeptide
NZ_CP012109.1.cluster018	NZ_MPOI01000022.cluster032	0.2806653380393982	0.5174423456192017	0.75	0.706809401512146	0.75	0.2931906282901764	0.0	11	0	bacteriocin - bacteriocin	bacteriocin
NC_017030.1.cluster020	NZ_FOIB01000040.cluster023	0.17808856070041656	0.6755384206771851	0.8888888955116272	0.7972148656845093	0.699999988079071	0.20278513431549072	0.0	12	0	bacteriocin - bacteriocin	bacteriocin
NZ_CP006003.1.cluster025	NZ_JMCB01000001.cluster007	0.108185313642025	0.7953334450721741	1.0	0.8476263284683228	1.0	0.15237368643283844	0.0	11	0	bacteriocin - bacteriocin	bacteriocin
NZ_CP011509.1.cluster004	NZ_JPMI01000003.cluster025	0.044702015817165375	0.9125942587852478	1.0	0.9370394349098206	1.0	0.06296058744192123	0.0	5	0	bacteriocin - bacteriocin	bacteriocin
NZ_FOIB01000040.cluster023	NZ_JPMI01000003.cluster039	0.28131920099258423	0.5165020823478699	0.75	0.7058884501457214	0.75	0.29411154985427856	0.0	11	0	bacteriocin - bacteriocin	bacteriocin
NZ_JPMI01000003.cluster016	NZ_MPOI01000022.cluster021	0.1746571660041809	0.6811907887458801	0.800000011920929	0.8375720977783203	0.6666666865348816	0.16242791712284088	0.0	14	0	microviridin - microviridin	microviridin
NC_015711.1.cluster013	NZ_JPMI01000003.cluster039	0.2845745086669922	0.511833667755127	0.75	0.7013035416603088	0.75	0.29869648814201355	0.0	11	0	bacteriocin - bacteriocin	bacteriocin
NC_008095.1.cluster008	NZ_FNAJ01000056.cluster008	0.0012571861734613776	0.9974871873855591	1.0	0.9982293248176575	1.0	0.001770684728398919	0.0	11	0	bacteriocin - bacteriocin	bacteriocin
NC_015711.1.cluster010	NZ_FNAJ01000056.cluster024	0.12370577454566956	0.7678915858268738	0.9166666865348816	0.8621515035629272	0.75	0.13908378779888153	0.12426035851240158	11	1	lantipeptide - lantipeptide	lantipeptide
NC_020126.1.cluster016	NZ_FOIB01000040.cluster023	0.05286288261413574	0.8970687389373779	1.0	0.9255452156066895	1.0	0.07445476204156876	0.0	11	0	bacteriocin - bacteriocin	bacteriocin
NC_014623.1.cluster021	NZ_MPOI01000022.cluster032	0.25807058811187744	0.5504592657089233	0.75	0.7386329770088196	0.75	0.2613670527935028	0.0	11	0	bacteriocin - bacteriocin	bacteriocin
NC_008095.1.cluster008	NZ_JPMI01000003.cluster039	0.2820773422718048	0.5154129862785339	0.75	0.7048206329345703	0.75	0.2951793372631073	0.0	11	0	bacteriocin - bacteriocin	bacteriocin
NC_017030.1.cluster020	NZ_CP011509.1.cluster025	0.26832783222198486	0.5353441834449768	0.7777777910232544	0.7173928618431091	0.4545454680919647	0.2826071083545685	0.0	12	0	bacteriocin - bacteriocin	bacteriocin
NZ_CP011509.1.cluster025	NZ_JMCB01000001.cluster007	0.13514624536037445	0.7479720115661621	0.875	0.8636437654495239	0.6666666865348816	0.13635621964931488	0.0	10	0	bacteriocin - bacteriocin	bacteriocin
NC_017030.1.cluster020	NZ_JMCB01000001.cluster007	0.1986936777830124	0.6420918107032776	0.8888888955116272	0.7681935429573059	0.699999988079071	0.2318064421415329	0.0	12	0	bacteriocin - bacteriocin	bacteriocin
NZ_CP011509.1.cluster025	NZ_MPOI01000022.cluster032	0.12233041971921921	0.7703039050102234	0.8571428656578064	0.886053740978241	0.8571428656578064	0.11394625902175903	0.0	10	0	bacteriocin - bacteriocin	bacteriocin
NC_008095.1.cluster006	NZ_CP012109.1.cluster021	0.15446293354034424	0.714932918548584	0.9166666865348816	0.8165908455848694	0.9090909361839294	0.17970192432403564	0.22418878972530365	11	1	lantipeptide - lantipeptide	lantipeptide
NZ_FOIB01000040.cluster023	NZ_MPOI01000022.cluster032	0.28017112612724304	0.5181536078453064	0.75	0.707505464553833	0.75	0.292494535446167	0.0	11	0	bacteriocin - bacteriocin	bacteriocin
NC_015711.1.cluster010	NZ_CP022203.1.cluster005	0.027639523148536682	0.9454848766326904	0.9230769276618958	0.9925806522369385	0.9166666865348816	0.007284540217369795	0.008902077563107014	11	1	lantipeptide - lantipeptide	lantipeptide
NC_015711.1.cluster013	NC_020126.1.cluster016	0.06435506045818329	0.8754314184188843	1.0	0.9093590378761292	1.0	0.09064093232154846	0.0	11	0	bacteriocin - bacteriocin	bacteriocin
NC_020126.1.cluster016	NZ_CP012109.1.cluster018	0.06729448586702347	0.8699395656585693	1.0	0.9052190184593201	1.0	0.09478095918893814	0.0	11	0	bacteriocin - bacteriocin	bacteriocin
NZ_CP012109.1.cluster021	NZ_CP022203.1.cluster005	0.1286288946866989	0.7592875957489014	0.8461538553237915	0.8818516731262207	0.8333333134651184	0.10806966572999954	0.21893490850925446	10	1	lantipeptide - lantipeptide	lantipeptide
NZ_CP012109.1.cluster012	NZ_FNAJ01000056.cluster016	0.20638978481292725	0.6298171877861023	0.800000011920929	0.7938172221183777	0.6000000238418579	0.2061827927827835	0.0	9	0	bacteriocin - bacteriocin	bacteriocin
NZ_ANAH02000076.cluster028	NZ_MPIN01000030.cluster013	0.01974303089082241	0.9609037041664124	1.0	0.9721929430961609	1.0	0.02780708484351635	0.0	12	0	bacteriocin - bacteriocin	bacteriocin
NZ_ANAH02000076.cluster034	NZ_CP022098.1.cluster019	0.0814083144068718	0.8438106775283813	1.0	0.8853403925895691	1.0	0.11465959995985031	0.0	6	0	bacteriocin - bacteriocin	bacteriocin
NZ_JPMI01000003.cluster032	NZ_MPOI01000022.cluster039	0.23887494206428528	0.5793113708496094	0.7272727489471436	0.7784348130226135	0.47999998927116394	0.23118412494659424	0.038805969059467316	19	1	lantipeptide - lantipeptide	lantipeptide
NZ_CP022098.1.cluster002	NZ_MPIN01000030.cluster035	0.039581988006830215	0.9224027395248413	1.0	0.9442507028579712	1.0	0.055749278515577316	0.0	8	0	bacteriocin - bacteriocin	bacteriocin
NZ_JMCB01000001.cluster007	NZ_MPOI01000022.cluster032	0.27294501662254333	0.5286089777946472	0.75	0.7176830768585205	0.75	0.2823169231414795	0.0	11	0	bacteriocin - bacteriocin	bacteriocin
NC_020126.1.cluster016	NZ_JPMI01000003.cluster039	0.2740718722343445	0.5269716382026672	0.75	0.7160959243774414	0.75	0.2839040756225586	0.0	11	0	bacteriocin - bacteriocin	bacteriocin
NC_015711.1.cluster013	NZ_CP022203.1.cluster008	0.0063272807747125626	0.9873854517936707	1.0	0.991088330745697	1.0	0.00891166366636753	0.0	11	0	bacteriocin - bacteriocin	bacteriocin
NC_014623.1.cluster021	NZ_JPMI01000003.cluster039	0.2606053352355957	0.5467044711112976	0.75	0.7350628972053528	0.75	0.26493707299232483	0.0	11	0	bacteriocin - bacteriocin	bacteriocin
NZ_FNAJ01000056.cluster008	NZ_JMCB01000001.cluster007	0.10881809145212173	0.7942051887512207	1.0	0.8467350602149963	1.0	0.15326490998268127	0.0	11	0	bacteriocin - bacteriocin	bacteriocin
NC_014623.1.cluster032	NZ_FOIJ01000047.cluster020	0.09320402145385742	0.8222789764404297	0.8999999761581421	0.9095718264579773	0.8999999761581421	0.0904281958937645	0.0	10	0	bacteriocin - bacteriocin	bacteriocin
NC_008095.1.cluster008	NZ_CP022203.1.cluster008	0.021375635638833046	0.9577056169509888	1.0	0.9698934555053711	1.0	0.030106529593467712	0.0	11	0	bacteriocin - bacteriocin	bacteriocin
NZ_CP012109.1.cluster010	NZ_CP022203.1.cluster014	0.2289077639579773	0.5945832133293152	0.7777777910232544	0.768361508846283	0.7777777910232544	0.23163847625255585	0.0	9	0	bacteriocin - bacteriocin	bacteriocin
NC_014623.1.cluster021	NZ_CP012109.1.cluster018	0.10841458290815353	0.7949245572090149	1.0	0.8473033905029297	1.0	0.15269659459590912	0.0	11	0	bacteriocin - bacteriocin	bacteriocin
NZ_FNAJ01000056.cluster008	NZ_FOIB01000040.cluster023	0.05697793886065483	0.8892906308174133	1.0	0.91974937915802	1.0	0.08025062084197998	0.0	11	0	bacteriocin - bacteriocin	bacteriocin
NC_015711.1.cluster013	NZ_MPOI01000022.cluster032	0.28503361344337463	0.5111769437789917	0.75	0.7006568908691406	0.75	0.2993431091308594	0.0	11	0	bacteriocin - bacteriocin	bacteriocin
NZ_CP022098.1.cluster004	NZ_MPIN01000030.cluster032	0.08734846860170364	0.8329328298568726	0.8999999761581421	0.9182476997375488	0.8695651888847351	0.08044084906578064	0.09486667066812515	20	2	bacteriocin-lantipeptide - bacteriocin-lantipeptide	bacteriocin-lantipeptide
NC_015711.1.cluster013	NZ_CP012109.1.cluster018	0.02643592841923237	0.9478269815444946	1.0	0.9627662897109985	1.0	0.03723370283842087	0.0	11	0	bacteriocin - bacteriocin	bacteriocin
NZ_CP012109.1.cluster018	NZ_JMCB01000001.cluster007	0.11503137648105621	0.7831694483757019	1.0	0.8379839658737183	1.0	0.16201601922512054	0.0	11	0	bacteriocin - bacteriocin	bacteriocin
NZ_FOIB01000040.cluster023	NZ_JMCB01000001.cluster007	0.10628943890333176	0.7987185716629028	1.0	0.8502965569496155	1.0	0.14970342814922333	0.0	11	0	bacteriocin - bacteriocin	bacteriocin
NC_015711.1.cluster018	NZ_FNAJ01000056.cluster016	0.25850212574005127	0.5498191118240356	0.7272727489471436	0.7516828775405884	0.4166666567325592	0.24831713736057281	0.0	10	0	bacteriocin - bacteriocin	bacteriocin
NC_020126.1.cluster016	NZ_MPOI01000022.cluster032	0.2775774896144867	0.5218942761421204	0.75	0.7111584544181824	0.75	0.2888415455818176	0.0	11	0	bacteriocin - bacteriocin	bacteriocin
NC_014623.1.cluster021	NZ_FOIB01000040.cluster023	0.10896248370409012	0.7939478754997253	1.0	0.8465316891670227	1.0	0.1534682810306549	0.0	11	0	bacteriocin - bacteriocin	bacteriocin
NZ_CP022203.1.cluster008	NZ_JMCB01000001.cluster007	0.1143602803349495	0.7843577265739441	1.0	0.8389291763305664	1.0	0.1610708236694336	0.0	11	0	bacteriocin - bacteriocin	bacteriocin
NZ_ANAH02000076.cluster013	NZ_CP022098.1.cluster022	0.04962225258350372	0.9032178521156311	1.0	0.9301095008850098	1.0	0.06989049166440964	0.0	21	0	microviridin - microviridin	microviridin
NC_008095.1.cluster020	NC_015711.1.cluster023	0.25653451681137085	0.5527409315109253	0.75	0.7435351014137268	0.5555555820465088	0.2564648985862732	0.0	9	0	bacteriocin - bacteriocin	bacteriocin
NC_015711.1.cluster019	NZ_CP012109.1.cluster010	0.11480279266834259	0.783574104309082	1.0	0.8383059501647949	1.0	0.16169406473636627	0.0	9	0	bacteriocin - bacteriocin	bacteriocin
NC_015711.1.cluster018	NZ_CP022203.1.cluster013	0.005661490838974714	0.9887090921401978	1.0	0.9920260906219482	1.0	0.007973930798470974	0.0	10	0	bacteriocin - bacteriocin	bacteriocin
NZ_CP012109.1.cluster021	NZ_FNAJ01000056.cluster024	0.18326435983181	0.6670570969581604	0.8333333134651184	0.8101696968078613	0.8181818127632141	0.18698441982269287	0.2182890921831131	10	1	lantipeptide - lantipeptide	lantipeptide
NC_008095.1.cluster020	NZ_FNAJ01000056.cluster010	0.2001749724149704	0.63972008228302	0.3181818127632141	0.9965525269508362	0.3181818127632141	0.003447467228397727	0.0	8	0	bacteriocin - thiopeptide-bacteriocin
NC_017030.1.cluster020	NZ_CP012109.1.cluster018	0.1783304512500763	0.6751408576965332	0.8888888955116272	0.7968741655349731	0.699999988079071	0.20312583446502686	0.0	12	0	bacteriocin - bacteriocin	bacteriocin
NC_015711.1.cluster011	NZ_CP022203.1.cluster006	0.16936857998371124	0.689948558807373	0.7647058963775635	0.8605827689170837	0.550000011920929	0.1479204148054123	0.011869436129927635	15	1	lantipeptide - lantipeptide	lantipeptide
NZ_CP006003.1.cluster014	NZ_FOIB01000040.cluster029	0.003482393454760313	0.9930473566055298	1.0	0.9950951933860779	1.0	0.005041179712861776	0.003267973894253373	12	1	thiopeptide - thiopeptide	thiopeptide
NC_014623.1.cluster021	NC_015711.1.cluster013	0.10777883231639862	0.7960585951805115	1.0	0.8481988310813904	1.0	0.15180116891860962	0.0	11	0	bacteriocin - bacteriocin	bacteriocin
NZ_CP006003.1.cluster029	NZ_FOIB01000040.cluster043	0.001279776101000607	0.9974420666694641	1.0	0.9981974959373474	1.0	0.0016938466578722	0.0036496350076049566	17	1	lantipeptide - lantipeptide	lantipeptide
NZ_CP012109.1.cluster018	NZ_CP022203.1.cluster008	0.02605316787958145	0.9485724568367004	1.0	0.9633054137229919	1.0	0.03669460117816925	0.0	11	0	bacteriocin - bacteriocin	bacteriocin
NZ_JPMI01000003.cluster021	NZ_MPOI01000022.cluster029	0.00990549847483635	0.9802871346473694	1.0	0.9860485792160034	1.0	0.013951406814157963	0.0	7	0	bacteriocin - bacteriocin	bacteriocin
NC_015711.1.cluster013	NZ_CP011509.1.cluster025	0.1976383477449417	0.64378422498703	0.875	0.7756267189979553	0.6666666865348816	0.22437326610088348	0.0	11	0	bacteriocin - bacteriocin	bacteriocin
NZ_CP006003.1.cluster025	NZ_MPOI01000022.cluster032	0.2803744673728943	0.5178609490394592	0.75	0.7072190642356873	0.75	0.29278093576431274	0.0	11	0	bacteriocin - bacteriocin	bacteriocin
NZ_CP006003.1.cluster025	NZ_JPMI01000003.cluster039	0.28033819794654846	0.5179131031036377	0.75	0.7072701454162598	0.75	0.2927298843860626	0.0	11	0	bacteriocin - bacteriocin	bacteriocin
NZ_ANAH02000076.cluster028	NZ_CP022098.1.cluster035	0.04495832324028015	0.912104606628418	0.9090909361839294	0.9738103151321411	0.9090909361839294	0.02618970163166523	0.0	12	0	bacteriocin - bacteriocin	bacteriocin
NZ_ANAH02000076.cluster008	NZ_CP022098.1.cluster023	0.12989555299282074	0.7570817470550537	0.8333333134651184	0.8868003487586975	0.7142857313156128	0.1131996363401413	0.0	16	0	bacteriocin - bacteriocin	bacteriocin
NC_015711.1.cluster013	NZ_FNAJ01000056.cluster008	0.016956787556409836	0.9663739800453186	1.0	0.9761171936988831	1.0	0.023882798850536346	0.0	11	0	bacteriocin - bacteriocin	bacteriocin
NC_008095.1.cluster014	NZ_FNAJ01000056.cluster016	0.013219429180026054	0.9737358689308167	1.0	0.9813810586929321	1.0	0.018618913367390633	0.0	9	0	bacteriocin - bacteriocin	bacteriocin
NZ_JPMI01000003.cluster039	NZ_MPOI01000022.cluster032	0.011624559760093689	0.9768860340118408	1.0	0.9836273789405823	1.0	0.016372619196772575	0.0	9	0	bacteriocin - bacteriocin	bacteriocin
NC_008095.1.cluster008	NZ_CP006003.1.cluster025	0.05647234991192818	0.8902444243431091	1.0	0.9204614758491516	1.0	0.07953852415084839	0.0	11	0	bacteriocin - bacteriocin	bacteriocin
NZ_JPMI01000003.cluster021	NZ_MPIN01000030.cluster013	0.2912060618400574	0.5023888349533081	0.6000000238418579	0.75323086977005	0.6000000238418579	0.24676910042762756	0.0	8	0	bacteriocin - bacteriocin	bacteriocin
NC_020126.1.cluster012	NZ_FOIB01000040.cluster018	0.1447027623653412	0.7315333485603333	1.0	0.7961933016777039	1.0	0.20380671322345734	0.0	5	0	bacteriocin - bacteriocin	bacteriocin
NC_008095.1.cluster006	NC_015711.1.cluster010	0.05758773908019066	0.888140857219696	1.0	0.9188905358314514	1.0	0.0766487643122673	0.13017751276493073	11	1	lantipeptide - lantipeptide	lantipeptide
NC_014623.1.cluster021	NZ_CP022203.1.cluster008	0.10575690865516663	0.7996706962585449	1.0	0.851046621799469	1.0	0.1489533931016922	0.0	11	0	bacteriocin - bacteriocin	bacteriocin
NZ_ANAH02000076.cluster038	NZ_MPIN01000030.cluster035	0.03420867398381233	0.9327529072761536	1.0	0.9518187642097473	1.0	0.04818123206496239	0.0	8	0	bacteriocin - bacteriocin	bacteriocin
NC_008095.1.cluster008	NZ_JMCB01000001.cluster007	0.10811953246593475	0.795450747013092	1.0	0.8477189540863037	1.0	0.1522810310125351	0.0	11	0	bacteriocin - bacteriocin	bacteriocin
NZ_CP011509.1.cluster018	NZ_MPOI01000022.cluster029	0.1820964515209198	0.6689662337303162	0.6666666865348816	0.8830298185348511	0.4285714328289032	0.11697018146514893	0.0	5	0	bacteriocin - bacteriocin	bacteriocin
NZ_FNAJ01000056.cluster008	NZ_MPOI01000022.cluster032	0.28182679414749146	0.5157727599143982	0.75	0.7051734924316406	0.75	0.294826477766037	0.0	11	0	bacteriocin - bacteriocin	bacteriocin
NC_014623.1.cluster021	NZ_CP011509.1.cluster025	0.17631080746650696	0.678463876247406	0.875	0.8056654930114746	0.6666666865348816	0.194334477186203	0.0	11	0	bacteriocin - bacteriocin	bacteriocin
NZ_CP006003.1.cluster023	NZ_FOIB01000040.cluster025	0.1102185919880867	0.7917109727859497	0.8947368264198303	0.8887242674827576	0.8260869383811951	0.10574576258659363	0.22740525007247925	21	1	lantipeptide - lantipeptide	lantipeptide
NZ_CP022098.1.cluster019	NZ_MPIN01000030.cluster015	0.08433431386947632	0.8384436368942261	1.0	0.8812192678451538	1.0	0.1187807247042656	0.0	6	0	bacteriocin - bacteriocin	bacteriocin
NC_011145.1.cluster004	NC_011891.1.cluster004	0.1376875638961792	0.7435827255249023	0.800000011920929	0.8896419405937195	0.6666666865348816	0.11035806685686111	0.0	11	0	bacteriocin - bacteriocin	bacteriocin
NC_008095.1.cluster008	NZ_CP011509.1.cluster025	0.19598953425884247	0.6464328169822693	0.875	0.7779490351676941	0.6666666865348816	0.2220509946346283	0.0	11	0	bacteriocin - bacteriocin	bacteriocin
NZ_CP011509.1.cluster012	NZ_JPMI01000003.cluster016	0.1550116389989853	0.7140052914619446	0.8666666746139526	0.8395375609397888	0.625	0.1604624092578888	0.0	14	0	microviridin - microviridin	microviridin
NC_007760.1.cluster004	NC_011145.1.cluster004	0.22613905370235443	0.5988607406616211	0.800000011920929	0.7662360668182373	0.5833333134651184	0.2337639331817627	0.0	11	0	bacteriocin - bacteriocin	bacteriocin
NZ_FOAP01000061.cluster007	NZ_FOIJ01000047.cluster020	0.1664084941148758	0.6948747634887695	0.9090909361839294	0.8061681389808655	0.6666666865348816	0.19383186101913452	0.0	12	0	bacteriocin - bacteriocin	bacteriocin
NZ_JMCB01000001.cluster018	NZ_JMCB01000001.cluster019	8.673617379884035e-18	1.0	1.0	1.0	1.0	0.0	0.0	19	1	lantipeptide - lantipeptide	lantipeptide
NZ_CP022203.1.cluster008	NZ_MPOI01000022.cluster032	0.2861238420009613	0.5096191763877869	0.75	0.699121356010437	0.75	0.300878643989563	0.0	11	0	bacteriocin - bacteriocin	bacteriocin
NC_017030.1.cluster020	NZ_CP006003.1.cluster025	0.1784449815750122	0.6749526262283325	0.8888888955116272	0.7967128753662109	0.699999988079071	0.20328713953495026	0.0	12	0	bacteriocin - bacteriocin	bacteriocin
NZ_CP022163.1.cluster013	NZ_MPIN01000030.cluster035	0.2646109163761139	0.5407971143722534	0.5	0.832539975643158	0.4285714328289032	0.16746003925800323	0.0	4	0	bacteriocin - bacteriocin	bacteriocin
NC_007760.1.cluster004	NC_011891.1.cluster004	0.1109350323677063	0.7904365062713623	1.0	0.8451619148254395	0.8999999761581421	0.15483807027339935	0.0	11	0	bacteriocin - bacteriocin	bacteriocin
NC_014623.1.cluster026	NZ_FOAP01000061.cluster018	0.11065918207168579	0.7909271121025085	0.9487179517745972	0.8663780093193054	0.8571428656578064	0.13373397290706635	0.12903225421905518	41	1	thiopeptide - thiopeptide	thiopeptide
NZ_CP006003.1.cluster025	NZ_CP012109.1.cluster018	0.0645219013094902	0.8751192688941956	1.0	0.9091240763664246	1.0	0.09087591618299484	0.0	11	0	bacteriocin - bacteriocin	bacteriocin
NC_014623.1.cluster021	NC_017030.1.cluster020	0.15294158458709717	0.7175079584121704	0.8888888955116272	0.8326331377029419	0.699999988079071	0.1673668622970581	0.0	11	0	bacteriocin - bacteriocin	bacteriocin
NC_014623.1.cluster021	NZ_CP006003.1.cluster025	0.10994347184896469	0.7922006249427795	1.0	0.8451500535011292	1.0	0.15484996140003204	0.0	11	0	bacteriocin - bacteriocin	bacteriocin
NZ_JMCB01000001.cluster007	NZ_JPMI01000003.cluster039	0.2766464650630951	0.523240327835083	0.75	0.712469756603241	0.75	0.28753024339675903	0.0	11	0	bacteriocin - bacteriocin	bacteriocin
NC_020126.1.cluster016	NZ_JMCB01000001.cluster007	0.11202950775623322	0.7884916067123413	1.0	0.8422119617462158	1.0	0.15778803825378418	0.0	11	0	bacteriocin - bacteriocin	bacteriocin
NZ_CP006003.1.cluster032	NZ_FOIB01000040.cluster032	0.15388889610767365	0.7159039974212646	0.5	0.9888888597488403	0.4000000059604645	0.011111111380159855	0.0	3	0	bacteriocin - bacteriocin	bacteriocin
NC_014623.1.cluster021	NZ_FNAJ01000056.cluster008	0.10792402923107147	0.7957995533943176	1.0	0.847994327545166	1.0	0.15200567245483398	0.0	11	0	bacteriocin - bacteriocin	bacteriocin
NC_008095.1.cluster006	NZ_FNAJ01000056.cluster024	0.09989581257104874	0.810187578201294	0.9166666865348816	0.8956866264343262	0.75	0.11271733790636063	0.011869436129927635	11	1	lantipeptide - lantipeptide	lantipeptide
NZ_CP006003.1.cluster018	NZ_FOIB01000040.cluster018	0.0052413041703403	0.9895448684692383	1.0	0.9926179051399231	1.0	0.007382118608802557	0.0	5	0	bacteriocin - bacteriocin	bacteriocin
NZ_CP006003.1.cluster025	NZ_CP022203.1.cluster008	0.0632275864481926	0.8775425553321838	1.0	0.9109470844268799	1.0	0.08905293792486191	0.0	11	0	bacteriocin - bacteriocin	bacteriocin
NC_017030.1.cluster020	NZ_FNAJ01000056.cluster008	0.17929455637931824	0.6735574007034302	0.8888888955116272	0.7955162525177002	0.699999988079071	0.2044837325811386	0.0	12	0	bacteriocin - bacteriocin	bacteriocin
NC_008095.1.cluster008	NC_020126.1.cluster016	0.06007768586277962	0.8834539651870728	1.0	0.915383517742157	1.0	0.08461645990610123	0.0	11	0	bacteriocin - bacteriocin	bacteriocin
NZ_ANAH02000076.cluster041	NZ_CP022098.1.cluster043	0.23079216480255127	0.5916807055473328	0.6363636255264282	0.8260289430618286	0.4545454680919647	0.1739710420370102	0.0	8	0	bacteriocin - bacteriocin	bacteriocin
NZ_CP022203.1.cluster008	NZ_FOIB01000040.cluster023	0.06329042464494705	0.8774248361587524	1.0	0.9108585715293884	1.0	0.08914144337177277	0.0	11	0	bacteriocin - bacteriocin	bacteriocin
NC_014623.1.cluster032	NZ_FOAP01000061.cluster007	0.17986005544662476	0.6726295351982117	0.8181818127632141	0.8242474794387817	0.5833333134651184	0.17575253546237946	0.0	10	0	bacteriocin - bacteriocin	bacteriocin
NC_008095.1.cluster014	NZ_CP012109.1.cluster012	0.2061021476984024	0.6302738189697266	0.800000011920929	0.794222354888916	0.6000000238418579	0.20577766001224518	0.0	9	0	bacteriocin - bacteriocin	bacteriocin
NZ_CP012109.1.cluster018	NZ_JPMI01000003.cluster039	0.28081536293029785	0.51722651720047	0.75	0.7065981030464172	0.75	0.29340192675590515	0.0	11	0	bacteriocin - bacteriocin	bacteriocin
NZ_FOAP01000061.cluster002	NZ_FOIJ01000047.cluster003	0.03251911699771881	0.936019241809845	1.0	0.95419842004776	1.0	0.04580157622694969	0.0	10	0	bacteriocin - bacteriocin	bacteriocin
NC_008095.1.cluster020	NZ_CP022203.1.cluster018	0.2652481198310852	0.5398603081703186	0.75	0.7312623858451843	0.5555555820465088	0.2687375843524933	0.0	9	0	bacteriocin - bacteriocin	bacteriocin
NZ_CP012109.1.cluster018	NZ_FNAJ01000056.cluster008	0.02413882687687874	0.952305018901825	1.0	0.9660016298294067	1.0	0.03399834781885147	0.0	11	0	bacteriocin - bacteriocin	bacteriocin
NC_015711.1.cluster023	NZ_CP012109.1.cluster006	0.2648337781429291	0.5404693484306335	0.25	0.9341278076171875	0.19354838132858276	0.06587221473455429	0.0	9	0	bacteriocin - bacteriocin-thiopeptide
NC_020126.1.cluster016	NZ_CP006003.1.cluster025	0.05357769876718521	0.8957151770591736	1.0	0.9245384335517883	1.0	0.07546154409646988	0.0	11	0	bacteriocin - bacteriocin	bacteriocin
NZ_ANAH02000076.cluster040	NZ_CP022098.1.cluster042	0.2596953511238098	0.5480509996414185	0.7142857313156128	0.7509320974349976	0.7142857313156128	0.24906790256500244	0.0	13	0	microviridin - microviridin	microviridin
NC_015711.1.cluster013	NC_017030.1.cluster020	0.126167431473732	0.7635833621025085	0.8888888955116272	0.8703432083129883	0.699999988079071	0.12965677678585052	0.0	11	0	bacteriocin - bacteriocin	bacteriocin
NZ_ANAH02000076.cluster034	NZ_MPIN01000030.cluster015	0.12469875067472458	0.7661522626876831	1.0	0.8243679404258728	1.0	0.175632044672966	0.0	6	0	bacteriocin - bacteriocin	bacteriocin
NC_015711.1.cluster013	NZ_JMCB01000001.cluster007	0.1110028401017189	0.7903159260749817	1.0	0.8436579704284668	1.0	0.1563420295715332	0.0	11	0	bacteriocin - bacteriocin	bacteriocin
NC_020126.1.cluster016	NZ_FNAJ01000056.cluster008	0.06082462891936302	0.8820503950119019	1.0	0.9143314957618713	1.0	0.08566849678754807	0.0	11	0	bacteriocin - bacteriocin	bacteriocin
NC_014623.1.cluster021	NZ_JMCB01000001.cluster007	0.07893512398004532	0.848360538482666	1.0	0.8888237476348877	1.0	0.11117623001337051	0.0	11	0	bacteriocin - bacteriocin	bacteriocin
NC_014623.1.cluster021	NC_020126.1.cluster016	0.10582807660102844	0.7995434403419495	1.0	0.8509463667869568	1.0	0.1490536332130432	0.0	11	0	bacteriocin - bacteriocin	bacteriocin
NZ_FOIJ01000047.cluster019	NZ_FOIJ01000047.cluster019	0	1	1	1	1	0	0	1	1
NZ_JMCB01000001.cluster006	NZ_JMCB01000001.cluster006	0	1	1	1	1	0	0	1	1
NZ_MPOI01000022.cluster005	NZ_MPOI01000022.cluster005	0	1	1	1	1	0	0	1	1
NZ_JMCB01000001.cluster023	NZ_JMCB01000001.cluster023	0	1	1	1	1	0	0	1	1
NZ_CP011509.1.cluster017	NZ_CP011509.1.cluster017	0	1	1	1	1	0	0	1	1
NZ_JPMI01000003.cluster031	NZ_JPMI01000003.cluster031	0	1	1	1	1	0	0	1	1
NZ_CP012159.1.cluster011	NZ_CP012159.1.cluster011	0	1	1	1	1	0	0	1	1
NZ_CP012159.1.cluster032	NZ_CP012159.1.cluster032	0	1	1	1	1	0	0	1	1
NC_008095.1.cluster019	NC_008095.1.cluster019	0	1	1	1	1	0	0	1	1
NZ_CP012673.1.cluster007	NZ_CP012673.1.cluster007	0	1	1	1	1	0	0	1	1
NZ_ASRX01000001.cluster029	NZ_ASRX01000001.cluster029	0	1	1	1	1	0	0	1	1
NZ_MPIN01000030.cluster026	NZ_MPIN01000030.cluster026	0	1	1	1	1	0	0	1	1
NZ_ANAH02000076.cluster029	NZ_ANAH02000076.cluster029	0	1	1	1	1	0	0	1	1
NZ_CP011509.1.cluster031	NZ_CP011509.1.cluster031	0	1	1	1	1	0	0	1	1
NC_010162.1.cluster015	NC_010162.1.cluster015	0	1	1	1	1	0	0	1	1
NC_010162.1.cluster020	NC_010162.1.cluster020	0	1	1	1	1	0	0	1	1
NZ_JPMI01000003.cluster007	NZ_JPMI01000003.cluster007	0	1	1	1	1	0	0	1	1
NC_017030.1.cluster021	NC_017030.1.cluster021	0	1	1	1	1	0	0	1	1
NZ_CP022163.1.cluster030	NZ_CP022163.1.cluster030	0	1	1	1	1	0	0	1	1
NC_009675.1.cluster002	NC_009675.1.cluster002	0	1	1	1	1	0	0	1	1
NZ_JMCB01000001.cluster013	NZ_JMCB01000001.cluster013	0	1	1	1	1	0	0	1	1
NZ_CP012159.1.cluster013	NZ_CP012159.1.cluster013	0	1	1	1	1	0	0	1	1
NC_010162.1.cluster019	NC_010162.1.cluster019	0	1	1	1	1	0	0	1	1
NZ_FOMX01000171.cluster021	NZ_FOMX01000171.cluster021	0	1	1	1	1	0	0	1	1
NZ_CP012673.1.cluster035	NZ_CP012673.1.cluster035	0	1	1	1	1	0	0	1	1
NC_010162.1.cluster025	NC_010162.1.cluster025	0	1	1	1	1	0	0	1	1
NC_015711.1.cluster006	NC_015711.1.cluster006	0	1	1	1	1	0	0	1	1
NZ_CP022203.1.cluster020	NZ_CP022203.1.cluster020	0	1	1	1	1	0	0	1	1
NZ_BAZG01000344.cluster003	NZ_BAZG01000344.cluster003	0	1	1	1	1	0	0	1	1
NC_014623.1.cluster037	NC_014623.1.cluster037	0	1	1	1	1	0	0	1	1
NZ_CP022163.1.cluster015	NZ_CP022163.1.cluster015	0	1	1	1	1	0	0	1	1
NC_017030.1.cluster025	NC_017030.1.cluster025	0	1	1	1	1	0	0	1	1
NZ_JMCB01000001.cluster030	NZ_JMCB01000001.cluster030	0	1	1	1	1	0	0	1	1
NZ_ASRX01000001.cluster036	NZ_ASRX01000001.cluster036	0	1	1	1	1	0	0	1	1
NC_021658.1.cluster003	NC_021658.1.cluster003	0	1	1	1	1	0	0	1	1
NZ_CP012109.1.cluster014	NZ_CP012109.1.cluster014	0	1	1	1	1	0	0	1	1
NC_013440.1.cluster011	NC_013440.1.cluster011	0	1	1	1	1	0	0	1	1
NZ_CP022163.1.cluster022	NZ_CP022163.1.cluster022	0	1	1	1	1	0	0	1	1
NC_020126.1.cluster021	NC_020126.1.cluster021	0	1	1	1	1	0	0	1	1
NZ_CP012109.1.cluster004	NZ_CP012109.1.cluster004	0	1	1	1	1	0	0	1	1
NC_010162.1.cluster032	NC_010162.1.cluster032	0	1	1	1	1	0	0	1	1
NC_010162.1.cluster027	NC_010162.1.cluster027	0	1	1	1	1	0	0	1	1
NC_017030.1.cluster013	NC_017030.1.cluster013	0	1	1	1	1	0	0	1	1
NZ_ANAH02000076.cluster009	NZ_ANAH02000076.cluster009	0	1	1	1	1	0	0	1	1
NC_013440.1.cluster009	NC_013440.1.cluster009	0	1	1	1	1	0	0	1	1
NZ_CP012673.1.cluster032	NZ_CP012673.1.cluster032	0	1	1	1	1	0	0	1	1
NC_014623.1.cluster033	NC_014623.1.cluster033	0	1	1	1	1	0	0	1	1
NZ_CP011125.1.cluster016	NZ_CP011125.1.cluster016	0	1	1	1	1	0	0	1	1
NC_015711.1.cluster007	NC_015711.1.cluster007	0	1	1	1	1	0	0	1	1
NZ_CP012673.1.cluster001	NZ_CP012673.1.cluster001	0	1	1	1	1	0	0	1	1
NZ_CP022098.1.cluster007	NZ_CP022098.1.cluster007	0	1	1	1	1	0	0	1	1
NZ_CP011509.1.cluster008	NZ_CP011509.1.cluster008	0	1	1	1	1	0	0	1	1
NZ_ABCS01000231.cluster012	NZ_ABCS01000231.cluster012	0	1	1	1	1	0	0	1	1
NZ_CP011509.1.cluster022	NZ_CP011509.1.cluster022	0	1	1	1	1	0	0	1	1
NC_013440.1.cluster023	NC_013440.1.cluster023	0	1	1	1	1	0	0	1	1
NZ_MPOI01000022.cluster011	NZ_MPOI01000022.cluster011	0	1	1	1	1	0	0	1	1
NC_020126.1.cluster017	NC_020126.1.cluster017	0	1	1	1	1	0	0	1	1
NZ_JMCB01000001.cluster015	NZ_JMCB01000001.cluster015	0	1	1	1	1	0	0	1	1
NZ_JMCB01000001.cluster017	NZ_JMCB01000001.cluster017	0	1	1	1	1	0	0	1	1
NZ_CP012109.1.cluster020	NZ_CP012109.1.cluster020	0	1	1	1	1	0	0	1	1
NZ_MPOI01000022.cluster001	NZ_MPOI01000022.cluster001	0	1	1	1	1	0	0	1	1
NZ_CP022098.1.cluster030	NZ_CP022098.1.cluster030	0	1	1	1	1	0	0	1	1
NC_010162.1.cluster002	NC_010162.1.cluster002	0	1	1	1	1	0	0	1	1
NZ_ANAH02000076.cluster032	NZ_ANAH02000076.cluster032	0	1	1	1	1	0	0	1	1
NZ_ASRX01000001.cluster006	NZ_ASRX01000001.cluster006	0	1	1	1	1	0	0	1	1
NC_017030.1.cluster014	NC_017030.1.cluster014	0	1	1	1	1	0	0	1	1
NZ_CP016908.1.cluster001	NZ_CP016908.1.cluster001	0	1	1	1	1	0	0	1	1
NZ_CP012109.1.cluster029	NZ_CP012109.1.cluster029	0	1	1	1	1	0	0	1	1
NZ_MPIN01000030.cluster030	NZ_MPIN01000030.cluster030	0	1	1	1	1	0	0	1	1
NZ_CP022163.1.cluster025	NZ_CP022163.1.cluster025	0	1	1	1	1	0	0	1	1
NZ_CP022163.1.cluster007	NZ_CP022163.1.cluster007	0	1	1	1	1	0	0	1	1
NZ_CP012673.1.cluster034	NZ_CP012673.1.cluster034	0	1	1	1	1	0	0	1	1
NC_017030.1.cluster034	NC_017030.1.cluster034	0	1	1	1	1	0	0	1	1
NZ_JMCB01000001.cluster010	NZ_JMCB01000001.cluster010	0	1	1	1	1	0	0	1	1
NC_009675.1.cluster005	NC_009675.1.cluster005	0	1	1	1	1	0	0	1	1
NC_013440.1.cluster020	NC_013440.1.cluster020	0	1	1	1	1	0	0	1	1
NZ_CP012159.1.cluster020	NZ_CP012159.1.cluster020	0	1	1	1	1	0	0	1	1
NZ_CP012673.1.cluster037	NZ_CP012673.1.cluster037	0	1	1	1	1	0	0	1	1
NZ_FOAP01000061.cluster012	NZ_FOAP01000061.cluster012	0	1	1	1	1	0	0	1	1
NZ_CP022163.1.cluster024	NZ_CP022163.1.cluster024	0	1	1	1	1	0	0	1	1
NZ_ASRX01000001.cluster028	NZ_ASRX01000001.cluster028	0	1	1	1	1	0	0	1	1
NZ_ASRX01000001.cluster004	NZ_ASRX01000001.cluster004	0	1	1	1	1	0	0	1	1
NZ_FOMX01000171.cluster007	NZ_FOMX01000171.cluster007	0	1	1	1	1	0	0	1	1
NC_017030.1.cluster008	NC_017030.1.cluster008	0	1	1	1	1	0	0	1	1
NC_021658.1.cluster027	NC_021658.1.cluster027	0	1	1	1	1	0	0	1	1
NZ_ASRX01000001.cluster035	NZ_ASRX01000001.cluster035	0	1	1	1	1	0	0	1	1
NZ_MPIN01000030.cluster018	NZ_MPIN01000030.cluster018	0	1	1	1	1	0	0	1	1
NC_017030.1.cluster023	NC_017030.1.cluster023	0	1	1	1	1	0	0	1	1
NC_014623.1.cluster024	NC_014623.1.cluster024	0	1	1	1	1	0	0	1	1
NZ_BAZG01000344.cluster006	NZ_BAZG01000344.cluster006	0	1	1	1	1	0	0	1	1
NZ_MPOI01000022.cluster024	NZ_MPOI01000022.cluster024	0	1	1	1	1	0	0	1	1
NZ_ANAH02000076.cluster033	NZ_ANAH02000076.cluster033	0	1	1	1	1	0	0	1	1
NZ_CP011125.1.cluster005	NZ_CP011125.1.cluster005	0	1	1	1	1	0	0	1	1
NC_017030.1.cluster011	NC_017030.1.cluster011	0	1	1	1	1	0	0	1	1
NZ_ABCS01000231.cluster011	NZ_ABCS01000231.cluster011	0	1	1	1	1	0	0	1	1
NC_021658.1.cluster001	NC_021658.1.cluster001	0	1	1	1	1	0	0	1	1
NZ_MPOI01000022.cluster035	NZ_MPOI01000022.cluster035	0	1	1	1	1	0	0	1	1
NZ_CP022098.1.cluster010	NZ_CP022098.1.cluster010	0	1	1	1	1	0	0	1	1
NC_010162.1.cluster022	NC_010162.1.cluster022	0	1	1	1	1	0	0	1	1
NZ_JMCB01000001.cluster026	NZ_JMCB01000001.cluster026	0	1	1	1	1	0	0	1	1
NZ_FOMX01000171.cluster019	NZ_FOMX01000171.cluster019	0	1	1	1	1	0	0	1	1
NZ_CP022098.1.cluster044	NZ_CP022098.1.cluster044	0	1	1	1	1	0	0	1	1
NZ_CP012673.1.cluster030	NZ_CP012673.1.cluster030	0	1	1	1	1	0	0	1	1
NZ_JMCB01000001.cluster024	NZ_JMCB01000001.cluster024	0	1	1	1	1	0	0	1	1
NZ_CP012673.1.cluster026	NZ_CP012673.1.cluster026	0	1	1	1	1	0	0	1	1
NZ_ABCS01000231.cluster022	NZ_ABCS01000231.cluster022	0	1	1	1	1	0	0	1	1
NZ_CP012673.1.cluster036	NZ_CP012673.1.cluster036	0	1	1	1	1	0	0	1	1
NZ_CP022163.1.cluster019	NZ_CP022163.1.cluster019	0	1	1	1	1	0	0	1	1
NC_013440.1.cluster008	NC_013440.1.cluster008	0	1	1	1	1	0	0	1	1
NZ_ABCS01000231.cluster009	NZ_ABCS01000231.cluster009	0	1	1	1	1	0	0	1	1
NZ_CP012109.1.cluster028	NZ_CP012109.1.cluster028	0	1	1	1	1	0	0	1	1
NC_013440.1.cluster019	NC_013440.1.cluster019	0	1	1	1	1	0	0	1	1
NZ_CP012332.1.cluster001	NZ_CP012332.1.cluster001	0	1	1	1	1	0	0	1	1
NZ_CP011125.1.cluster017	NZ_CP011125.1.cluster017	0	1	1	1	1	0	0	1	1
NZ_CP012159.1.cluster016	NZ_CP012159.1.cluster016	0	1	1	1	1	0	0	1	1
NZ_JPMI01000003.cluster052	NZ_JPMI01000003.cluster052	0	1	1	1	1	0	0	1	1
NZ_JMCB01000001.cluster029	NZ_JMCB01000001.cluster029	0	1	1	1	1	0	0	1	1
NZ_MPIN01000030.cluster023	NZ_MPIN01000030.cluster023	0	1	1	1	1	0	0	1	1
NZ_JPMI01000003.cluster020	NZ_JPMI01000003.cluster020	0	1	1	1	1	0	0	1	1
NZ_CP011509.1.cluster030	NZ_CP011509.1.cluster030	0	1	1	1	1	0	0	1	1
NZ_ASRX01000001.cluster026	NZ_ASRX01000001.cluster026	0	1	1	1	1	0	0	1	1
NZ_JPMI01000003.cluster013	NZ_JPMI01000003.cluster013	0	1	1	1	1	0	0	1	1
NZ_CP012673.1.cluster015	NZ_CP012673.1.cluster015	0	1	1	1	1	0	0	1	1
NZ_CP022098.1.cluster025	NZ_CP022098.1.cluster025	0	1	1	1	1	0	0	1	1
NC_021658.1.cluster008	NC_021658.1.cluster008	0	1	1	1	1	0	0	1	1
NZ_CP022163.1.cluster018	NZ_CP022163.1.cluster018	0	1	1	1	1	0	0	1	1
NZ_JPMI01000003.cluster026	NZ_JPMI01000003.cluster026	0	1	1	1	1	0	0	1	1
NZ_JPMI01000003.cluster002	NZ_JPMI01000003.cluster002	0	1	1	1	1	0	0	1	1
NC_021658.1.cluster033	NC_021658.1.cluster033	0	1	1	1	1	0	0	1	1
NZ_CP011509.1.cluster029	NZ_CP011509.1.cluster029	0	1	1	1	1	0	0	1	1
NC_021658.1.cluster026	NC_021658.1.cluster026	0	1	1	1	1	0	0	1	1
NC_021658.1.cluster018	NC_021658.1.cluster018	0	1	1	1	1	0	0	1	1
NZ_CP011509.1.cluster002	NZ_CP011509.1.cluster002	0	1	1	1	1	0	0	1	1
NC_014623.1.cluster025	NC_014623.1.cluster025	0	1	1	1	1	0	0	1	1
NZ_CP012673.1.cluster010	NZ_CP012673.1.cluster010	0	1	1	1	1	0	0	1	1
NC_013440.1.cluster010	NC_013440.1.cluster010	0	1	1	1	1	0	0	1	1
NC_021658.1.cluster030	NC_021658.1.cluster030	0	1	1	1	1	0	0	1	1
NZ_CP022098.1.cluster036	NZ_CP022098.1.cluster036	0	1	1	1	1	0	0	1	1
NZ_CP011509.1.cluster016	NZ_CP011509.1.cluster016	0	1	1	1	1	0	0	1	1
NZ_CP022098.1.cluster011	NZ_CP022098.1.cluster011	0	1	1	1	1	0	0	1	1
NZ_ABCS01000231.cluster029	NZ_ABCS01000231.cluster029	0	1	1	1	1	0	0	1	1
NZ_JPMI01000003.cluster034	NZ_JPMI01000003.cluster034	0	1	1	1	1	0	0	1	1
NZ_JPMI01000003.cluster051	NZ_JPMI01000003.cluster051	0	1	1	1	1	0	0	1	1
NZ_MPIN01000030.cluster021	NZ_MPIN01000030.cluster021	0	1	1	1	1	0	0	1	1
NZ_CP022163.1.cluster003	NZ_CP022163.1.cluster003	0	1	1	1	1	0	0	1	1
NC_010162.1.cluster001	NC_010162.1.cluster001	0	1	1	1	1	0	0	1	1
NZ_MPOI01000022.cluster003	NZ_MPOI01000022.cluster003	0	1	1	1	1	0	0	1	1
NZ_ABCS01000231.cluster008	NZ_ABCS01000231.cluster008	0	1	1	1	1	0	0	1	1
NC_017030.1.cluster016	NC_017030.1.cluster016	0	1	1	1	1	0	0	1	1
NZ_CP022098.1.cluster015	NZ_CP022098.1.cluster015	0	1	1	1	1	0	0	1	1
NC_014623.1.cluster036	NC_014623.1.cluster036	0	1	1	1	1	0	0	1	1
NZ_MPIN01000030.cluster010	NZ_MPIN01000030.cluster010	0	1	1	1	1	0	0	1	1
NZ_ANAH02000076.cluster007	NZ_ANAH02000076.cluster007	0	1	1	1	1	0	0	1	1
NC_017030.1.cluster028	NC_017030.1.cluster028	0	1	1	1	1	0	0	1	1
NC_021658.1.cluster010	NC_021658.1.cluster010	0	1	1	1	1	0	0	1	1
NC_010162.1.cluster009	NC_010162.1.cluster009	0	1	1	1	1	0	0	1	1
