# Supplementary material for: Survey of Biosynthetic Gene Clusters from Sequenced Myxobacteria Reveals Unexplored Biosynthetic Potential
Source: Microorganisms. 2019 Jun 24;7(6):181. doi: 10.3390/microorganisms7060181 (PMC6616573; doi:10.3390/microorganisms7060181)
Supplement: Supplementary file 1 [file microorganisms-07-00181-s001.zip › BiGSCAPE files/Saccharides_c0.30.network]

Clustername 1	Clustername 2	Raw distance	Squared similarity	Jaccard index	DSS index	Adjacency index	raw DSS non-anchor	raw DSS anchor	Non-anchor domains	Anchor domains	Combined group	Shared group
NZ_JPMI01000003.cluster006	NZ_MPOI01000022.cluster013	0.09090909361839294	0.8264462947845459	0.8999999761581421	0.9486594796180725	0.9090909361839294	0.05134054645895958	0.0	23	0	amglyccycl - amglyccycl	amglyccycl
NZ_CP011509.1.cluster023	NZ_CP011509.1.cluster023	0	1	1	1	1	0	0	1	1
