# Supplementary material for: Survey of Biosynthetic Gene Clusters from Sequenced Myxobacteria Reveals Unexplored Biosynthetic Potential
Source: Microorganisms. 2019 Jun 24;7(6):181. doi: 10.3390/microorganisms7060181 (PMC6616573; doi:10.3390/microorganisms7060181)
Supplement: Supplementary file 1 [file microorganisms-07-00181-s001.zip › BiGSCAPE files/Terpene_c0.30.network]

Clustername 1	Clustername 2	Raw distance	Squared similarity	Jaccard index	DSS index	Adjacency index	raw DSS non-anchor	raw DSS anchor	Non-anchor domains	Anchor domains	Combined group	Shared group
NZ_CP006003.1.cluster021	NZ_FOIB01000040.cluster027	0.2755885422229767	0.5247719287872314	0.7333333492279053	0.7244930267333984	0.6875	0.2755069434642792	0.0	20	0	terpene - terpene	terpene
NC_015711.1.cluster003	NZ_CP022203.1.cluster001	0.006555347237735987	0.9869322776794434	1.0	0.9912595152854919	1.0	0.008846242912113667	0.00800000037997961	14	1	terpene - terpene	terpene
NZ_ASRX01000001.cluster019	NZ_CP012159.1.cluster005	0.23346805572509766	0.5875712037086487	0.8666666746139526	0.7390796542167664	0.7777777910232544	0.26853540539741516	0.20000000298023224	16	1	terpene - terpene	terpene
NC_010162.1.cluster005	NC_021658.1.cluster005	0.13327226042747498	0.7512170076370239	0.9411764740943909	0.841693639755249	0.9444444179534912	0.16670960187911987	0.08267716318368912	18	1	terpene - terpene	terpene
NZ_ANAH02000076.cluster017	NZ_CP022098.1.cluster013	0.272293359041214	0.5295569896697998	0.5625	0.7849814295768738	0.529411792755127	0.21501858532428741	0.0	12	0	terpene - terpene	terpene
NZ_ANAH02000076.cluster021	NZ_MPIN01000030.cluster002	0.22506165504455566	0.6005294322967529	0.6666666865348816	0.8078542947769165	0.7142857313156128	0.2055227905511856	0.03162055462598801	24	1	terpene - terpene	terpene
NZ_CP011509.1.cluster001	NZ_MPOI01000022.cluster012	0.25130942463874817	0.560537576675415	0.75	0.757228434085846	0.6153846383094788	0.2758978009223938	0.027450980618596077	13	1	terpene - terpene	terpene
NC_008095.1.cluster001	NC_020126.1.cluster001	0.21325995028018951	0.618959903717041	1.0	0.7156534194946289	1.0	0.3043322265148163	0.15444014966487885	13	1	terpene - terpene	terpene
NZ_CP011509.1.cluster038	NZ_MPOI01000022.cluster038	0.22123290598392487	0.606478214263916	0.625	0.8383561372756958	0.5	0.1616438776254654	0.0	11	0	terpene - terpene	terpene
NZ_CP006003.1.cluster012	NZ_FOIB01000040.cluster011	0.041592493653297424	0.9185449481010437	0.8571428656578064	0.9915274977684021	0.8666666746139526	0.009775997139513493	0.0	13	1	terpene - terpene	terpene
NZ_CP011509.1.cluster006	NZ_MPOI01000022.cluster034	0.11548909544944763	0.7823595404624939	0.9285714030265808	0.8695065975189209	0.9333333373069763	0.14278900623321533	0.03212851285934448	16	1	terpene - terpene	terpene
NC_008095.1.cluster001	NZ_CP022203.1.cluster001	0.0930822342634201	0.8224998116493225	0.9166666865348816	0.9134972095489502	0.7692307829856873	0.08733692020177841	0.0810810774564743	13	1	terpene - terpene	terpene
NZ_FOAP01000061.cluster022	NZ_FOIJ01000047.cluster014	0.2651917040348053	0.539943277835846	0.6428571343421936	0.7708158493041992	0.5625	0.22918416559696198	0.0	14	0	terpene - terpene	terpene
NZ_ANAH02000076.cluster037	NZ_MPIN01000030.cluster006	0.2849537134170532	0.5112912058830261	0.75	0.7242283821105957	0.4375	0.31465503573417664	0.04247104376554489	12	1	terpene - terpene	terpene
NZ_ANAH02000076.cluster027	NZ_MPIN01000030.cluster016	0.14075066149234772	0.7383094429969788	0.7142857313156128	0.9266181588172913	0.4285714328289032	0.07338183373212814	0.0	5	0	terpene - terpene	terpene
NC_015711.1.cluster003	NZ_FNAJ01000056.cluster021	0.07152733206748962	0.8620615005493164	1.0	0.9046302437782288	1.0	0.09796259552240372	0.07722007483243942	14	1	terpene - terpene	terpene
NZ_CP006003.1.cluster011	NZ_FOIB01000040.cluster010	0.011051044799387455	0.9780200123786926	1.0	0.9852652549743652	1.0	0.016285976395010948	0.0038759689778089523	14	1	terpene - terpene	terpene
NZ_JPMI01000003.cluster037	NZ_MPOI01000022.cluster018	0.08908886462450027	0.8297591209411621	0.9090909361839294	0.9170514941215515	0.8260869383811951	0.09890887141227722	0.032407406717538834	19	3	terpene - terpene	terpene
NZ_ANAH02000076.cluster021	NZ_CP022098.1.cluster020	0.2210315465927124	0.6067918539047241	0.6315789222717285	0.8247489929199219	0.6818181872367859	0.186741441488266	0.03162055462598801	25	1	terpene - terpene	terpene
NC_008095.1.cluster001	NZ_CP012109.1.cluster026	0.10777337104082108	0.7960683703422546	1.0	0.8563021421432495	1.0	0.15278743207454681	0.08461538702249527	13	1	terpene - terpene	terpene
NC_020126.1.cluster001	NZ_FOIB01000040.cluster048	0.22784927487373352	0.5962167382240295	0.9166666865348816	0.7338078022003174	0.7692307829856873	0.2888719141483307	0.1187739446759224	13	1	terpene - terpene	terpene
NZ_CP006003.1.cluster001	NZ_FOIB01000040.cluster047	0.07693977653980255	0.85204017162323	1.0	0.9040802717208862	0.8999999761581421	0.009942726232111454	0.5043103694915771	19	2	terpene - terpene	terpene
NZ_CP012109.1.cluster026	NZ_FOIB01000040.cluster048	0.2660214602947235	0.5387244820594788	0.9166666865348816	0.6829115748405457	0.7692307829856873	0.33155176043510437	0.2230769246816635	13	1	terpene - terpene	terpene
NC_020126.1.cluster001	NZ_CP012109.1.cluster026	0.21348132193088531	0.6186116337776184	1.0	0.7153582572937012	1.0	0.3040787875652313	0.15830115973949432	13	1	terpene - terpene	terpene
NZ_JPMI01000003.cluster035	NZ_MPOI01000022.cluster034	0.025739388540387154	0.9491837620735168	1.0	0.9656808376312256	1.0	0.03835960105061531	0.00401606410741806	15	1	terpene - terpene	terpene
NC_015711.1.cluster003	NZ_CP012109.1.cluster026	0.17769572138786316	0.676184356212616	0.9166666865348816	0.8006792068481445	0.7692307829856873	0.21727469563484192	0.07364340871572495	14	1	terpene - terpene	terpene
NZ_CP012109.1.cluster026	NZ_FNAJ01000056.cluster021	0.13132351636886597	0.75459885597229	0.9166666865348816	0.8625088334083557	0.7692307829856873	0.14621762931346893	0.08076923340559006	13	1	terpene - terpene	terpene
NC_008095.1.cluster001	NZ_FOIB01000040.cluster048	0.259662926197052	0.5480989813804626	0.9166666865348816	0.6913896203041077	0.7692307829856873	0.3260270059108734	0.19540229439735413	13	1	terpene - terpene	terpene
NZ_FOAP01000061.cluster003	NZ_FOIJ01000047.cluster016	0.13349081575870514	0.7508381605148315	0.9090909361839294	0.8518102169036865	0.9166666865348816	0.1575019210577011	0.027131782844662666	26	1	terpene - terpene	terpene
NZ_ANAH02000076.cluster002	NZ_MPIN01000030.cluster014	0.09801729023456573	0.8135728240013123	0.9285714030265808	0.902643620967865	0.7857142686843872	0.10512275248765945	0.046875	13	1	terpene - terpene	terpene
NC_008095.1.cluster001	NZ_FNAJ01000056.cluster021	0.0471496544778347	0.9079237580299377	0.9166666865348816	0.9747406244277954	0.7692307829856873	0.026175422593951225	0.019305018708109856	13	1	terpene - terpene	terpene
NC_008095.1.cluster001	NC_017030.1.cluster001	0.26480257511138916	0.5405152440071106	0.7857142686843872	0.7218505144119263	0.7333333492279053	0.29441648721694946	0.17241379618644714	13	1	terpene - terpene	terpene
NZ_ANAH02000076.cluster027	NZ_CP022098.1.cluster005	0.13864517211914062	0.7419321537017822	0.7142857313156128	0.913552463054657	0.6666666865348816	0.08644752949476242	0.0	5	0	terpene - terpene	terpene
NZ_ANAH02000076.cluster015	NZ_CP022098.1.cluster018	0.12851546704769135	0.7594853043556213	0.9047619104385376	0.8647095561027527	0.8399999737739563	0.06877434998750687	1.0	26	1	terpene - terpene	terpene
NZ_CP022098.1.cluster018	NZ_MPIN01000030.cluster036	0.10066220909357071	0.808808445930481	0.8999999761581421	0.9035614728927612	0.8333333134651184	0.09643850475549698	0.0	25	0	terpene - terpene	terpene
NZ_JPMI01000003.cluster049	NZ_MPOI01000022.cluster038	0.23586976528167725	0.5838950276374817	0.7647058963775635	0.7717815041542053	0.6470588445663452	0.22821852564811707	0.0	16	0	terpene - terpene	terpene
NC_020126.1.cluster001	NZ_FNAJ01000056.cluster021	0.2390839010477066	0.5789933204650879	0.9166666865348816	0.7188283205032349	0.7692307829856873	0.30126285552978516	0.15057915449142456	13	1	terpene - terpene	terpene
NZ_CP006003.1.cluster002	NZ_CP012109.1.cluster026	0.2976997196674347	0.49322566390037537	0.9166666865348816	0.6406738758087158	0.7692307829856873	0.3787902891635895	0.2230769246816635	14	1	terpene - terpene	terpene
NC_008095.1.cluster001	NC_015711.1.cluster003	0.09356139600276947	0.8216309547424316	0.9166666865348816	0.9128583073616028	0.7692307829856873	0.08807409554719925	0.0810810774564743	13	1	terpene - terpene	terpene
NZ_ANAH02000076.cluster017	NZ_MPIN01000030.cluster022	0.24385079741477966	0.5717616081237793	0.4761904776096344	0.8539420962333679	0.40909090638160706	0.14605791866779327	0.0	12	0	terpene - terpene	terpene
NC_020126.1.cluster001	NZ_CP022203.1.cluster001	0.24223440885543823	0.574208676815033	0.9166666865348816	0.7146276235580444	0.7692307829856873	0.3029364049434662	0.17120622098445892	13	1	terpene - terpene	terpene
NZ_CP011509.1.cluster006	NZ_JPMI01000003.cluster035	0.12541471421718597	0.7648994326591492	0.9285714030265808	0.8562724590301514	0.9333333373069763	0.1571754366159439	0.03614457696676254	16	1	terpene - terpene	terpene
NC_015711.1.cluster003	NC_020126.1.cluster001	0.2762046456336975	0.5238797068595886	0.9166666865348816	0.6693339943885803	0.7692307829856873	0.35289013385772705	0.1750972718000412	14	1	terpene - terpene	terpene
NZ_CP022098.1.cluster020	NZ_MPIN01000030.cluster002	0.14245809614658356	0.735378086566925	0.9411764740943909	0.8352659344673157	0.8571428656578064	0.17480680346488953	0.023715414106845856	28	1	terpene - terpene	terpene
NC_020126.1.cluster001	NZ_CP006003.1.cluster002	0.22745327651500702	0.5968284606933594	0.9166666865348816	0.7343357801437378	0.7692307829856873	0.2876732647418976	0.12260536104440689	13	1	terpene - terpene	terpene
NZ_ANAH02000076.cluster015	NZ_MPIN01000030.cluster036	0.19427800178527832	0.6491879224777222	0.8181818127632141	0.8048321008682251	0.7692307829856873	0.13325771689414978	1.0	26	1	terpene - terpene	terpene
NZ_CP012109.1.cluster026	NZ_CP022203.1.cluster001	0.1374678909778595	0.7439616322517395	0.9166666865348816	0.8543162941932678	0.7692307829856873	0.15795940160751343	0.06589147448539734	13	1	terpene - terpene	terpene
NC_010162.1.cluster004	NC_021658.1.cluster004	0.08536927402019501	0.8365493416786194	1.0	0.8861743211746216	1.0	0.1152333989739418	0.10256410390138626	16	1	terpene - terpene	terpene
NZ_ANAH02000076.cluster002	NZ_CP022098.1.cluster006	0.10923616588115692	0.7934601902961731	0.9230769276618958	0.8804201483726501	0.9166666865348816	0.1355728954076767	0.015625	13	1	terpene - terpene	terpene
NZ_ASRX01000001.cluster023	NZ_CP012159.1.cluster006	0.15344934165477753	0.7166480422019958	1.0	0.795400857925415	1.0	0.1903035044670105	0.2975206673145294	13	1	terpene - terpene	terpene
NZ_CP006003.1.cluster002	NZ_FOIB01000040.cluster048	0.0016458743484690785	0.9967109560966492	1.0	0.9978054761886597	1.0	0.0019358114805072546	0.0038759689778089523	13	1	terpene - terpene	terpene
NZ_ANAH02000076.cluster030	NZ_MPIN01000030.cluster007	0.05426809564232826	0.8944088220596313	0.9444444179534912	0.9535684585571289	0.8333333134651184	0.0464315339922905	0.0	17	0	terpene - terpene	terpene
NC_015711.1.cluster008	NZ_CP022203.1.cluster019	0.014456766657531261	0.9712954759597778	1.0	0.9807243347167969	1.0	0.019275687634944916	0.0	23	0	terpene - terpene	terpene
NZ_CP022098.1.cluster006	NZ_MPIN01000030.cluster014	0.2247115820646286	0.6010721325874329	0.800000011920929	0.7727655172348022	0.7142857313156128	0.2422385811805725	0.0546875	23	1	terpene - terpene	terpene
NZ_ANAH02000076.cluster037	NZ_CP022098.1.cluster001	0.06947968900203705	0.8658680319786072	1.0	0.9073604345321655	1.0	0.09392250329256058	0.08494208753108978	12	1	terpene - terpene	terpene
NZ_JPMI01000003.cluster030	NZ_MPOI01000022.cluster012	0.18441975116729736	0.6651711463928223	0.800000011920929	0.8316827416419983	0.6363636255264282	0.19884343445301056	0.01568627543747425	10	1	terpene - terpene	terpene
NZ_CP022203.1.cluster001	NZ_FNAJ01000056.cluster021	0.07185375690460205	0.8614554405212402	1.0	0.9041950106620789	1.0	0.09845999628305435	0.07722007483243942	14	1	terpene - terpene	terpene
NZ_CP011509.1.cluster039	NZ_JPMI01000003.cluster048	0.28778454661369324	0.5072508454322815	0.6666666865348816	0.7332463264465332	0.5789473652839661	0.2667536437511444	0.0	19	0	terpene - terpene	terpene
NZ_FOAP01000061.cluster010	NZ_FOIJ01000047.cluster026	0.20698632299900055	0.6288706660270691	0.7647058963775635	0.8078159689903259	0.6842105388641357	0.19218403100967407	0.0	16	0	terpene - terpene	terpene
NZ_CP011509.1.cluster038	NZ_JPMI01000003.cluster049	0.22381380200386047	0.602465033531189	0.625	0.8349149227142334	0.5	0.1650850772857666	0.0	11	0	terpene - terpene	terpene
NC_008095.1.cluster001	NZ_CP006003.1.cluster002	0.259265273809433	0.5486879348754883	0.9166666865348816	0.6919198036193848	0.7692307829856873	0.32482582330703735	0.19923371076583862	13	1	terpene - terpene	terpene
NZ_CP011125.1.cluster014	NZ_CP011125.1.cluster014	0	1	1	1	1	0	0	1	1
NZ_CP022163.1.cluster010	NZ_CP022163.1.cluster010	0	1	1	1	1	0	0	1	1
NZ_CP022163.1.cluster005	NZ_CP022163.1.cluster005	0	1	1	1	1	0	0	1	1
NZ_JMCB01000001.cluster031	NZ_JMCB01000001.cluster031	0	1	1	1	1	0	0	1	1
NZ_CP011125.1.cluster019	NZ_CP011125.1.cluster019	0	1	1	1	1	0	0	1	1
NZ_MPIN01000030.cluster031	NZ_MPIN01000030.cluster031	0	1	1	1	1	0	0	1	1
NC_013440.1.cluster018	NC_013440.1.cluster018	0	1	1	1	1	0	0	1	1
NZ_CP011125.1.cluster012	NZ_CP011125.1.cluster012	0	1	1	1	1	0	0	1	1
NZ_FOMX01000171.cluster017	NZ_FOMX01000171.cluster017	0	1	1	1	1	0	0	1	1
NZ_CP012673.1.cluster009	NZ_CP012673.1.cluster009	0	1	1	1	1	0	0	1	1
NZ_FOMX01000171.cluster004	NZ_FOMX01000171.cluster004	0	1	1	1	1	0	0	1	1
NZ_CP022098.1.cluster038	NZ_CP022098.1.cluster038	0	1	1	1	1	0	0	1	1
NZ_FOMX01000171.cluster011	NZ_FOMX01000171.cluster011	0	1	1	1	1	0	0	1	1
NZ_FOMX01000171.cluster018	NZ_FOMX01000171.cluster018	0	1	1	1	1	0	0	1	1
NC_020126.1.cluster022	NC_020126.1.cluster022	0	1	1	1	1	0	0	1	1
NZ_CP011509.1.cluster036	NZ_CP011509.1.cluster036	0	1	1	1	1	0	0	1	1
NC_010162.1.cluster023	NC_010162.1.cluster023	0	1	1	1	1	0	0	1	1
NZ_MPIN01000030.cluster038	NZ_MPIN01000030.cluster038	0	1	1	1	1	0	0	1	1
NZ_FOIB01000040.cluster013	NZ_FOIB01000040.cluster013	0	1	1	1	1	0	0	1	1
NZ_ANAH02000076.cluster005	NZ_ANAH02000076.cluster005	0	1	1	1	1	0	0	1	1
NZ_ABCS01000231.cluster023	NZ_ABCS01000231.cluster023	0	1	1	1	1	0	0	1	1
NZ_FOMX01000171.cluster016	NZ_FOMX01000171.cluster016	0	1	1	1	1	0	0	1	1
NZ_MPIN01000030.cluster033	NZ_MPIN01000030.cluster033	0	1	1	1	1	0	0	1	1
NZ_JMCB01000001.cluster025	NZ_JMCB01000001.cluster025	0	1	1	1	1	0	0	1	1
NC_010162.1.cluster031	NC_010162.1.cluster031	0	1	1	1	1	0	0	1	1
NZ_FOMX01000171.cluster020	NZ_FOMX01000171.cluster020	0	1	1	1	1	0	0	1	1
NC_017030.1.cluster024	NC_017030.1.cluster024	0	1	1	1	1	0	0	1	1
NZ_CP012109.1.cluster003	NZ_CP012109.1.cluster003	0	1	1	1	1	0	0	1	1
NZ_CP012159.1.cluster010	NZ_CP012159.1.cluster010	0	1	1	1	1	0	0	1	1
NZ_CP022098.1.cluster003	NZ_CP022098.1.cluster003	0	1	1	1	1	0	0	1	1
NZ_ASRX01000001.cluster027	NZ_ASRX01000001.cluster027	0	1	1	1	1	0	0	1	1
NC_020126.1.cluster025	NC_020126.1.cluster025	0	1	1	1	1	0	0	1	1
NZ_CP011509.1.cluster020	NZ_CP011509.1.cluster020	0	1	1	1	1	0	0	1	1
NZ_CP022098.1.cluster016	NZ_CP022098.1.cluster016	0	1	1	1	1	0	0	1	1
NC_021658.1.cluster036	NC_021658.1.cluster036	0	1	1	1	1	0	0	1	1
NZ_FOMX01000171.cluster008	NZ_FOMX01000171.cluster008	0	1	1	1	1	0	0	1	1
NC_014623.1.cluster035	NC_014623.1.cluster035	0	1	1	1	1	0	0	1	1
NZ_CP022163.1.cluster009	NZ_CP022163.1.cluster009	0	1	1	1	1	0	0	1	1
NZ_FOMX01000171.cluster010	NZ_FOMX01000171.cluster010	0	1	1	1	1	0	0	1	1
NC_013440.1.cluster005	NC_013440.1.cluster005	0	1	1	1	1	0	0	1	1
NZ_FOIB01000040.cluster030	NZ_FOIB01000040.cluster030	0	1	1	1	1	0	0	1	1
NC_017030.1.cluster004	NC_017030.1.cluster004	0	1	1	1	1	0	0	1	1
NC_014623.1.cluster008	NC_014623.1.cluster008	0	1	1	1	1	0	0	1	1
NZ_JMCB01000001.cluster020	NZ_JMCB01000001.cluster020	0	1	1	1	1	0	0	1	1
NZ_ANAH02000076.cluster036	NZ_ANAH02000076.cluster036	0	1	1	1	1	0	0	1	1
NZ_ASRX01000001.cluster013	NZ_ASRX01000001.cluster013	0	1	1	1	1	0	0	1	1
NZ_CP011125.1.cluster002	NZ_CP011125.1.cluster002	0	1	1	1	1	0	0	1	1
NZ_FNAJ01000056.cluster022	NZ_FNAJ01000056.cluster022	0	1	1	1	1	0	0	1	1
NZ_CP022163.1.cluster006	NZ_CP022163.1.cluster006	0	1	1	1	1	0	0	1	1
NZ_CP006003.1.cluster037	NZ_CP006003.1.cluster037	0	1	1	1	1	0	0	1	1
NZ_ABCS01000231.cluster016	NZ_ABCS01000231.cluster016	0	1	1	1	1	0	0	1	1
NZ_ASRX01000001.cluster032	NZ_ASRX01000001.cluster032	0	1	1	1	1	0	0	1	1
NC_014623.1.cluster031	NC_014623.1.cluster031	0	1	1	1	1	0	0	1	1
NZ_CP012673.1.cluster002	NZ_CP012673.1.cluster002	0	1	1	1	1	0	0	1	1
NC_017030.1.cluster033	NC_017030.1.cluster033	0	1	1	1	1	0	0	1	1
NZ_ABCS01000231.cluster027	NZ_ABCS01000231.cluster027	0	1	1	1	1	0	0	1	1
NZ_ASRX01000001.cluster002	NZ_ASRX01000001.cluster002	0	1	1	1	1	0	0	1	1
NZ_JMCB01000001.cluster014	NZ_JMCB01000001.cluster014	0	1	1	1	1	0	0	1	1
NC_010162.1.cluster008	NC_010162.1.cluster008	0	1	1	1	1	0	0	1	1
NZ_ABCS01000231.cluster013	NZ_ABCS01000231.cluster013	0	1	1	1	1	0	0	1	1
NZ_CP012673.1.cluster004	NZ_CP012673.1.cluster004	0	1	1	1	1	0	0	1	1
NZ_MPOI01000022.cluster019	NZ_MPOI01000022.cluster019	0	1	1	1	1	0	0	1	1
NZ_CP012673.1.cluster006	NZ_CP012673.1.cluster006	0	1	1	1	1	0	0	1	1
NZ_CP012673.1.cluster005	NZ_CP012673.1.cluster005	0	1	1	1	1	0	0	1	1
NZ_ANAH02000076.cluster025	NZ_ANAH02000076.cluster025	0	1	1	1	1	0	0	1	1
NZ_FOIB01000040.cluster034	NZ_FOIB01000040.cluster034	0	1	1	1	1	0	0	1	1
NC_008095.1.cluster021	NC_008095.1.cluster021	0	1	1	1	1	0	0	1	1
NZ_CP022163.1.cluster014	NZ_CP022163.1.cluster014	0	1	1	1	1	0	0	1	1
NC_014623.1.cluster002	NC_014623.1.cluster002	0	1	1	1	1	0	0	1	1
NC_009675.1.cluster003	NC_009675.1.cluster003	0	1	1	1	1	0	0	1	1
NZ_CP012159.1.cluster028	NZ_CP012159.1.cluster028	0	1	1	1	1	0	0	1	1
NZ_FOMX01000171.cluster005	NZ_FOMX01000171.cluster005	0	1	1	1	1	0	0	1	1
NZ_ABCS01000231.cluster021	NZ_ABCS01000231.cluster021	0	1	1	1	1	0	0	1	1
NZ_CP022163.1.cluster012	NZ_CP022163.1.cluster012	0	1	1	1	1	0	0	1	1
NZ_ABCS01000231.cluster015	NZ_ABCS01000231.cluster015	0	1	1	1	1	0	0	1	1
NZ_JMCB01000001.cluster004	NZ_JMCB01000001.cluster004	0	1	1	1	1	0	0	1	1
NZ_FOMX01000171.cluster026	NZ_FOMX01000171.cluster026	0	1	1	1	1	0	0	1	1
NZ_JPMI01000003.cluster003	NZ_JPMI01000003.cluster003	0	1	1	1	1	0	0	1	1
NZ_CP012159.1.cluster027	NZ_CP012159.1.cluster027	0	1	1	1	1	0	0	1	1
NC_013440.1.cluster014	NC_013440.1.cluster014	0	1	1	1	1	0	0	1	1
NC_021658.1.cluster015	NC_021658.1.cluster015	0	1	1	1	1	0	0	1	1
NZ_CP022098.1.cluster046	NZ_CP022098.1.cluster046	0	1	1	1	1	0	0	1	1
NZ_ASRX01000001.cluster031	NZ_ASRX01000001.cluster031	0	1	1	1	1	0	0	1	1
