# Supplementary material for: Survey of Biosynthetic Gene Clusters from Sequenced Myxobacteria Reveals Unexplored Biosynthetic Potential
Source: Microorganisms. 2019 Jun 24;7(6):181. doi: 10.3390/microorganisms7060181 (PMC6616573; doi:10.3390/microorganisms7060181)
Supplement: Supplementary file 1 [file microorganisms-07-00181-s001.zip › BiGSCAPE files/TOTALmedchemcomm_c0.30.network.txt]

Clustername 1	Clustername 2	Raw distance	Squared similarity	Jaccard index	DSS index	Adjacency index	raw DSS non-anchor	raw DSS anchor	Non-anchor domains	Anchor domains	Combined group	Shared group
NZ_CP006003.1.cluster021	NZ_FOIB01000040.cluster027	0.275588542	0.524771929	0.733333349	0.724493027	0.6875	0.275506943	0	20	0	terpene - terpene	terpene
NC_015711.1.cluster003	NZ_CP022203.1.cluster001	0.006555347	0.986932278	1	0.991259515	1	0.008846243	0.008	14	1	terpene - terpene	terpene
NZ_ASRX01000001.cluster019	NZ_CP012159.1.cluster005	0.233468056	0.587571204	0.866666675	0.739079654	0.777777791	0.268535405	0.200000003	16	1	terpene - terpene	terpene
NC_010162.1.cluster005	NC_021658.1.cluster005	0.13327226	0.751217008	0.941176474	0.84169364	0.944444418	0.166709602	0.082677163	18	1	terpene - terpene	terpene
NZ_ANAH02000076.cluster017	NZ_CP022098.1.cluster013	0.272293359	0.52955699	0.5625	0.78498143	0.529411793	0.215018585	0	12	0	terpene - terpene	terpene
NZ_ANAH02000076.cluster021	NZ_MPIN01000030.cluster002	0.225061655	0.600529432	0.666666687	0.807854295	0.714285731	0.205522791	0.031620555	24	1	terpene - terpene	terpene
NZ_CP011509.1.cluster001	NZ_MPOI01000022.cluster012	0.251309425	0.560537577	0.75	0.757228434	0.615384638	0.275897801	0.027450981	13	1	terpene - terpene	terpene
NC_008095.1.cluster001	NC_020126.1.cluster001	0.21325995	0.618959904	1	0.715653419	1	0.304332227	0.15444015	13	1	terpene - terpene	terpene
NZ_CP011509.1.cluster038	NZ_MPOI01000022.cluster038	0.221232906	0.606478214	0.625	0.838356137	0.5	0.161643878	0	11	0	terpene - terpene	terpene
NZ_CP006003.1.cluster012	NZ_FOIB01000040.cluster011	0.041592494	0.918544948	0.857142866	0.991527498	0.866666675	0.009775997	0	13	1	terpene - terpene	terpene
NZ_CP011509.1.cluster006	NZ_MPOI01000022.cluster034	0.115489095	0.78235954	0.928571403	0.869506598	0.933333337	0.142789006	0.032128513	16	1	terpene - terpene	terpene
NC_008095.1.cluster001	NZ_CP022203.1.cluster001	0.093082234	0.822499812	0.916666687	0.91349721	0.769230783	0.08733692	0.081081077	13	1	terpene - terpene	terpene
NZ_FOAP01000061.cluster022	NZ_FOIJ01000047.cluster014	0.265191704	0.539943278	0.642857134	0.770815849	0.5625	0.229184166	0	14	0	terpene - terpene	terpene
NZ_ANAH02000076.cluster037	NZ_MPIN01000030.cluster006	0.284953713	0.511291206	0.75	0.724228382	0.4375	0.314655036	0.042471044	12	1	terpene - terpene	terpene
NZ_ANAH02000076.cluster027	NZ_MPIN01000030.cluster016	0.140750661	0.738309443	0.714285731	0.926618159	0.428571433	0.073381834	0	5	0	terpene - terpene	terpene
NC_015711.1.cluster003	NZ_FNAJ01000056.cluster021	0.071527332	0.862061501	1	0.904630244	1	0.097962596	0.077220075	14	1	terpene - terpene	terpene
NZ_CP006003.1.cluster011	NZ_FOIB01000040.cluster010	0.011051045	0.978020012	1	0.985265255	1	0.016285976	0.003875969	14	1	terpene - terpene	terpene
NZ_JPMI01000003.cluster037	NZ_MPOI01000022.cluster018	0.089088865	0.829759121	0.909090936	0.917051494	0.826086938	0.098908871	0.032407407	19	3	terpene - terpene	terpene
NZ_ANAH02000076.cluster021	NZ_CP022098.1.cluster020	0.221031547	0.606791854	0.631578922	0.824748993	0.681818187	0.186741441	0.031620555	25	1	terpene - terpene	terpene
NC_008095.1.cluster001	NZ_CP012109.1.cluster026	0.107773371	0.79606837	1	0.856302142	1	0.152787432	0.084615387	13	1	terpene - terpene	terpene
NC_020126.1.cluster001	NZ_FOIB01000040.cluster048	0.227849275	0.596216738	0.916666687	0.733807802	0.769230783	0.288871914	0.118773945	13	1	terpene - terpene	terpene
NZ_CP006003.1.cluster001	NZ_FOIB01000040.cluster047	0.076939777	0.852040172	1	0.904080272	0.899999976	0.009942726	0.504310369	19	2	terpene - terpene	terpene
NZ_CP012109.1.cluster026	NZ_FOIB01000040.cluster048	0.26602146	0.538724482	0.916666687	0.682911575	0.769230783	0.33155176	0.223076925	13	1	terpene - terpene	terpene
NC_020126.1.cluster001	NZ_CP012109.1.cluster026	0.213481322	0.618611634	1	0.715358257	1	0.304078788	0.15830116	13	1	terpene - terpene	terpene
NZ_JPMI01000003.cluster035	NZ_MPOI01000022.cluster034	0.025739389	0.949183762	1	0.965680838	1	0.038359601	0.004016064	15	1	terpene - terpene	terpene
NC_015711.1.cluster003	NZ_CP012109.1.cluster026	0.177695721	0.676184356	0.916666687	0.800679207	0.769230783	0.217274696	0.073643409	14	1	terpene - terpene	terpene
NZ_CP012109.1.cluster026	NZ_FNAJ01000056.cluster021	0.131323516	0.754598856	0.916666687	0.862508833	0.769230783	0.146217629	0.080769233	13	1	terpene - terpene	terpene
NC_008095.1.cluster001	NZ_FOIB01000040.cluster048	0.259662926	0.548098981	0.916666687	0.69138962	0.769230783	0.326027006	0.195402294	13	1	terpene - terpene	terpene
NZ_FOAP01000061.cluster003	NZ_FOIJ01000047.cluster016	0.133490816	0.750838161	0.909090936	0.851810217	0.916666687	0.157501921	0.027131783	26	1	terpene - terpene	terpene
NZ_ANAH02000076.cluster002	NZ_MPIN01000030.cluster014	0.09801729	0.813572824	0.928571403	0.902643621	0.785714269	0.105122752	0.046875	13	1	terpene - terpene	terpene
NC_008095.1.cluster001	NZ_FNAJ01000056.cluster021	0.047149654	0.907923758	0.916666687	0.974740624	0.769230783	0.026175423	0.019305019	13	1	terpene - terpene	terpene
NC_008095.1.cluster001	NC_017030.1.cluster001	0.264802575	0.540515244	0.785714269	0.721850514	0.733333349	0.294416487	0.172413796	13	1	terpene - terpene	terpene
NZ_ANAH02000076.cluster027	NZ_CP022098.1.cluster005	0.138645172	0.741932154	0.714285731	0.913552463	0.666666687	0.086447529	0	5	0	terpene - terpene	terpene
NZ_ANAH02000076.cluster015	NZ_CP022098.1.cluster018	0.128515467	0.759485304	0.90476191	0.864709556	0.839999974	0.06877435	1	26	1	terpene - terpene	terpene
NZ_CP022098.1.cluster018	NZ_MPIN01000030.cluster036	0.100662209	0.808808446	0.899999976	0.903561473	0.833333313	0.096438505	0	25	0	terpene - terpene	terpene
NZ_JPMI01000003.cluster049	NZ_MPOI01000022.cluster038	0.235869765	0.583895028	0.764705896	0.771781504	0.647058845	0.228218526	0	16	0	terpene - terpene	terpene
NC_020126.1.cluster001	NZ_FNAJ01000056.cluster021	0.239083901	0.57899332	0.916666687	0.718828321	0.769230783	0.301262856	0.150579154	13	1	terpene - terpene	terpene
NZ_CP006003.1.cluster002	NZ_CP012109.1.cluster026	0.29769972	0.493225664	0.916666687	0.640673876	0.769230783	0.378790289	0.223076925	14	1	terpene - terpene	terpene
NC_008095.1.cluster001	NC_015711.1.cluster003	0.093561396	0.821630955	0.916666687	0.912858307	0.769230783	0.088074096	0.081081077	13	1	terpene - terpene	terpene
NZ_ANAH02000076.cluster017	NZ_MPIN01000030.cluster022	0.243850797	0.571761608	0.476190478	0.853942096	0.409090906	0.146057919	0	12	0	terpene - terpene	terpene
NC_020126.1.cluster001	NZ_CP022203.1.cluster001	0.242234409	0.574208677	0.916666687	0.714627624	0.769230783	0.302936405	0.171206221	13	1	terpene - terpene	terpene
NZ_CP011509.1.cluster006	NZ_JPMI01000003.cluster035	0.125414714	0.764899433	0.928571403	0.856272459	0.933333337	0.157175437	0.036144577	16	1	terpene - terpene	terpene
NC_015711.1.cluster003	NC_020126.1.cluster001	0.276204646	0.523879707	0.916666687	0.669333994	0.769230783	0.352890134	0.175097272	14	1	terpene - terpene	terpene
NZ_CP022098.1.cluster020	NZ_MPIN01000030.cluster002	0.142458096	0.735378087	0.941176474	0.835265934	0.857142866	0.174806803	0.023715414	28	1	terpene - terpene	terpene
NC_020126.1.cluster001	NZ_CP006003.1.cluster002	0.227453277	0.596828461	0.916666687	0.73433578	0.769230783	0.287673265	0.122605361	13	1	terpene - terpene	terpene
NZ_ANAH02000076.cluster015	NZ_MPIN01000030.cluster036	0.194278002	0.649187922	0.818181813	0.804832101	0.769230783	0.133257717	1	26	1	terpene - terpene	terpene
NZ_CP012109.1.cluster026	NZ_CP022203.1.cluster001	0.137467891	0.743961632	0.916666687	0.854316294	0.769230783	0.157959402	0.065891474	13	1	terpene - terpene	terpene
NC_010162.1.cluster004	NC_021658.1.cluster004	0.085369274	0.836549342	1	0.886174321	1	0.115233399	0.102564104	16	1	terpene - terpene	terpene
NZ_ANAH02000076.cluster002	NZ_CP022098.1.cluster006	0.109236166	0.79346019	0.923076928	0.880420148	0.916666687	0.135572895	0.015625	13	1	terpene - terpene	terpene
NZ_ASRX01000001.cluster023	NZ_CP012159.1.cluster006	0.153449342	0.716648042	1	0.795400858	1	0.190303504	0.297520667	13	1	terpene - terpene	terpene
NZ_CP006003.1.cluster002	NZ_FOIB01000040.cluster048	0.001645874	0.996710956	1	0.997805476	1	0.001935811	0.003875969	13	1	terpene - terpene	terpene
NZ_ANAH02000076.cluster030	NZ_MPIN01000030.cluster007	0.054268096	0.894408822	0.944444418	0.953568459	0.833333313	0.046431534	0	17	0	terpene - terpene	terpene
NC_015711.1.cluster008	NZ_CP022203.1.cluster019	0.014456767	0.971295476	1	0.980724335	1	0.019275688	0	23	0	terpene - terpene	terpene
NZ_CP022098.1.cluster006	NZ_MPIN01000030.cluster014	0.224711582	0.601072133	0.800000012	0.772765517	0.714285731	0.242238581	0.0546875	23	1	terpene - terpene	terpene
NZ_ANAH02000076.cluster037	NZ_CP022098.1.cluster001	0.069479689	0.865868032	1	0.907360435	1	0.093922503	0.084942088	12	1	terpene - terpene	terpene
NZ_JPMI01000003.cluster030	NZ_MPOI01000022.cluster012	0.184419751	0.665171146	0.800000012	0.831682742	0.636363626	0.198843434	0.015686275	10	1	terpene - terpene	terpene
NZ_CP022203.1.cluster001	NZ_FNAJ01000056.cluster021	0.071853757	0.861455441	1	0.904195011	1	0.098459996	0.077220075	14	1	terpene - terpene	terpene
NZ_CP011509.1.cluster039	NZ_JPMI01000003.cluster048	0.287784547	0.507250845	0.666666687	0.733246326	0.578947365	0.266753644	0	19	0	terpene - terpene	terpene
NZ_FOAP01000061.cluster010	NZ_FOIJ01000047.cluster026	0.206986323	0.628870666	0.764705896	0.807815969	0.684210539	0.192184031	0	16	0	terpene - terpene	terpene
NZ_CP011509.1.cluster038	NZ_JPMI01000003.cluster049	0.223813802	0.602465034	0.625	0.834914923	0.5	0.165085077	0	11	0	terpene - terpene	terpene
NC_008095.1.cluster001	NZ_CP006003.1.cluster002	0.259265274	0.548687935	0.916666687	0.691919804	0.769230783	0.324825823	0.199233711	13	1	terpene - terpene	terpene
NZ_CP011125.1.cluster014	NZ_CP011125.1.cluster014	0	1	1	1	1	0	0	1	1		
NZ_CP022163.1.cluster010	NZ_CP022163.1.cluster010	0	1	1	1	1	0	0	1	1		
NZ_CP022163.1.cluster005	NZ_CP022163.1.cluster005	0	1	1	1	1	0	0	1	1		
NZ_JMCB01000001.cluster031	NZ_JMCB01000001.cluster031	0	1	1	1	1	0	0	1	1		
NZ_CP011125.1.cluster019	NZ_CP011125.1.cluster019	0	1	1	1	1	0	0	1	1		
NZ_MPIN01000030.cluster031	NZ_MPIN01000030.cluster031	0	1	1	1	1	0	0	1	1		
NC_013440.1.cluster018	NC_013440.1.cluster018	0	1	1	1	1	0	0	1	1		
NZ_CP011125.1.cluster012	NZ_CP011125.1.cluster012	0	1	1	1	1	0	0	1	1		
NZ_FOMX01000171.cluster017	NZ_FOMX01000171.cluster017	0	1	1	1	1	0	0	1	1		
NZ_CP012673.1.cluster009	NZ_CP012673.1.cluster009	0	1	1	1	1	0	0	1	1		
NZ_FOMX01000171.cluster004	NZ_FOMX01000171.cluster004	0	1	1	1	1	0	0	1	1		
NZ_CP022098.1.cluster038	NZ_CP022098.1.cluster038	0	1	1	1	1	0	0	1	1		
NZ_FOMX01000171.cluster011	NZ_FOMX01000171.cluster011	0	1	1	1	1	0	0	1	1		
NZ_FOMX01000171.cluster018	NZ_FOMX01000171.cluster018	0	1	1	1	1	0	0	1	1		
NC_020126.1.cluster022	NC_020126.1.cluster022	0	1	1	1	1	0	0	1	1		
NZ_CP011509.1.cluster036	NZ_CP011509.1.cluster036	0	1	1	1	1	0	0	1	1		
NC_010162.1.cluster023	NC_010162.1.cluster023	0	1	1	1	1	0	0	1	1		
NZ_MPIN01000030.cluster038	NZ_MPIN01000030.cluster038	0	1	1	1	1	0	0	1	1		
NZ_FOIB01000040.cluster013	NZ_FOIB01000040.cluster013	0	1	1	1	1	0	0	1	1		
NZ_ANAH02000076.cluster005	NZ_ANAH02000076.cluster005	0	1	1	1	1	0	0	1	1		
NZ_ABCS01000231.cluster023	NZ_ABCS01000231.cluster023	0	1	1	1	1	0	0	1	1		
NZ_FOMX01000171.cluster016	NZ_FOMX01000171.cluster016	0	1	1	1	1	0	0	1	1		
NZ_MPIN01000030.cluster033	NZ_MPIN01000030.cluster033	0	1	1	1	1	0	0	1	1		
NZ_JMCB01000001.cluster025	NZ_JMCB01000001.cluster025	0	1	1	1	1	0	0	1	1		
NC_010162.1.cluster031	NC_010162.1.cluster031	0	1	1	1	1	0	0	1	1		
NZ_FOMX01000171.cluster020	NZ_FOMX01000171.cluster020	0	1	1	1	1	0	0	1	1		
NC_017030.1.cluster024	NC_017030.1.cluster024	0	1	1	1	1	0	0	1	1		
NZ_CP012109.1.cluster003	NZ_CP012109.1.cluster003	0	1	1	1	1	0	0	1	1		
NZ_CP012159.1.cluster010	NZ_CP012159.1.cluster010	0	1	1	1	1	0	0	1	1		
NZ_CP022098.1.cluster003	NZ_CP022098.1.cluster003	0	1	1	1	1	0	0	1	1		
NZ_ASRX01000001.cluster027	NZ_ASRX01000001.cluster027	0	1	1	1	1	0	0	1	1		
NC_020126.1.cluster025	NC_020126.1.cluster025	0	1	1	1	1	0	0	1	1		
NZ_CP011509.1.cluster020	NZ_CP011509.1.cluster020	0	1	1	1	1	0	0	1	1		
NZ_CP022098.1.cluster016	NZ_CP022098.1.cluster016	0	1	1	1	1	0	0	1	1		
NC_021658.1.cluster036	NC_021658.1.cluster036	0	1	1	1	1	0	0	1	1		
NZ_FOMX01000171.cluster008	NZ_FOMX01000171.cluster008	0	1	1	1	1	0	0	1	1		
NC_014623.1.cluster035	NC_014623.1.cluster035	0	1	1	1	1	0	0	1	1		
NZ_CP022163.1.cluster009	NZ_CP022163.1.cluster009	0	1	1	1	1	0	0	1	1		
NZ_FOMX01000171.cluster010	NZ_FOMX01000171.cluster010	0	1	1	1	1	0	0	1	1		
NC_013440.1.cluster005	NC_013440.1.cluster005	0	1	1	1	1	0	0	1	1		
NZ_FOIB01000040.cluster030	NZ_FOIB01000040.cluster030	0	1	1	1	1	0	0	1	1		
NC_017030.1.cluster004	NC_017030.1.cluster004	0	1	1	1	1	0	0	1	1		
NC_014623.1.cluster008	NC_014623.1.cluster008	0	1	1	1	1	0	0	1	1		
NZ_JMCB01000001.cluster020	NZ_JMCB01000001.cluster020	0	1	1	1	1	0	0	1	1		
NZ_ANAH02000076.cluster036	NZ_ANAH02000076.cluster036	0	1	1	1	1	0	0	1	1		
NZ_ASRX01000001.cluster013	NZ_ASRX01000001.cluster013	0	1	1	1	1	0	0	1	1		
NZ_CP011125.1.cluster002	NZ_CP011125.1.cluster002	0	1	1	1	1	0	0	1	1		
NZ_FNAJ01000056.cluster022	NZ_FNAJ01000056.cluster022	0	1	1	1	1	0	0	1	1		
NZ_CP022163.1.cluster006	NZ_CP022163.1.cluster006	0	1	1	1	1	0	0	1	1		
NZ_CP006003.1.cluster037	NZ_CP006003.1.cluster037	0	1	1	1	1	0	0	1	1		
NZ_ABCS01000231.cluster016	NZ_ABCS01000231.cluster016	0	1	1	1	1	0	0	1	1		
NZ_ASRX01000001.cluster032	NZ_ASRX01000001.cluster032	0	1	1	1	1	0	0	1	1		
NC_014623.1.cluster031	NC_014623.1.cluster031	0	1	1	1	1	0	0	1	1		
NZ_CP012673.1.cluster002	NZ_CP012673.1.cluster002	0	1	1	1	1	0	0	1	1		
NC_017030.1.cluster033	NC_017030.1.cluster033	0	1	1	1	1	0	0	1	1		
NZ_ABCS01000231.cluster027	NZ_ABCS01000231.cluster027	0	1	1	1	1	0	0	1	1		
NZ_ASRX01000001.cluster002	NZ_ASRX01000001.cluster002	0	1	1	1	1	0	0	1	1		
NZ_JMCB01000001.cluster014	NZ_JMCB01000001.cluster014	0	1	1	1	1	0	0	1	1		
NC_010162.1.cluster008	NC_010162.1.cluster008	0	1	1	1	1	0	0	1	1		
NZ_ABCS01000231.cluster013	NZ_ABCS01000231.cluster013	0	1	1	1	1	0	0	1	1		
NZ_CP012673.1.cluster004	NZ_CP012673.1.cluster004	0	1	1	1	1	0	0	1	1		
NZ_MPOI01000022.cluster019	NZ_MPOI01000022.cluster019	0	1	1	1	1	0	0	1	1		
NZ_CP012673.1.cluster006	NZ_CP012673.1.cluster006	0	1	1	1	1	0	0	1	1		
NZ_CP012673.1.cluster005	NZ_CP012673.1.cluster005	0	1	1	1	1	0	0	1	1		
NZ_ANAH02000076.cluster025	NZ_ANAH02000076.cluster025	0	1	1	1	1	0	0	1	1		
NZ_FOIB01000040.cluster034	NZ_FOIB01000040.cluster034	0	1	1	1	1	0	0	1	1		
NC_008095.1.cluster021	NC_008095.1.cluster021	0	1	1	1	1	0	0	1	1		
NZ_CP022163.1.cluster014	NZ_CP022163.1.cluster014	0	1	1	1	1	0	0	1	1		
NC_014623.1.cluster002	NC_014623.1.cluster002	0	1	1	1	1	0	0	1	1		
NC_009675.1.cluster003	NC_009675.1.cluster003	0	1	1	1	1	0	0	1	1		
NZ_CP012159.1.cluster028	NZ_CP012159.1.cluster028	0	1	1	1	1	0	0	1	1		
NZ_FOMX01000171.cluster005	NZ_FOMX01000171.cluster005	0	1	1	1	1	0	0	1	1		
NZ_ABCS01000231.cluster021	NZ_ABCS01000231.cluster021	0	1	1	1	1	0	0	1	1		
NZ_CP022163.1.cluster012	NZ_CP022163.1.cluster012	0	1	1	1	1	0	0	1	1		
NZ_ABCS01000231.cluster015	NZ_ABCS01000231.cluster015	0	1	1	1	1	0	0	1	1		
NZ_JMCB01000001.cluster004	NZ_JMCB01000001.cluster004	0	1	1	1	1	0	0	1	1		
NZ_FOMX01000171.cluster026	NZ_FOMX01000171.cluster026	0	1	1	1	1	0	0	1	1		
NZ_JPMI01000003.cluster003	NZ_JPMI01000003.cluster003	0	1	1	1	1	0	0	1	1		
NZ_CP012159.1.cluster027	NZ_CP012159.1.cluster027	0	1	1	1	1	0	0	1	1		
NC_013440.1.cluster014	NC_013440.1.cluster014	0	1	1	1	1	0	0	1	1		
NC_021658.1.cluster015	NC_021658.1.cluster015	0	1	1	1	1	0	0	1	1		
NZ_CP022098.1.cluster046	NZ_CP022098.1.cluster046	0	1	1	1	1	0	0	1	1		
NZ_ASRX01000001.cluster031	NZ_ASRX01000001.cluster031	0	1	1	1	1	0	0	1	1		
NZ_JPMI01000003.cluster006	NZ_MPOI01000022.cluster013	0.090909094	0.826446295	0.899999976	0.94865948	0.909090936	0.051340546	0	23	0	amglyccycl - amglyccycl	amglyccycl
NZ_CP011509.1.cluster023	NZ_CP011509.1.cluster023	0	1	1	1	1	0	0	1	1		
NC_015711.1.cluster023	NZ_CP022203.1.cluster018	0.011647512	0.976840615	1	0.983595073	1	0.016404947	0	9	0	bacteriocin - bacteriocin	bacteriocin
NZ_CP011509.1.cluster025	NZ_FNAJ01000056.cluster008	0.140955642	0.737957239	0.875	0.855461538	0.666666687	0.144538462	0	10	0	bacteriocin - bacteriocin	bacteriocin
NC_008095.1.cluster006	NZ_CP022203.1.cluster005	0.080210112	0.846013427	0.923076928	0.918537557	0.916666687	0.077302732	0.127218932	11	1	lantipeptide - lantipeptide	lantipeptide
NZ_CP012109.1.cluster012	NZ_CP022203.1.cluster013	0.128763705	0.759052694	0.899999976	0.862304628	0.699999988	0.137695357	0	9	0	bacteriocin - bacteriocin	bacteriocin
NC_008095.1.cluster008	NZ_MPOI01000022.cluster032	0.281644553	0.516034544	0.75	0.70543021	0.75	0.29456979	0	11	0	bacteriocin - bacteriocin	bacteriocin
NC_015711.1.cluster013	NZ_FOIB01000040.cluster023	0.061309069	0.881140649	1	0.913649201	1	0.086350799	0	11	0	bacteriocin - bacteriocin	bacteriocin
NZ_CP011509.1.cluster025	NZ_JPMI01000003.cluster039	0.124633096	0.76626724	0.857142866	0.882810533	0.857142866	0.117189474	0	10	0	bacteriocin - bacteriocin	bacteriocin
NC_015711.1.cluster018	NZ_CP012109.1.cluster012	0.19260782	0.651882172	0.899999976	0.772383332	0.699999988	0.227616638	0	10	0	bacteriocin - bacteriocin	bacteriocin
NC_008095.1.cluster008	NZ_CP012109.1.cluster018	0.024211694	0.952162802	1	0.96589905	1	0.034100976	0	11	0	bacteriocin - bacteriocin	bacteriocin
NC_020126.1.cluster016	NZ_CP011509.1.cluster025	0.191989452	0.652881086	0.875	0.783582926	0.666666687	0.216417059	0	11	0	bacteriocin - bacteriocin	bacteriocin
NC_008095.1.cluster014	NC_015711.1.cluster018	0.198553398	0.642316639	0.727272749	0.836117685	0.416666657	0.1638823	0	9	0	bacteriocin - bacteriocin	bacteriocin
NZ_CP006003.1.cluster025	NZ_FNAJ01000056.cluster008	0.056915101	0.889409125	1	0.919837892	1	0.080162108	0	11	0	bacteriocin - bacteriocin	bacteriocin
NC_020126.1.cluster016	NZ_CP022203.1.cluster008	0.068543397	0.867611408	1	0.903460026	1	0.096539997	0	11	0	bacteriocin - bacteriocin	bacteriocin
NZ_CP022098.1.cluster035	NZ_MPIN01000030.cluster013	0.095845662	0.817495048	0.909090936	0.902137995	0.909090936	0.097862013	0	13	0	bacteriocin - bacteriocin	bacteriocin
NZ_CP012109.1.cluster018	NZ_FOIB01000040.cluster023	0.06413307	0.875846922	1	0.909671724	1	0.090328276	0	11	0	bacteriocin - bacteriocin	bacteriocin
NZ_CP006003.1.cluster025	NZ_CP011509.1.cluster025	0.194776908	0.648384213	0.875	0.779656947	0.666666687	0.220343068	0	11	0	bacteriocin - bacteriocin	bacteriocin
NZ_CP011509.1.cluster025	NZ_CP022203.1.cluster008	0.143768102	0.733133078	0.875	0.851500332	0.666666687	0.148499668	0	10	0	bacteriocin - bacteriocin	bacteriocin
NZ_CP011509.1.cluster025	NZ_CP012109.1.cluster018	0.138599008	0.742011666	0.875	0.858780742	0.666666687	0.141219273	0	10	0	bacteriocin - bacteriocin	bacteriocin
NZ_CP011509.1.cluster018	NZ_JPMI01000003.cluster021	0.175875798	0.679180682	0.666666687	0.891791284	0.428571433	0.108208701	0	5	0	bacteriocin - bacteriocin	bacteriocin
NZ_CP022203.1.cluster008	NZ_FNAJ01000056.cluster008	0.021813011	0.956849813	1	0.969277442	1	0.030722551	0	11	0	bacteriocin - bacteriocin	bacteriocin
NC_008095.1.cluster008	NC_017030.1.cluster020	0.12694554	0.762224078	0.888888896	0.869247317	0.699999988	0.130752712	0	11	0	bacteriocin - bacteriocin	bacteriocin
NC_014623.1.cluster026	NZ_FOIJ01000047.cluster002	0.108842976	0.794160843	0.948717952	0.868936002	0.857142866	0.131034866	0.132258058	41	1	thiopeptide - thiopeptide	thiopeptide
NZ_CP022203.1.cluster008	NZ_JPMI01000003.cluster039	0.285664737	0.510274887	0.75	0.699768007	0.75	0.300232023	0	11	0	bacteriocin - bacteriocin	bacteriocin
NZ_ANAH02000076.cluster026	NZ_CP022098.1.cluster004	0.247711837	0.565937459	0.666666687	0.789326072	0.519999981	0.223691583	0.093515337	18	2	bacteriocin-lantipeptide - bacteriocin-lantipeptide	bacteriocin-lantipeptide
NC_017030.1.cluster020	NC_020126.1.cluster016	0.183638811	0.666445613	0.888888896	0.789397597	0.699999988	0.210602388	0	12	0	bacteriocin - bacteriocin	bacteriocin
NC_015711.1.cluster013	NZ_CP006003.1.cluster025	0.061246227	0.881258667	1	0.913737714	1	0.086262293	0	11	0	bacteriocin - bacteriocin	bacteriocin
NZ_CP011509.1.cluster025	NZ_FOIB01000040.cluster023	0.139197603	0.740980744	0.875	0.857937634	0.666666687	0.142062351	0	10	0	bacteriocin - bacteriocin	bacteriocin
NC_008095.1.cluster014	NZ_CP022203.1.cluster013	0.197298273	0.644330084	0.727272749	0.837885499	0.416666657	0.162114501	0	9	0	bacteriocin - bacteriocin	bacteriocin
NC_008095.1.cluster008	NZ_FOIB01000040.cluster023	0.056535192	0.890125871	1	0.920372963	1	0.07962703	0	11	0	bacteriocin - bacteriocin	bacteriocin
NC_015711.1.cluster010	NZ_CP012109.1.cluster021	0.159877613	0.705805659	0.916666687	0.80896455	0.909090936	0.188499153	0.218934909	11	1	lantipeptide - lantipeptide	lantipeptide
NC_015711.1.cluster019	NZ_CP022203.1.cluster014	0.172898874	0.684096277	0.777777791	0.847247303	0.777777791	0.152752712	0	9	0	bacteriocin - bacteriocin	bacteriocin
NZ_FNAJ01000056.cluster008	NZ_JPMI01000003.cluster039	0.282259583	0.515151322	0.75	0.704563975	0.75	0.295436025	0	11	0	bacteriocin - bacteriocin	bacteriocin
NC_008095.1.cluster008	NC_014623.1.cluster021	0.107741773	0.796124756	1	0.848251045	1	0.151748985	0	11	0	bacteriocin - bacteriocin	bacteriocin
NZ_ANAH02000076.cluster026	NZ_MPIN01000030.cluster032	0.273870438	0.527264178	0.608695626	0.776129484	0.464285702	0.235648766	0.117866337	18	2	bacteriocin-lantipeptide - bacteriocin-lantipeptide	bacteriocin-lantipeptide
NZ_CP006003.1.cluster025	NZ_FOIB01000040.cluster023	0.00190079	0.996202052	1	0.997322857	1	0.002677169	0	11	0	bacteriocin - bacteriocin	bacteriocin
NZ_CP022203.1.cluster013	NZ_FNAJ01000056.cluster016	0.257372499	0.551495612	0.727272749	0.753273904	0.416666657	0.246726111	0	10	0	bacteriocin - bacteriocin	bacteriocin
NC_020126.1.cluster012	NZ_CP006003.1.cluster018	0.144702762	0.731533349	1	0.796193302	1	0.203806713	0	5	0	bacteriocin - bacteriocin	bacteriocin
NZ_ANAH02000076.cluster038	NZ_CP022098.1.cluster002	0.037238773	0.926909149	1	0.947551012	1	0.052448977	0	8	0	bacteriocin - bacteriocin	bacteriocin
NC_008095.1.cluster008	NC_015711.1.cluster013	0.016519412	0.967234075	1	0.976733208	1	0.023266777	0	11	0	bacteriocin - bacteriocin	bacteriocin
NC_017030.1.cluster020	NZ_CP022203.1.cluster008	0.178782746	0.674397767	0.888888896	0.796237111	0.699999988	0.203762874	0	12	0	bacteriocin - bacteriocin	bacteriocin
NZ_CP022203.1.cluster005	NZ_FNAJ01000056.cluster024	0.191129446	0.654271543	0.846153855	0.795809031	0.692307711	0.211098433	0.121301778	12	1	lantipeptide - lantipeptide	lantipeptide
NZ_FOAP01000061.cluster018	NZ_FOIJ01000047.cluster002	0.016794408	0.966693223	1	0.976345897	1	0.023185343	0.041935485	39	1	thiopeptide - thiopeptide	thiopeptide
NZ_CP012109.1.cluster018	NZ_MPOI01000022.cluster032	0.280665338	0.517442346	0.75	0.706809402	0.75	0.293190628	0	11	0	bacteriocin - bacteriocin	bacteriocin
NC_017030.1.cluster020	NZ_FOIB01000040.cluster023	0.178088561	0.675538421	0.888888896	0.797214866	0.699999988	0.202785134	0	12	0	bacteriocin - bacteriocin	bacteriocin
NZ_CP006003.1.cluster025	NZ_JMCB01000001.cluster007	0.108185314	0.795333445	1	0.847626328	1	0.152373686	0	11	0	bacteriocin - bacteriocin	bacteriocin
NZ_CP011509.1.cluster004	NZ_JPMI01000003.cluster025	0.044702016	0.912594259	1	0.937039435	1	0.062960587	0	5	0	bacteriocin - bacteriocin	bacteriocin
NZ_FOIB01000040.cluster023	NZ_JPMI01000003.cluster039	0.281319201	0.516502082	0.75	0.70588845	0.75	0.29411155	0	11	0	bacteriocin - bacteriocin	bacteriocin
NZ_JPMI01000003.cluster016	NZ_MPOI01000022.cluster021	0.174657166	0.681190789	0.800000012	0.837572098	0.666666687	0.162427917	0	14	0	microviridin - microviridin	microviridin
NC_015711.1.cluster013	NZ_JPMI01000003.cluster039	0.284574509	0.511833668	0.75	0.701303542	0.75	0.298696488	0	11	0	bacteriocin - bacteriocin	bacteriocin
NC_008095.1.cluster008	NZ_FNAJ01000056.cluster008	0.001257186	0.997487187	1	0.998229325	1	0.001770685	0	11	0	bacteriocin - bacteriocin	bacteriocin
NC_015711.1.cluster010	NZ_FNAJ01000056.cluster024	0.123705775	0.767891586	0.916666687	0.862151504	0.75	0.139083788	0.124260359	11	1	lantipeptide - lantipeptide	lantipeptide
NC_020126.1.cluster016	NZ_FOIB01000040.cluster023	0.052862883	0.897068739	1	0.925545216	1	0.074454762	0	11	0	bacteriocin - bacteriocin	bacteriocin
NC_014623.1.cluster021	NZ_MPOI01000022.cluster032	0.258070588	0.550459266	0.75	0.738632977	0.75	0.261367053	0	11	0	bacteriocin - bacteriocin	bacteriocin
NC_008095.1.cluster008	NZ_JPMI01000003.cluster039	0.282077342	0.515412986	0.75	0.704820633	0.75	0.295179337	0	11	0	bacteriocin - bacteriocin	bacteriocin
NC_017030.1.cluster020	NZ_CP011509.1.cluster025	0.268327832	0.535344183	0.777777791	0.717392862	0.454545468	0.282607108	0	12	0	bacteriocin - bacteriocin	bacteriocin
NZ_CP011509.1.cluster025	NZ_JMCB01000001.cluster007	0.135146245	0.747972012	0.875	0.863643765	0.666666687	0.13635622	0	10	0	bacteriocin - bacteriocin	bacteriocin
NC_017030.1.cluster020	NZ_JMCB01000001.cluster007	0.198693678	0.642091811	0.888888896	0.768193543	0.699999988	0.231806442	0	12	0	bacteriocin - bacteriocin	bacteriocin
NZ_CP011509.1.cluster025	NZ_MPOI01000022.cluster032	0.12233042	0.770303905	0.857142866	0.886053741	0.857142866	0.113946259	0	10	0	bacteriocin - bacteriocin	bacteriocin
NC_008095.1.cluster006	NZ_CP012109.1.cluster021	0.154462934	0.714932919	0.916666687	0.816590846	0.909090936	0.179701924	0.22418879	11	1	lantipeptide - lantipeptide	lantipeptide
NZ_FOIB01000040.cluster023	NZ_MPOI01000022.cluster032	0.280171126	0.518153608	0.75	0.707505465	0.75	0.292494535	0	11	0	bacteriocin - bacteriocin	bacteriocin
NC_015711.1.cluster010	NZ_CP022203.1.cluster005	0.027639523	0.945484877	0.923076928	0.992580652	0.916666687	0.00728454	0.008902078	11	1	lantipeptide - lantipeptide	lantipeptide
NC_015711.1.cluster013	NC_020126.1.cluster016	0.06435506	0.875431418	1	0.909359038	1	0.090640932	0	11	0	bacteriocin - bacteriocin	bacteriocin
NC_020126.1.cluster016	NZ_CP012109.1.cluster018	0.067294486	0.869939566	1	0.905219018	1	0.094780959	0	11	0	bacteriocin - bacteriocin	bacteriocin
NZ_CP012109.1.cluster021	NZ_CP022203.1.cluster005	0.128628895	0.759287596	0.846153855	0.881851673	0.833333313	0.108069666	0.218934909	10	1	lantipeptide - lantipeptide	lantipeptide
NZ_CP012109.1.cluster012	NZ_FNAJ01000056.cluster016	0.206389785	0.629817188	0.800000012	0.793817222	0.600000024	0.206182793	0	9	0	bacteriocin - bacteriocin	bacteriocin
NZ_ANAH02000076.cluster028	NZ_MPIN01000030.cluster013	0.019743031	0.960903704	1	0.972192943	1	0.027807085	0	12	0	bacteriocin - bacteriocin	bacteriocin
NZ_ANAH02000076.cluster034	NZ_CP022098.1.cluster019	0.081408314	0.843810678	1	0.885340393	1	0.1146596	0	6	0	bacteriocin - bacteriocin	bacteriocin
NZ_JPMI01000003.cluster032	NZ_MPOI01000022.cluster039	0.238874942	0.579311371	0.727272749	0.778434813	0.479999989	0.231184125	0.038805969	19	1	lantipeptide - lantipeptide	lantipeptide
NZ_CP022098.1.cluster002	NZ_MPIN01000030.cluster035	0.039581988	0.92240274	1	0.944250703	1	0.055749279	0	8	0	bacteriocin - bacteriocin	bacteriocin
NZ_JMCB01000001.cluster007	NZ_MPOI01000022.cluster032	0.272945017	0.528608978	0.75	0.717683077	0.75	0.282316923	0	11	0	bacteriocin - bacteriocin	bacteriocin
NC_020126.1.cluster016	NZ_JPMI01000003.cluster039	0.274071872	0.526971638	0.75	0.716095924	0.75	0.283904076	0	11	0	bacteriocin - bacteriocin	bacteriocin
NC_015711.1.cluster013	NZ_CP022203.1.cluster008	0.006327281	0.987385452	1	0.991088331	1	0.008911664	0	11	0	bacteriocin - bacteriocin	bacteriocin
NC_014623.1.cluster021	NZ_JPMI01000003.cluster039	0.260605335	0.546704471	0.75	0.735062897	0.75	0.264937073	0	11	0	bacteriocin - bacteriocin	bacteriocin
NZ_FNAJ01000056.cluster008	NZ_JMCB01000001.cluster007	0.108818091	0.794205189	1	0.84673506	1	0.15326491	0	11	0	bacteriocin - bacteriocin	bacteriocin
NC_014623.1.cluster032	NZ_FOIJ01000047.cluster020	0.093204021	0.822278976	0.899999976	0.909571826	0.899999976	0.090428196	0	10	0	bacteriocin - bacteriocin	bacteriocin
NC_008095.1.cluster008	NZ_CP022203.1.cluster008	0.021375636	0.957705617	1	0.969893456	1	0.03010653	0	11	0	bacteriocin - bacteriocin	bacteriocin
NZ_CP012109.1.cluster010	NZ_CP022203.1.cluster014	0.228907764	0.594583213	0.777777791	0.768361509	0.777777791	0.231638476	0	9	0	bacteriocin - bacteriocin	bacteriocin
NC_014623.1.cluster021	NZ_CP012109.1.cluster018	0.108414583	0.794924557	1	0.847303391	1	0.152696595	0	11	0	bacteriocin - bacteriocin	bacteriocin
NZ_FNAJ01000056.cluster008	NZ_FOIB01000040.cluster023	0.056977939	0.889290631	1	0.919749379	1	0.080250621	0	11	0	bacteriocin - bacteriocin	bacteriocin
NC_015711.1.cluster013	NZ_MPOI01000022.cluster032	0.285033613	0.511176944	0.75	0.700656891	0.75	0.299343109	0	11	0	bacteriocin - bacteriocin	bacteriocin
NZ_CP022098.1.cluster004	NZ_MPIN01000030.cluster032	0.087348469	0.83293283	0.899999976	0.9182477	0.869565189	0.080440849	0.094866671	20	2	bacteriocin-lantipeptide - bacteriocin-lantipeptide	bacteriocin-lantipeptide
NC_015711.1.cluster013	NZ_CP012109.1.cluster018	0.026435928	0.947826982	1	0.96276629	1	0.037233703	0	11	0	bacteriocin - bacteriocin	bacteriocin
NZ_CP012109.1.cluster018	NZ_JMCB01000001.cluster007	0.115031376	0.783169448	1	0.837983966	1	0.162016019	0	11	0	bacteriocin - bacteriocin	bacteriocin
NZ_FOIB01000040.cluster023	NZ_JMCB01000001.cluster007	0.106289439	0.798718572	1	0.850296557	1	0.149703428	0	11	0	bacteriocin - bacteriocin	bacteriocin
NC_015711.1.cluster018	NZ_FNAJ01000056.cluster016	0.258502126	0.549819112	0.727272749	0.751682878	0.416666657	0.248317137	0	10	0	bacteriocin - bacteriocin	bacteriocin
NC_020126.1.cluster016	NZ_MPOI01000022.cluster032	0.27757749	0.521894276	0.75	0.711158454	0.75	0.288841546	0	11	0	bacteriocin - bacteriocin	bacteriocin
NC_014623.1.cluster021	NZ_FOIB01000040.cluster023	0.108962484	0.793947875	1	0.846531689	1	0.153468281	0	11	0	bacteriocin - bacteriocin	bacteriocin
NZ_CP022203.1.cluster008	NZ_JMCB01000001.cluster007	0.11436028	0.784357727	1	0.838929176	1	0.161070824	0	11	0	bacteriocin - bacteriocin	bacteriocin
NZ_ANAH02000076.cluster013	NZ_CP022098.1.cluster022	0.049622253	0.903217852	1	0.930109501	1	0.069890492	0	21	0	microviridin - microviridin	microviridin
NC_008095.1.cluster020	NC_015711.1.cluster023	0.256534517	0.552740932	0.75	0.743535101	0.555555582	0.256464899	0	9	0	bacteriocin - bacteriocin	bacteriocin
NC_015711.1.cluster019	NZ_CP012109.1.cluster010	0.114802793	0.783574104	1	0.83830595	1	0.161694065	0	9	0	bacteriocin - bacteriocin	bacteriocin
NC_015711.1.cluster018	NZ_CP022203.1.cluster013	0.005661491	0.988709092	1	0.992026091	1	0.007973931	0	10	0	bacteriocin - bacteriocin	bacteriocin
NZ_CP012109.1.cluster021	NZ_FNAJ01000056.cluster024	0.18326436	0.667057097	0.833333313	0.810169697	0.818181813	0.18698442	0.218289092	10	1	lantipeptide - lantipeptide	lantipeptide
NC_008095.1.cluster020	NZ_FNAJ01000056.cluster010	0.200174972	0.639720082	0.318181813	0.996552527	0.318181813	0.003447467	0	8	0	bacteriocin - thiopeptide-bacteriocin	
NC_017030.1.cluster020	NZ_CP012109.1.cluster018	0.178330451	0.675140858	0.888888896	0.796874166	0.699999988	0.203125834	0	12	0	bacteriocin - bacteriocin	bacteriocin
NC_015711.1.cluster011	NZ_CP022203.1.cluster006	0.16936858	0.689948559	0.764705896	0.860582769	0.550000012	0.147920415	0.011869436	15	1	lantipeptide - lantipeptide	lantipeptide
NZ_CP006003.1.cluster014	NZ_FOIB01000040.cluster029	0.003482393	0.993047357	1	0.995095193	1	0.00504118	0.003267974	12	1	thiopeptide - thiopeptide	thiopeptide
NC_014623.1.cluster021	NC_015711.1.cluster013	0.107778832	0.796058595	1	0.848198831	1	0.151801169	0	11	0	bacteriocin - bacteriocin	bacteriocin
NZ_CP006003.1.cluster029	NZ_FOIB01000040.cluster043	0.001279776	0.997442067	1	0.998197496	1	0.001693847	0.003649635	17	1	lantipeptide - lantipeptide	lantipeptide
NZ_CP012109.1.cluster018	NZ_CP022203.1.cluster008	0.026053168	0.948572457	1	0.963305414	1	0.036694601	0	11	0	bacteriocin - bacteriocin	bacteriocin
NZ_JPMI01000003.cluster021	NZ_MPOI01000022.cluster029	0.009905498	0.980287135	1	0.986048579	1	0.013951407	0	7	0	bacteriocin - bacteriocin	bacteriocin
NC_015711.1.cluster013	NZ_CP011509.1.cluster025	0.197638348	0.643784225	0.875	0.775626719	0.666666687	0.224373266	0	11	0	bacteriocin - bacteriocin	bacteriocin
NZ_CP006003.1.cluster025	NZ_MPOI01000022.cluster032	0.280374467	0.517860949	0.75	0.707219064	0.75	0.292780936	0	11	0	bacteriocin - bacteriocin	bacteriocin
NZ_CP006003.1.cluster025	NZ_JPMI01000003.cluster039	0.280338198	0.517913103	0.75	0.707270145	0.75	0.292729884	0	11	0	bacteriocin - bacteriocin	bacteriocin
NZ_ANAH02000076.cluster028	NZ_CP022098.1.cluster035	0.044958323	0.912104607	0.909090936	0.973810315	0.909090936	0.026189702	0	12	0	bacteriocin - bacteriocin	bacteriocin
NZ_ANAH02000076.cluster008	NZ_CP022098.1.cluster023	0.129895553	0.757081747	0.833333313	0.886800349	0.714285731	0.113199636	0	16	0	bacteriocin - bacteriocin	bacteriocin
NC_015711.1.cluster013	NZ_FNAJ01000056.cluster008	0.016956788	0.96637398	1	0.976117194	1	0.023882799	0	11	0	bacteriocin - bacteriocin	bacteriocin
NC_008095.1.cluster014	NZ_FNAJ01000056.cluster016	0.013219429	0.973735869	1	0.981381059	1	0.018618913	0	9	0	bacteriocin - bacteriocin	bacteriocin
NZ_JPMI01000003.cluster039	NZ_MPOI01000022.cluster032	0.01162456	0.976886034	1	0.983627379	1	0.016372619	0	9	0	bacteriocin - bacteriocin	bacteriocin
NC_008095.1.cluster008	NZ_CP006003.1.cluster025	0.05647235	0.890244424	1	0.920461476	1	0.079538524	0	11	0	bacteriocin - bacteriocin	bacteriocin
NZ_JPMI01000003.cluster021	NZ_MPIN01000030.cluster013	0.291206062	0.502388835	0.600000024	0.75323087	0.600000024	0.2467691	0	8	0	bacteriocin - bacteriocin	bacteriocin
NC_020126.1.cluster012	NZ_FOIB01000040.cluster018	0.144702762	0.731533349	1	0.796193302	1	0.203806713	0	5	0	bacteriocin - bacteriocin	bacteriocin
NC_008095.1.cluster006	NC_015711.1.cluster010	0.057587739	0.888140857	1	0.918890536	1	0.076648764	0.130177513	11	1	lantipeptide - lantipeptide	lantipeptide
NC_014623.1.cluster021	NZ_CP022203.1.cluster008	0.105756909	0.799670696	1	0.851046622	1	0.148953393	0	11	0	bacteriocin - bacteriocin	bacteriocin
NZ_ANAH02000076.cluster038	NZ_MPIN01000030.cluster035	0.034208674	0.932752907	1	0.951818764	1	0.048181232	0	8	0	bacteriocin - bacteriocin	bacteriocin
NC_008095.1.cluster008	NZ_JMCB01000001.cluster007	0.108119532	0.795450747	1	0.847718954	1	0.152281031	0	11	0	bacteriocin - bacteriocin	bacteriocin
NZ_CP011509.1.cluster018	NZ_MPOI01000022.cluster029	0.182096452	0.668966234	0.666666687	0.883029819	0.428571433	0.116970181	0	5	0	bacteriocin - bacteriocin	bacteriocin
NZ_FNAJ01000056.cluster008	NZ_MPOI01000022.cluster032	0.281826794	0.51577276	0.75	0.705173492	0.75	0.294826478	0	11	0	bacteriocin - bacteriocin	bacteriocin
NC_014623.1.cluster021	NZ_CP011509.1.cluster025	0.176310807	0.678463876	0.875	0.805665493	0.666666687	0.194334477	0	11	0	bacteriocin - bacteriocin	bacteriocin
NZ_CP006003.1.cluster023	NZ_FOIB01000040.cluster025	0.110218592	0.791710973	0.894736826	0.888724267	0.826086938	0.105745763	0.22740525	21	1	lantipeptide - lantipeptide	lantipeptide
NZ_CP022098.1.cluster019	NZ_MPIN01000030.cluster015	0.084334314	0.838443637	1	0.881219268	1	0.118780725	0	6	0	bacteriocin - bacteriocin	bacteriocin
NC_011145.1.cluster004	NC_011891.1.cluster004	0.137687564	0.743582726	0.800000012	0.889641941	0.666666687	0.110358067	0	11	0	bacteriocin - bacteriocin	bacteriocin
NC_008095.1.cluster008	NZ_CP011509.1.cluster025	0.195989534	0.646432817	0.875	0.777949035	0.666666687	0.222050995	0	11	0	bacteriocin - bacteriocin	bacteriocin
NZ_CP011509.1.cluster012	NZ_JPMI01000003.cluster016	0.155011639	0.714005291	0.866666675	0.839537561	0.625	0.160462409	0	14	0	microviridin - microviridin	microviridin
NC_007760.1.cluster004	NC_011145.1.cluster004	0.226139054	0.598860741	0.800000012	0.766236067	0.583333313	0.233763933	0	11	0	bacteriocin - bacteriocin	bacteriocin
NZ_FOAP01000061.cluster007	NZ_FOIJ01000047.cluster020	0.166408494	0.694874763	0.909090936	0.806168139	0.666666687	0.193831861	0	12	0	bacteriocin - bacteriocin	bacteriocin
NZ_JMCB01000001.cluster018	NZ_JMCB01000001.cluster019	8.67E-18	1	1	1	1	0	0	19	1	lantipeptide - lantipeptide	lantipeptide
NZ_CP022203.1.cluster008	NZ_MPOI01000022.cluster032	0.286123842	0.509619176	0.75	0.699121356	0.75	0.300878644	0	11	0	bacteriocin - bacteriocin	bacteriocin
NC_017030.1.cluster020	NZ_CP006003.1.cluster025	0.178444982	0.674952626	0.888888896	0.796712875	0.699999988	0.20328714	0	12	0	bacteriocin - bacteriocin	bacteriocin
NZ_CP022163.1.cluster013	NZ_MPIN01000030.cluster035	0.264610916	0.540797114	0.5	0.832539976	0.428571433	0.167460039	0	4	0	bacteriocin - bacteriocin	bacteriocin
NC_007760.1.cluster004	NC_011891.1.cluster004	0.110935032	0.790436506	1	0.845161915	0.899999976	0.15483807	0	11	0	bacteriocin - bacteriocin	bacteriocin
NC_014623.1.cluster026	NZ_FOAP01000061.cluster018	0.110659182	0.790927112	0.948717952	0.866378009	0.857142866	0.133733973	0.129032254	41	1	thiopeptide - thiopeptide	thiopeptide
NZ_CP006003.1.cluster025	NZ_CP012109.1.cluster018	0.064521901	0.875119269	1	0.909124076	1	0.090875916	0	11	0	bacteriocin - bacteriocin	bacteriocin
NC_014623.1.cluster021	NC_017030.1.cluster020	0.152941585	0.717507958	0.888888896	0.832633138	0.699999988	0.167366862	0	11	0	bacteriocin - bacteriocin	bacteriocin
NC_014623.1.cluster021	NZ_CP006003.1.cluster025	0.109943472	0.792200625	1	0.845150054	1	0.154849961	0	11	0	bacteriocin - bacteriocin	bacteriocin
NZ_JMCB01000001.cluster007	NZ_JPMI01000003.cluster039	0.276646465	0.523240328	0.75	0.712469757	0.75	0.287530243	0	11	0	bacteriocin - bacteriocin	bacteriocin
NC_020126.1.cluster016	NZ_JMCB01000001.cluster007	0.112029508	0.788491607	1	0.842211962	1	0.157788038	0	11	0	bacteriocin - bacteriocin	bacteriocin
NZ_CP006003.1.cluster032	NZ_FOIB01000040.cluster032	0.153888896	0.715903997	0.5	0.98888886	0.400000006	0.011111111	0	3	0	bacteriocin - bacteriocin	bacteriocin
NC_014623.1.cluster021	NZ_FNAJ01000056.cluster008	0.107924029	0.795799553	1	0.847994328	1	0.152005672	0	11	0	bacteriocin - bacteriocin	bacteriocin
NC_008095.1.cluster006	NZ_FNAJ01000056.cluster024	0.099895813	0.810187578	0.916666687	0.895686626	0.75	0.112717338	0.011869436	11	1	lantipeptide - lantipeptide	lantipeptide
NZ_CP006003.1.cluster018	NZ_FOIB01000040.cluster018	0.005241304	0.989544868	1	0.992617905	1	0.007382119	0	5	0	bacteriocin - bacteriocin	bacteriocin
NZ_CP006003.1.cluster025	NZ_CP022203.1.cluster008	0.063227586	0.877542555	1	0.910947084	1	0.089052938	0	11	0	bacteriocin - bacteriocin	bacteriocin
NC_017030.1.cluster020	NZ_FNAJ01000056.cluster008	0.179294556	0.673557401	0.888888896	0.795516253	0.699999988	0.204483733	0	12	0	bacteriocin - bacteriocin	bacteriocin
NC_008095.1.cluster008	NC_020126.1.cluster016	0.060077686	0.883453965	1	0.915383518	1	0.08461646	0	11	0	bacteriocin - bacteriocin	bacteriocin
NZ_ANAH02000076.cluster041	NZ_CP022098.1.cluster043	0.230792165	0.591680706	0.636363626	0.826028943	0.454545468	0.173971042	0	8	0	bacteriocin - bacteriocin	bacteriocin
NZ_CP022203.1.cluster008	NZ_FOIB01000040.cluster023	0.063290425	0.877424836	1	0.910858572	1	0.089141443	0	11	0	bacteriocin - bacteriocin	bacteriocin
NC_014623.1.cluster032	NZ_FOAP01000061.cluster007	0.179860055	0.672629535	0.818181813	0.824247479	0.583333313	0.175752535	0	10	0	bacteriocin - bacteriocin	bacteriocin
NC_008095.1.cluster014	NZ_CP012109.1.cluster012	0.206102148	0.630273819	0.800000012	0.794222355	0.600000024	0.20577766	0	9	0	bacteriocin - bacteriocin	bacteriocin
NZ_CP012109.1.cluster018	NZ_JPMI01000003.cluster039	0.280815363	0.517226517	0.75	0.706598103	0.75	0.293401927	0	11	0	bacteriocin - bacteriocin	bacteriocin
NZ_FOAP01000061.cluster002	NZ_FOIJ01000047.cluster003	0.032519117	0.936019242	1	0.95419842	1	0.045801576	0	10	0	bacteriocin - bacteriocin	bacteriocin
NC_008095.1.cluster020	NZ_CP022203.1.cluster018	0.26524812	0.539860308	0.75	0.731262386	0.555555582	0.268737584	0	9	0	bacteriocin - bacteriocin	bacteriocin
NZ_CP012109.1.cluster018	NZ_FNAJ01000056.cluster008	0.024138827	0.952305019	1	0.96600163	1	0.033998348	0	11	0	bacteriocin - bacteriocin	bacteriocin
NC_015711.1.cluster023	NZ_CP012109.1.cluster006	0.264833778	0.540469348	0.25	0.934127808	0.193548381	0.065872215	0	9	0	bacteriocin - bacteriocin-thiopeptide	
NC_020126.1.cluster016	NZ_CP006003.1.cluster025	0.053577699	0.895715177	1	0.924538434	1	0.075461544	0	11	0	bacteriocin - bacteriocin	bacteriocin
NZ_ANAH02000076.cluster040	NZ_CP022098.1.cluster042	0.259695351	0.548051	0.714285731	0.750932097	0.714285731	0.249067903	0	13	0	microviridin - microviridin	microviridin
NC_015711.1.cluster013	NC_017030.1.cluster020	0.126167431	0.763583362	0.888888896	0.870343208	0.699999988	0.129656777	0	11	0	bacteriocin - bacteriocin	bacteriocin
NZ_ANAH02000076.cluster034	NZ_MPIN01000030.cluster015	0.124698751	0.766152263	1	0.82436794	1	0.175632045	0	6	0	bacteriocin - bacteriocin	bacteriocin
NC_015711.1.cluster013	NZ_JMCB01000001.cluster007	0.11100284	0.790315926	1	0.84365797	1	0.15634203	0	11	0	bacteriocin - bacteriocin	bacteriocin
NC_020126.1.cluster016	NZ_FNAJ01000056.cluster008	0.060824629	0.882050395	1	0.914331496	1	0.085668497	0	11	0	bacteriocin - bacteriocin	bacteriocin
NC_014623.1.cluster021	NZ_JMCB01000001.cluster007	0.078935124	0.848360538	1	0.888823748	1	0.11117623	0	11	0	bacteriocin - bacteriocin	bacteriocin
NC_014623.1.cluster021	NC_020126.1.cluster016	0.105828077	0.79954344	1	0.850946367	1	0.149053633	0	11	0	bacteriocin - bacteriocin	bacteriocin
NZ_FOIJ01000047.cluster019	NZ_FOIJ01000047.cluster019	0	1	1	1	1	0	0	1	1		
NZ_JMCB01000001.cluster006	NZ_JMCB01000001.cluster006	0	1	1	1	1	0	0	1	1		
NZ_MPOI01000022.cluster005	NZ_MPOI01000022.cluster005	0	1	1	1	1	0	0	1	1		
NZ_JMCB01000001.cluster023	NZ_JMCB01000001.cluster023	0	1	1	1	1	0	0	1	1		
NZ_CP011509.1.cluster017	NZ_CP011509.1.cluster017	0	1	1	1	1	0	0	1	1		
NZ_JPMI01000003.cluster031	NZ_JPMI01000003.cluster031	0	1	1	1	1	0	0	1	1		
NZ_CP012159.1.cluster011	NZ_CP012159.1.cluster011	0	1	1	1	1	0	0	1	1		
NZ_CP012159.1.cluster032	NZ_CP012159.1.cluster032	0	1	1	1	1	0	0	1	1		
NC_008095.1.cluster019	NC_008095.1.cluster019	0	1	1	1	1	0	0	1	1		
NZ_CP012673.1.cluster007	NZ_CP012673.1.cluster007	0	1	1	1	1	0	0	1	1		
NZ_ASRX01000001.cluster029	NZ_ASRX01000001.cluster029	0	1	1	1	1	0	0	1	1		
NZ_MPIN01000030.cluster026	NZ_MPIN01000030.cluster026	0	1	1	1	1	0	0	1	1		
NZ_ANAH02000076.cluster029	NZ_ANAH02000076.cluster029	0	1	1	1	1	0	0	1	1		
NZ_CP011509.1.cluster031	NZ_CP011509.1.cluster031	0	1	1	1	1	0	0	1	1		
NC_010162.1.cluster015	NC_010162.1.cluster015	0	1	1	1	1	0	0	1	1		
NC_010162.1.cluster020	NC_010162.1.cluster020	0	1	1	1	1	0	0	1	1		
NZ_JPMI01000003.cluster007	NZ_JPMI01000003.cluster007	0	1	1	1	1	0	0	1	1		
NC_017030.1.cluster021	NC_017030.1.cluster021	0	1	1	1	1	0	0	1	1		
NZ_CP022163.1.cluster030	NZ_CP022163.1.cluster030	0	1	1	1	1	0	0	1	1		
NC_009675.1.cluster002	NC_009675.1.cluster002	0	1	1	1	1	0	0	1	1		
NZ_JMCB01000001.cluster013	NZ_JMCB01000001.cluster013	0	1	1	1	1	0	0	1	1		
NZ_CP012159.1.cluster013	NZ_CP012159.1.cluster013	0	1	1	1	1	0	0	1	1		
NC_010162.1.cluster019	NC_010162.1.cluster019	0	1	1	1	1	0	0	1	1		
NZ_FOMX01000171.cluster021	NZ_FOMX01000171.cluster021	0	1	1	1	1	0	0	1	1		
NZ_CP012673.1.cluster035	NZ_CP012673.1.cluster035	0	1	1	1	1	0	0	1	1		
NC_010162.1.cluster025	NC_010162.1.cluster025	0	1	1	1	1	0	0	1	1		
NC_015711.1.cluster006	NC_015711.1.cluster006	0	1	1	1	1	0	0	1	1		
NZ_CP022203.1.cluster020	NZ_CP022203.1.cluster020	0	1	1	1	1	0	0	1	1		
NZ_BAZG01000344.cluster003	NZ_BAZG01000344.cluster003	0	1	1	1	1	0	0	1	1		
NC_014623.1.cluster037	NC_014623.1.cluster037	0	1	1	1	1	0	0	1	1		
NZ_CP022163.1.cluster015	NZ_CP022163.1.cluster015	0	1	1	1	1	0	0	1	1		
NC_017030.1.cluster025	NC_017030.1.cluster025	0	1	1	1	1	0	0	1	1		
NZ_JMCB01000001.cluster030	NZ_JMCB01000001.cluster030	0	1	1	1	1	0	0	1	1		
NZ_ASRX01000001.cluster036	NZ_ASRX01000001.cluster036	0	1	1	1	1	0	0	1	1		
NC_021658.1.cluster003	NC_021658.1.cluster003	0	1	1	1	1	0	0	1	1		
NZ_CP012109.1.cluster014	NZ_CP012109.1.cluster014	0	1	1	1	1	0	0	1	1		
NC_013440.1.cluster011	NC_013440.1.cluster011	0	1	1	1	1	0	0	1	1		
NZ_CP022163.1.cluster022	NZ_CP022163.1.cluster022	0	1	1	1	1	0	0	1	1		
NC_020126.1.cluster021	NC_020126.1.cluster021	0	1	1	1	1	0	0	1	1		
NZ_CP012109.1.cluster004	NZ_CP012109.1.cluster004	0	1	1	1	1	0	0	1	1		
NC_010162.1.cluster032	NC_010162.1.cluster032	0	1	1	1	1	0	0	1	1		
NC_010162.1.cluster027	NC_010162.1.cluster027	0	1	1	1	1	0	0	1	1		
NC_017030.1.cluster013	NC_017030.1.cluster013	0	1	1	1	1	0	0	1	1		
NZ_ANAH02000076.cluster009	NZ_ANAH02000076.cluster009	0	1	1	1	1	0	0	1	1		
NC_013440.1.cluster009	NC_013440.1.cluster009	0	1	1	1	1	0	0	1	1		
NZ_CP012673.1.cluster032	NZ_CP012673.1.cluster032	0	1	1	1	1	0	0	1	1		
NC_014623.1.cluster033	NC_014623.1.cluster033	0	1	1	1	1	0	0	1	1		
NZ_CP011125.1.cluster016	NZ_CP011125.1.cluster016	0	1	1	1	1	0	0	1	1		
NC_015711.1.cluster007	NC_015711.1.cluster007	0	1	1	1	1	0	0	1	1		
NZ_CP012673.1.cluster001	NZ_CP012673.1.cluster001	0	1	1	1	1	0	0	1	1		
NZ_CP022098.1.cluster007	NZ_CP022098.1.cluster007	0	1	1	1	1	0	0	1	1		
NZ_CP011509.1.cluster008	NZ_CP011509.1.cluster008	0	1	1	1	1	0	0	1	1		
NZ_ABCS01000231.cluster012	NZ_ABCS01000231.cluster012	0	1	1	1	1	0	0	1	1		
NZ_CP011509.1.cluster022	NZ_CP011509.1.cluster022	0	1	1	1	1	0	0	1	1		
NC_013440.1.cluster023	NC_013440.1.cluster023	0	1	1	1	1	0	0	1	1		
NZ_MPOI01000022.cluster011	NZ_MPOI01000022.cluster011	0	1	1	1	1	0	0	1	1		
NC_020126.1.cluster017	NC_020126.1.cluster017	0	1	1	1	1	0	0	1	1		
NZ_JMCB01000001.cluster015	NZ_JMCB01000001.cluster015	0	1	1	1	1	0	0	1	1		
NZ_JMCB01000001.cluster017	NZ_JMCB01000001.cluster017	0	1	1	1	1	0	0	1	1		
NZ_CP012109.1.cluster020	NZ_CP012109.1.cluster020	0	1	1	1	1	0	0	1	1		
NZ_MPOI01000022.cluster001	NZ_MPOI01000022.cluster001	0	1	1	1	1	0	0	1	1		
NZ_CP022098.1.cluster030	NZ_CP022098.1.cluster030	0	1	1	1	1	0	0	1	1		
NC_010162.1.cluster002	NC_010162.1.cluster002	0	1	1	1	1	0	0	1	1		
NZ_ANAH02000076.cluster032	NZ_ANAH02000076.cluster032	0	1	1	1	1	0	0	1	1		
NZ_ASRX01000001.cluster006	NZ_ASRX01000001.cluster006	0	1	1	1	1	0	0	1	1		
NC_017030.1.cluster014	NC_017030.1.cluster014	0	1	1	1	1	0	0	1	1		
NZ_CP016908.1.cluster001	NZ_CP016908.1.cluster001	0	1	1	1	1	0	0	1	1		
NZ_CP012109.1.cluster029	NZ_CP012109.1.cluster029	0	1	1	1	1	0	0	1	1		
NZ_MPIN01000030.cluster030	NZ_MPIN01000030.cluster030	0	1	1	1	1	0	0	1	1		
NZ_CP022163.1.cluster025	NZ_CP022163.1.cluster025	0	1	1	1	1	0	0	1	1		
NZ_CP022163.1.cluster007	NZ_CP022163.1.cluster007	0	1	1	1	1	0	0	1	1		
NZ_CP012673.1.cluster034	NZ_CP012673.1.cluster034	0	1	1	1	1	0	0	1	1		
NC_017030.1.cluster034	NC_017030.1.cluster034	0	1	1	1	1	0	0	1	1		
NZ_JMCB01000001.cluster010	NZ_JMCB01000001.cluster010	0	1	1	1	1	0	0	1	1		
NC_009675.1.cluster005	NC_009675.1.cluster005	0	1	1	1	1	0	0	1	1		
NC_013440.1.cluster020	NC_013440.1.cluster020	0	1	1	1	1	0	0	1	1		
NZ_CP012159.1.cluster020	NZ_CP012159.1.cluster020	0	1	1	1	1	0	0	1	1		
NZ_CP012673.1.cluster037	NZ_CP012673.1.cluster037	0	1	1	1	1	0	0	1	1		
NZ_FOAP01000061.cluster012	NZ_FOAP01000061.cluster012	0	1	1	1	1	0	0	1	1		
NZ_CP022163.1.cluster024	NZ_CP022163.1.cluster024	0	1	1	1	1	0	0	1	1		
NZ_ASRX01000001.cluster028	NZ_ASRX01000001.cluster028	0	1	1	1	1	0	0	1	1		
NZ_ASRX01000001.cluster004	NZ_ASRX01000001.cluster004	0	1	1	1	1	0	0	1	1		
NZ_FOMX01000171.cluster007	NZ_FOMX01000171.cluster007	0	1	1	1	1	0	0	1	1		
NC_017030.1.cluster008	NC_017030.1.cluster008	0	1	1	1	1	0	0	1	1		
NC_021658.1.cluster027	NC_021658.1.cluster027	0	1	1	1	1	0	0	1	1		
NZ_ASRX01000001.cluster035	NZ_ASRX01000001.cluster035	0	1	1	1	1	0	0	1	1		
NZ_MPIN01000030.cluster018	NZ_MPIN01000030.cluster018	0	1	1	1	1	0	0	1	1		
NC_017030.1.cluster023	NC_017030.1.cluster023	0	1	1	1	1	0	0	1	1		
NC_014623.1.cluster024	NC_014623.1.cluster024	0	1	1	1	1	0	0	1	1		
NZ_BAZG01000344.cluster006	NZ_BAZG01000344.cluster006	0	1	1	1	1	0	0	1	1		
NZ_MPOI01000022.cluster024	NZ_MPOI01000022.cluster024	0	1	1	1	1	0	0	1	1		
NZ_ANAH02000076.cluster033	NZ_ANAH02000076.cluster033	0	1	1	1	1	0	0	1	1		
NZ_CP011125.1.cluster005	NZ_CP011125.1.cluster005	0	1	1	1	1	0	0	1	1		
NC_017030.1.cluster011	NC_017030.1.cluster011	0	1	1	1	1	0	0	1	1		
NZ_ABCS01000231.cluster011	NZ_ABCS01000231.cluster011	0	1	1	1	1	0	0	1	1		
NC_021658.1.cluster001	NC_021658.1.cluster001	0	1	1	1	1	0	0	1	1		
NZ_MPOI01000022.cluster035	NZ_MPOI01000022.cluster035	0	1	1	1	1	0	0	1	1		
NZ_CP022098.1.cluster010	NZ_CP022098.1.cluster010	0	1	1	1	1	0	0	1	1		
NC_010162.1.cluster022	NC_010162.1.cluster022	0	1	1	1	1	0	0	1	1		
NZ_JMCB01000001.cluster026	NZ_JMCB01000001.cluster026	0	1	1	1	1	0	0	1	1		
NZ_FOMX01000171.cluster019	NZ_FOMX01000171.cluster019	0	1	1	1	1	0	0	1	1		
NZ_CP022098.1.cluster044	NZ_CP022098.1.cluster044	0	1	1	1	1	0	0	1	1		
NZ_CP012673.1.cluster030	NZ_CP012673.1.cluster030	0	1	1	1	1	0	0	1	1		
NZ_JMCB01000001.cluster024	NZ_JMCB01000001.cluster024	0	1	1	1	1	0	0	1	1		
NZ_CP012673.1.cluster026	NZ_CP012673.1.cluster026	0	1	1	1	1	0	0	1	1		
NZ_ABCS01000231.cluster022	NZ_ABCS01000231.cluster022	0	1	1	1	1	0	0	1	1		
NZ_CP012673.1.cluster036	NZ_CP012673.1.cluster036	0	1	1	1	1	0	0	1	1		
NZ_CP022163.1.cluster019	NZ_CP022163.1.cluster019	0	1	1	1	1	0	0	1	1		
NC_013440.1.cluster008	NC_013440.1.cluster008	0	1	1	1	1	0	0	1	1		
NZ_ABCS01000231.cluster009	NZ_ABCS01000231.cluster009	0	1	1	1	1	0	0	1	1		
NZ_CP012109.1.cluster028	NZ_CP012109.1.cluster028	0	1	1	1	1	0	0	1	1		
NC_013440.1.cluster019	NC_013440.1.cluster019	0	1	1	1	1	0	0	1	1		
NZ_CP012332.1.cluster001	NZ_CP012332.1.cluster001	0	1	1	1	1	0	0	1	1		
NZ_CP011125.1.cluster017	NZ_CP011125.1.cluster017	0	1	1	1	1	0	0	1	1		
NZ_CP012159.1.cluster016	NZ_CP012159.1.cluster016	0	1	1	1	1	0	0	1	1		
NZ_JPMI01000003.cluster052	NZ_JPMI01000003.cluster052	0	1	1	1	1	0	0	1	1		
NZ_JMCB01000001.cluster029	NZ_JMCB01000001.cluster029	0	1	1	1	1	0	0	1	1		
NZ_MPIN01000030.cluster023	NZ_MPIN01000030.cluster023	0	1	1	1	1	0	0	1	1		
NZ_JPMI01000003.cluster020	NZ_JPMI01000003.cluster020	0	1	1	1	1	0	0	1	1		
NZ_CP011509.1.cluster030	NZ_CP011509.1.cluster030	0	1	1	1	1	0	0	1	1		
NZ_ASRX01000001.cluster026	NZ_ASRX01000001.cluster026	0	1	1	1	1	0	0	1	1		
NZ_JPMI01000003.cluster013	NZ_JPMI01000003.cluster013	0	1	1	1	1	0	0	1	1		
NZ_CP012673.1.cluster015	NZ_CP012673.1.cluster015	0	1	1	1	1	0	0	1	1		
NZ_CP022098.1.cluster025	NZ_CP022098.1.cluster025	0	1	1	1	1	0	0	1	1		
NC_021658.1.cluster008	NC_021658.1.cluster008	0	1	1	1	1	0	0	1	1		
NZ_CP022163.1.cluster018	NZ_CP022163.1.cluster018	0	1	1	1	1	0	0	1	1		
NZ_JPMI01000003.cluster026	NZ_JPMI01000003.cluster026	0	1	1	1	1	0	0	1	1		
NZ_JPMI01000003.cluster002	NZ_JPMI01000003.cluster002	0	1	1	1	1	0	0	1	1		
NC_021658.1.cluster033	NC_021658.1.cluster033	0	1	1	1	1	0	0	1	1		
NZ_CP011509.1.cluster029	NZ_CP011509.1.cluster029	0	1	1	1	1	0	0	1	1		
NC_021658.1.cluster026	NC_021658.1.cluster026	0	1	1	1	1	0	0	1	1		
NC_021658.1.cluster018	NC_021658.1.cluster018	0	1	1	1	1	0	0	1	1		
NZ_CP011509.1.cluster002	NZ_CP011509.1.cluster002	0	1	1	1	1	0	0	1	1		
NC_014623.1.cluster025	NC_014623.1.cluster025	0	1	1	1	1	0	0	1	1		
NZ_CP012673.1.cluster010	NZ_CP012673.1.cluster010	0	1	1	1	1	0	0	1	1		
NC_013440.1.cluster010	NC_013440.1.cluster010	0	1	1	1	1	0	0	1	1		
NC_021658.1.cluster030	NC_021658.1.cluster030	0	1	1	1	1	0	0	1	1		
NZ_CP022098.1.cluster036	NZ_CP022098.1.cluster036	0	1	1	1	1	0	0	1	1		
NZ_CP011509.1.cluster016	NZ_CP011509.1.cluster016	0	1	1	1	1	0	0	1	1		
NZ_CP022098.1.cluster011	NZ_CP022098.1.cluster011	0	1	1	1	1	0	0	1	1		
NZ_ABCS01000231.cluster029	NZ_ABCS01000231.cluster029	0	1	1	1	1	0	0	1	1		
NZ_JPMI01000003.cluster034	NZ_JPMI01000003.cluster034	0	1	1	1	1	0	0	1	1		
NZ_JPMI01000003.cluster051	NZ_JPMI01000003.cluster051	0	1	1	1	1	0	0	1	1		
NZ_MPIN01000030.cluster021	NZ_MPIN01000030.cluster021	0	1	1	1	1	0	0	1	1		
NZ_CP022163.1.cluster003	NZ_CP022163.1.cluster003	0	1	1	1	1	0	0	1	1		
NC_010162.1.cluster001	NC_010162.1.cluster001	0	1	1	1	1	0	0	1	1		
NZ_MPOI01000022.cluster003	NZ_MPOI01000022.cluster003	0	1	1	1	1	0	0	1	1		
NZ_ABCS01000231.cluster008	NZ_ABCS01000231.cluster008	0	1	1	1	1	0	0	1	1		
NC_017030.1.cluster016	NC_017030.1.cluster016	0	1	1	1	1	0	0	1	1		
NZ_CP022098.1.cluster015	NZ_CP022098.1.cluster015	0	1	1	1	1	0	0	1	1		
NC_014623.1.cluster036	NC_014623.1.cluster036	0	1	1	1	1	0	0	1	1		
NZ_MPIN01000030.cluster010	NZ_MPIN01000030.cluster010	0	1	1	1	1	0	0	1	1		
NZ_ANAH02000076.cluster007	NZ_ANAH02000076.cluster007	0	1	1	1	1	0	0	1	1		
NC_017030.1.cluster028	NC_017030.1.cluster028	0	1	1	1	1	0	0	1	1		
NC_021658.1.cluster010	NC_021658.1.cluster010	0	1	1	1	1	0	0	1	1		
NC_010162.1.cluster009	NC_010162.1.cluster009	0	1	1	1	1	0	0	1	1		
NC_011891.1.cluster001	NZ_BAZG01000344.cluster004	0.053065028	0.896685839	0.944444418	0.935362279	0.952380955	0.057420779	0.075463168	18	3	t3pks - t3pks	t3pks
NZ_CP012109.1.cluster001	NZ_CP022203.1.cluster021	0.206200004	0.63011843	0.897435904	0.800392389	0.790697694	0.223230973	0.124800228	38	3	t3pks - t3pks	t3pks
NC_007760.1.cluster001	NC_011145.1.cluster001	0.115240656	0.782799125	0.974358976	0.911149561	0.872340441	0.085423894	0.10084337	42	3	t3pks - t3pks	t3pks
NZ_CP022203.1.cluster021	NZ_FNAJ01000056.cluster012	0.208431229	0.626581132	0.894736826	0.879902422	0.75	0.12767607	0.097362094	36	3	t3pks - t3pks	t3pks
NZ_CP011509.1.cluster037	NZ_JPMI01000003.cluster050	0.19996579	0.640054762	0.769230783	0.814762115	0.793103456	0.274230987	0.0925368	25	6	t3pks - t3pks	t3pks
NZ_JPMI01000003.cluster050	NZ_MPOI01000022.cluster007	0.111657947	0.789151609	0.959999979	0.934402227	0.866666675	0.111334175	0.01604997	26	6	t3pks - t3pks	t3pks
NZ_ANAH02000076.cluster031	NZ_MPIN01000030.cluster020	0.189262927	0.657294571	0.888888896	0.91450572	0.761904776	0.110199876	0.048435871	36	6	t3pks - t3pks	t3pks
NC_008095.1.cluster023	NZ_FNAJ01000056.cluster012	0.037683442	0.926053166	1	0.936726391	0.974358976	0.076737136	0.02063898	38	3	t3pks - t3pks	t3pks
NZ_CP011509.1.cluster037	NZ_MPOI01000022.cluster007	0.270444304	0.532251537	0.818181813	0.837897301	0.678571403	0.196130157	0.091212183	50	6	t3pks - t3pks	t3pks
NZ_ASRX01000001.cluster005	NZ_CP012159.1.cluster003	0.185449064	0.663493216	0.944444418	0.774638355	0.833333313	0.23539786	0.212816402	15	3	t3pks - t3pks	t3pks
NC_007760.1.cluster001	NZ_BAZG01000344.cluster004	0.048127133	0.906061947	0.944444418	0.950793207	0.952380955	0.022503216	0.089262225	18	3	t3pks - t3pks	t3pks
NZ_CP022098.1.cluster045	NZ_MPIN01000030.cluster020	0.164325342	0.698352158	0.888888896	0.901117504	0.804878056	0.132079482	0.049087089	36	6	t3pks - t3pks	t3pks
NZ_ANAH02000076.cluster031	NZ_CP022098.1.cluster045	0.161413401	0.70322746	0.885714293	0.920583129	0.800000012	0.102322772	0.045058016	36	6	t3pks - t3pks	t3pks
NC_011145.1.cluster001	NZ_BAZG01000344.cluster004	0.055982795	0.891168475	0.944444418	0.926244259	0.952380955	0.063561775	0.089046746	18	3	t3pks - t3pks	t3pks
NZ_FOAP01000061.cluster009	NZ_FOIJ01000047.cluster008	0.162647724	0.701158822	0.935483873	0.90492028	0.805555582	0.114078902	0.044415183	32	3	t3pks - t3pks	t3pks
NC_007760.1.cluster001	NC_011891.1.cluster001	0.154311255	0.715189457	0.949999988	0.908083439	0.816326559	0.091203749	0.094411336	42	3	t3pks - t3pks	t3pks
NC_008095.1.cluster023	NZ_CP012109.1.cluster001	0.294523031	0.497697741	0.804878056	0.772550285	0.673913062	0.2605066	0.125524297	37	3	t3pks - t3pks	t3pks
NC_008095.1.cluster023	NZ_CP022203.1.cluster021	0.244086713	0.571404874	0.894736826	0.816774487	0.727272749	0.210425049	0.097093724	38	3	t3pks - t3pks	t3pks
NZ_CP006003.1.cluster036	NZ_FOIB01000040.cluster038	0.155442134	0.713277996	0.888888896	0.950140774	0.794871807	0.066137999	0.005092665	33	3	t3pks - t3pks	t3pks
NC_011145.1.cluster001	NC_011891.1.cluster001	0.054843254	0.893321276	0.975000024	0.964253128	0.93617022	0.037608542	0.029075908	43	3	t3pks - t3pks	t3pks
NC_014623.1.cluster010	NC_014623.1.cluster010	0	1	1	1	1	0	0	1	1		
NC_010162.1.cluster011	NC_010162.1.cluster011	0	1	1	1	1	0	0	1	1		
NZ_MPIN01000030.cluster012	NZ_MPIN01000030.cluster012	0	1	1	1	1	0	0	1	1		
NC_020126.1.cluster006	NC_020126.1.cluster006	0	1	1	1	1	0	0	1	1		
NZ_CP011125.1.cluster007	NZ_CP011125.1.cluster007	0	1	1	1	1	0	0	1	1		
NC_015711.1.cluster005	NC_015711.1.cluster005	0	1	1	1	1	0	0	1	1		
NZ_CP022163.1.cluster008	NZ_CP022163.1.cluster008	0	1	1	1	1	0	0	1	1		
NC_017030.1.cluster032	NC_017030.1.cluster032	0	1	1	1	1	0	0	1	1		
NZ_FOMX01000171.cluster006	NZ_FOMX01000171.cluster006	0	1	1	1	1	0	0	1	1		
NZ_ANAH02000076.cluster006	NZ_ANAH02000076.cluster006	0	1	1	1	1	0	0	1	1		
NC_021658.1.cluster022	NC_021658.1.cluster022	0	1	1	1	1	0	0	1	1		
NZ_ABCS01000231.cluster003	NZ_ABCS01000231.cluster003	0	1	1	1	1	0	0	1	1		
NC_010162.1.cluster018	NC_010162.1.cluster018	0	1	1	1	1	0	0	1	1		
NZ_ABCS01000231.cluster017	NZ_ABCS01000231.cluster017	0	1	1	1	1	0	0	1	1		
NZ_ABCS01000231.cluster025	NZ_ABCS01000231.cluster025	0	1	1	1	1	0	0	1	1		
NZ_ABCS01000231.cluster006	NZ_ABCS01000231.cluster006	0	1	1	1	1	0	0	1	1		
NZ_ABCS01000231.cluster020	NZ_ABCS01000231.cluster020	0	1	1	1	1	0	0	1	1		
NC_010162.1.cluster010	NC_010162.1.cluster010	0	1	1	1	1	0	0	1	1		
NC_020126.1.cluster026	NC_020126.1.cluster026	0	1	1	1	1	0	0	1	1		
NZ_CP012109.1.cluster019	NZ_CP012109.1.cluster019	0	1	1	1	1	0	0	1	1		
NZ_JMCB01000001.cluster001	NZ_JMCB01000001.cluster001	0	1	1	1	1	0	0	1	1		
NC_014623.1.cluster004	NC_014623.1.cluster004	0	1	1	1	1	0	0	1	1		
NZ_CP022098.1.cluster024	NZ_CP022098.1.cluster024	0	1	1	1	1	0	0	1	1		
NZ_CP012332.1.cluster002	NZ_CP012332.1.cluster002	0	1	1	1	1	0	0	1	1		
NZ_CP012109.1.cluster011	NZ_CP012109.1.cluster011	0	1	1	1	1	0	0	1	1		
NZ_ABCS01000231.cluster018	NZ_ABCS01000231.cluster018	0	1	1	1	1	0	0	1	1		
NC_021658.1.cluster007	NC_021658.1.cluster007	0	1	1	1	1	0	0	1	1		
NC_010162.1.cluster007	NC_010162.1.cluster007	0	1	1	1	1	0	0	1	1		
NC_009675.1.cluster004	NC_009675.1.cluster004	0	1	1	1	1	0	0	1	1		
NZ_JPMI01000003.cluster012	NZ_JPMI01000003.cluster012	0	1	1	1	1	0	0	1	1		
NC_010162.1.cluster013	NC_010162.1.cluster013	0	1	1	1	1	0	0	1	1		
NC_021658.1.cluster012	NC_021658.1.cluster012	0	1	1	1	1	0	0	1	1		
NZ_MPOI01000022.cluster041	NZ_MPOI01000022.cluster041	0	1	1	1	1	0	0	1	1		
NZ_CP012332.1.cluster003	NZ_CP012332.1.cluster003	0	1	1	1	1	0	0	1	1		
NZ_JMCB01000001.cluster011	NZ_JMCB01000001.cluster011	0	1	1	1	1	0	0	1	1		
NZ_CP022163.1.cluster011	NZ_CP022163.1.cluster011	0	1	1	1	1	0	0	1	1		
NZ_CP012673.1.cluster014	NZ_CP012673.1.cluster014	0	1	1	1	1	0	0	1	1		
NZ_CP022203.1.cluster004	NZ_FNAJ01000056.cluster011	0.153364569	0.71679157	0.875	0.841406286	0.733333349	0.171891838	0.032261699	38	4	t1pks - t1pks	t1pks
NC_015711.1.cluster009	NZ_CP022203.1.cluster004	0.03751098	0.926385105	0.949999988	0.967623413	0.90476191	0.034098383	0.016019693	38	4	t1pks - t1pks	t1pks
NZ_CP006003.1.cluster034	NZ_FOIB01000040.cluster040	0.016864849	0.966554701	0.965517223	0.990046918	0.914285719	0.008159204	0.028490029	31	3	t1pks - t1pks	t1pks
NZ_ANAH02000076.cluster039	NZ_MPIN01000030.cluster024	0.186308697	0.66209352	0.75	0.837751746	0.600000024	0.194696128	0.020288916	35	8	t1pks - t1pks	t1pks
NC_007760.1.cluster003	NC_011891.1.cluster003	0.172579944	0.684623957	0.702702701	0.868160784	0.651162803	0.15231736	0.05248633	31	8	t1pks - t1pks	t1pks
NZ_CP022163.1.cluster001	NZ_MPOI01000022.cluster027	0.265999049	0.538757384	0.666666687	0.759163022	0.518518507	0.240836948	0	18	0	t1pks - t1pks	t1pks
NZ_CP011509.1.cluster011	NZ_JPMI01000003.cluster033	0.213281408	0.618926167	0.729729712	0.808368266	0.590909064	0.224215686	0.049077008	35	8	t1pks - t1pks	t1pks
NZ_JPMI01000003.cluster010	NZ_MPOI01000022.cluster027	0.219433308	0.609284341	0.714285731	0.803548098	0.636363626	0.204158172	0.065445028	17	1	t1pks - t1pks	t1pks
NC_011145.1.cluster003	NC_011891.1.cluster003	0.267813027	0.536097765	0.697674394	0.746182382	0.579999983	0.298165232	0.026536202	41	8	t1pks - t1pks	t1pks
NZ_CP006003.1.cluster010	NZ_FOIB01000040.cluster009	0.049238458	0.903947532	0.928571403	0.957704127	0.931034505	0.045006447	0.004347826	28	2	t1pks - t1pks	t1pks
NC_015711.1.cluster009	NZ_FNAJ01000056.cluster011	0.155126765	0.713810802	0.875	0.839087605	0.733333349	0.173326537	0.042978346	38	4	t1pks - t1pks	t1pks
NC_008095.1.cluster005	NZ_CP022203.1.cluster004	0.286019742	0.50976783	0.734693885	0.710203946	0.629629612	0.311230958	0.037935857	47	4	t1pks - t1pks	t1pks
NC_008095.1.cluster007	NZ_FNAJ01000056.cluster007	0.051186118	0.900247753	0.923076928	0.958505571	0.863636374	0.042921055	0.023899423	37	3	t1pks - t1pks	t1pks
NC_008095.1.cluster005	NZ_FNAJ01000056.cluster011	0.256117553	0.553361118	0.744680822	0.746020734	0.653846145	0.274215102	0.016208403	47	4	t1pks - t1pks	t1pks
NZ_JPMI01000003.cluster033	NZ_MPOI01000022.cluster028	0.147509873	0.726739407	0.828571439	0.865159869	0.634146333	0.163267449	0.010470714	35	8	t1pks - t1pks	t1pks
NC_008095.1.cluster005	NC_015711.1.cluster009	0.285857499	0.509999514	0.734693885	0.710417449	0.629629612	0.310079962	0.048738025	47	4	t1pks - t1pks	t1pks
NZ_FOAP01000061.cluster011	NZ_FOIJ01000047.cluster009	0.22989732	0.593058109	0.804347813	0.761266887	0.729166687	0.248320386	0.023020025	45	2	t1pks - t1pks	t1pks
NZ_ANAH02000076.cluster039	NZ_CP022098.1.cluster009	0.118804291	0.776505888	0.864864886	0.890315413	0.714285731	0.132045209	0.009061723	36	8	t1pks - t1pks	t1pks
NZ_CP011509.1.cluster032	NZ_MPOI01000022.cluster027	0.101869069	0.806639194	0.75	0.946224928	0.699999988	0.048104789	0.133159265	14	1	t1pks - t1pks	t1pks
NZ_CP022098.1.cluster009	NZ_MPIN01000030.cluster024	0.172738299	0.684361935	0.820512831	0.834026277	0.644444466	0.19758217	0.019784503	37	8	t1pks - t1pks	t1pks
NZ_CP011509.1.cluster032	NZ_JPMI01000003.cluster010	0.178900778	0.674203932	0.777777791	0.835510671	0.75	0.187693954	0.048466232	45	9	t1pks - t1pks	t1pks
NZ_CP011509.1.cluster011	NZ_MPOI01000022.cluster028	0.194856808	0.648255527	0.823529422	0.803245664	0.675000012	0.231325805	0.045504067	35	8	t1pks - t1pks	t1pks
NZ_CP012673.1.cluster012	NZ_CP012673.1.cluster012	0	1	1	1	1	0	0	1	1		
NZ_CP012159.1.cluster031	NZ_CP012159.1.cluster031	0	1	1	1	1	0	0	1	1		
NZ_FOAP01000061.cluster013	NZ_FOAP01000061.cluster013	0	1	1	1	1	0	0	1	1		
NC_014623.1.cluster019	NC_014623.1.cluster019	0	1	1	1	1	0	0	1	1		
NC_017030.1.cluster022	NC_017030.1.cluster022	0	1	1	1	1	0	0	1	1		
NC_021658.1.cluster029	NC_021658.1.cluster029	0	1	1	1	1	0	0	1	1		
NZ_CP022163.1.cluster017	NZ_CP022163.1.cluster017	0	1	1	1	1	0	0	1	1		
NC_017030.1.cluster006	NC_017030.1.cluster006	0	1	1	1	1	0	0	1	1		
NZ_BAZG01000344.cluster001	NZ_BAZG01000344.cluster001	0	1	1	1	1	0	0	1	1		
NZ_CP012159.1.cluster009	NZ_CP012159.1.cluster009	0	1	1	1	1	0	0	1	1		
NZ_FOIB01000040.cluster006	NZ_FOIB01000040.cluster006	0	1	1	1	1	0	0	1	1		
NC_021658.1.cluster016	NC_021658.1.cluster016	0	1	1	1	1	0	0	1	1		
NC_014623.1.cluster029	NC_014623.1.cluster029	0	1	1	1	1	0	0	1	1		
NZ_MPOI01000022.cluster014	NZ_MPOI01000022.cluster014	0	1	1	1	1	0	0	1	1		
NZ_CP012159.1.cluster019	NZ_CP012159.1.cluster019	0	1	1	1	1	0	0	1	1		
NZ_CP011509.1.cluster010	NZ_CP011509.1.cluster010	0	1	1	1	1	0	0	1	1		
NZ_CP012673.1.cluster021	NZ_CP012673.1.cluster021	0	1	1	1	1	0	0	1	1		
NZ_FOIB01000040.cluster045	NZ_FOIB01000040.cluster045	0	1	1	1	1	0	0	1	1		
NC_013440.1.cluster004	NC_013440.1.cluster004	0	1	1	1	1	0	0	1	1		
NZ_ABCS01000231.cluster019	NZ_ABCS01000231.cluster019	0	1	1	1	1	0	0	1	1		
NZ_ASRX01000001.cluster008	NZ_ASRX01000001.cluster008	0	1	1	1	1	0	0	1	1		
NC_014623.1.cluster011	NC_014623.1.cluster011	0	1	1	1	1	0	0	1	1		
NC_020126.1.cluster018	NC_020126.1.cluster018	0	1	1	1	1	0	0	1	1		
NZ_ASRX01000001.cluster033	NZ_ASRX01000001.cluster033	0	1	1	1	1	0	0	1	1		
NZ_JMCB01000001.cluster032	NZ_JMCB01000001.cluster032	0	1	1	1	1	0	0	1	1		
NZ_CP012673.1.cluster025	NZ_CP012673.1.cluster025	0	1	1	1	1	0	0	1	1		
NZ_ANAH02000076.cluster003	NZ_ANAH02000076.cluster003	0	1	1	1	1	0	0	1	1		
NZ_ABCS01000231.cluster005	NZ_ABCS01000231.cluster005	0	1	1	1	1	0	0	1	1		
NC_013440.1.cluster001	NC_013440.1.cluster001	0	1	1	1	1	0	0	1	1		
NZ_JPMI01000003.cluster042	NZ_JPMI01000003.cluster042	0	1	1	1	1	0	0	1	1		
NC_021658.1.cluster028	NC_021658.1.cluster028	0	1	1	1	1	0	0	1	1		
NZ_ABCS01000231.cluster010	NZ_ABCS01000231.cluster010	0	1	1	1	1	0	0	1	1		
NZ_CP012673.1.cluster038	NZ_CP012673.1.cluster038	0	1	1	1	1	0	0	1	1		
NZ_ABCS01000231.cluster004	NZ_ABCS01000231.cluster004	0	1	1	1	1	0	0	1	1		
NZ_ASRX01000001.cluster037	NZ_ASRX01000001.cluster037	0	1	1	1	1	0	0	1	1		
NZ_JMCB01000001.cluster008	NZ_JMCB01000001.cluster008	0	1	1	1	1	0	0	1	1		
NZ_CP012159.1.cluster018	NZ_CP012159.1.cluster018	0	1	1	1	1	0	0	1	1		
NZ_CP012673.1.cluster020	NZ_CP012673.1.cluster020	0	1	1	1	1	0	0	1	1		
NZ_ABCS01000231.cluster001	NZ_ABCS01000231.cluster001	0	1	1	1	1	0	0	1	1		
NC_015711.1.cluster020	NZ_FNAJ01000056.cluster017	0.256020993	0.553504765	0.583333313	0.774332047	0.636363626	0.27387619	0.0697001	55	17	t1pks-nrps - t1pks-nrps	t1pks-nrps
NZ_CP022203.1.cluster015	NZ_FNAJ01000056.cluster017	0.278075188	0.521175444	0.552631557	0.753861248	0.608695626	0.298271805	0.071339712	57	17	t1pks-nrps - t1pks-nrps	t1pks-nrps
NZ_ANAH02000076.cluster022	NZ_CP022098.1.cluster040	0.263190657	0.542887986	0.727272749	0.796179295	0.526315808	0.261315495	0.060083639	50	20	t1pks-nrps - t1pks-nrps	t1pks-nrps
NZ_FOAP01000061.cluster016	NZ_FOIJ01000047.cluster007	0.238603503	0.57972461	0.803571403	0.779455662	0.697368443	0.18127498	0.321395099	113	44	t1pks-nrps - t1pks-nrps	t1pks-nrps
NC_008095.1.cluster015	NC_015711.1.cluster020	0.276508808	0.523439527	0.552631557	0.780651093	0.520833313	0.266796529	0.068632908	54	17	t1pks-nrps - t1pks-nrps	t1pks-nrps
NC_008095.1.cluster013	NZ_CP012109.1.cluster013	0.190376312	0.655490518	0.918367326	0.792490005	0.870370388	0.198300958	0.241890371	56	15	t1pks-nrps - t1pks-nrps	t1pks-nrps
NZ_JPMI01000003.cluster044	NZ_MPOI01000022.cluster016	0.173960581	0.682341099	0.869565189	0.831214249	0.807692289	0.183683038	0.109196596	24	6	t1pks-nrps - t1pks-nrps	t1pks-nrps
NZ_ANAH02000076.cluster001	NZ_CP022098.1.cluster032	0.199614957	0.640616238	0.787234068	0.838100493	0.666666687	0.192483857	0.03056675	73	17	t1pks-nrps - t1pks-nrps	t1pks-nrps
NZ_ANAH02000076.cluster010	NZ_CP022098.1.cluster027	0.253221273	0.557678461	0.710526288	0.775642276	0.644444466	0.275251865	0.048541747	38	11	t1pks-nrps - t1pks-nrps	t1pks-nrps
NZ_CP011509.1.cluster026	NZ_MPOI01000022.cluster026	0.281371236	0.516427279	0.566666663	0.772234678	0.528571427	0.277672917	0.127950117	80	40	t1pks-nrps - t1pks-nrps	t1pks-nrps
NZ_CP006003.1.cluster019	NZ_FOIB01000040.cluster019	0.241922304	0.574681818	0.864864886	0.763421774	0.739130437	0.231425494	0.248355821	48	21	t1pks-nrps - t1pks-nrps	t1pks-nrps
NZ_ANAH02000076.cluster022	NZ_MPIN01000030.cluster017	0.297916591	0.492921084	0.659574449	0.746710598	0.543859661	0.327738732	0.070888519	49	20	t1pks-nrps - t1pks-nrps	t1pks-nrps
NC_008095.1.cluster017	NZ_FNAJ01000056.cluster004	0.147241488	0.727197111	0.763157904	0.890938997	0.717391312	0.136091977	0.017155616	68	20	t1pks-nrps - t1pks-nrps	t1pks-nrps
NZ_CP011509.1.cluster026	NZ_JPMI01000003.cluster038	0.180833891	0.671033084	0.772727251	0.851117909	0.70588237	0.160533652	0.128783062	69	40	t1pks-nrps - t1pks-nrps	t1pks-nrps
NC_008095.1.cluster009	NZ_FNAJ01000056.cluster009	0.265926182	0.538864374	0.818181813	0.706077516	0.833333313	0.255615413	0.343547493	57	44	t1pks-nrps - t1pks-nrps	t1pks-nrps
NC_020126.1.cluster011	NZ_CP006003.1.cluster016	0.260092378	0.547463298	0.934782624	0.724903643	0.793103456	0.248090088	0.334360063	79	36	t1pks-nrps - t1pks-nrps	t1pks-nrps
NZ_JPMI01000003.cluster047	NZ_MPOI01000022.cluster017	0.280317277	0.517943263	0.264705896	0.840118587	0.292682916	0.157868564	0.161745191	25	27	t1pks-nrps - t1pks-nrps	t1pks-nrps
NZ_CP022203.1.cluster012	NZ_FNAJ01000056.cluster015	0.118036583	0.777859449	1	0.878890812	0.892857134	0.121014617	0.121481091	59	15	t1pks-nrps - t1pks-nrps	t1pks-nrps
NC_008095.1.cluster013	NZ_CP022203.1.cluster012	0.125592545	0.764588416	0.959183693	0.888466597	0.824561417	0.109688438	0.118421286	56	15	t1pks-nrps - t1pks-nrps	t1pks-nrps
NZ_CP012109.1.cluster016	NZ_FNAJ01000056.cluster006	0.225760281	0.599447131	0.916666687	0.752871454	0.850000024	0.19183895	0.412997425	75	25	t1pks-nrps - t1pks-nrps	t1pks-nrps
NC_020126.1.cluster002	NZ_CP006003.1.cluster003	0.282880723	0.514260054	0.975609779	0.672588825	0.875	0.282599896	0.491719335	55	15	t1pks-nrps - t1pks-nrps	t1pks-nrps
NC_020126.1.cluster011	NZ_FOIB01000040.cluster016	0.226887554	0.597702861	0.923076928	0.762003124	0.8125	0.242875829	0.224247053	31	11	t1pks-nrps - t1pks-nrps	t1pks-nrps
NC_015711.1.cluster012	NZ_CP022203.1.cluster007	0.051313505	0.900006056	0.969230771	0.963517487	0.896103919	0.025895679	0.108665466	75	11	t1pks-nrps - t1pks-nrps	t1pks-nrps
NZ_CP006003.1.cluster006	NZ_FOIB01000040.cluster053	0.11265441	0.787382185	0.952380955	0.87726754	0.923076928	0.114792258	0.158768892	59	13	t1pks-nrps - t1pks-nrps	t1pks-nrps
NC_015711.1.cluster016	NZ_CP022203.1.cluster011	0.048196111	0.905930638	0.888888896	0.985218644	0.833333313	0.013257143	0.018168448	40	18	t1pks-nrps - t1pks-nrps	t1pks-nrps
NC_015711.1.cluster004	NZ_CP022203.1.cluster022	0.010917366	0.978284478	0.977272749	0.991427422	0.980769217	0.00987199	0.000288684	51	8	t1pks-nrps - t1pks-nrps	t1pks-nrps
NZ_CP012109.1.cluster013	NZ_CP022203.1.cluster012	0.183045596	0.667414486	0.920000017	0.819757104	0.807017565	0.15565832	0.26874736	54	15	t1pks-nrps - t1pks-nrps	t1pks-nrps
NC_008095.1.cluster013	NZ_FNAJ01000056.cluster015	0.042315133	0.917160273	0.959183693	0.966642499	0.92592591	0.035626311	0.024735937	57	15	t1pks-nrps - t1pks-nrps	t1pks-nrps
NC_014623.1.cluster020	NZ_FOIJ01000047.cluster005	0.250138402	0.562292457	0.567567587	0.81241262	0.528089881	0.187176183	0.189037472	67	19	t1pks-nrps - t1pks-nrps	t1pks-nrps
NZ_FOAP01000061.cluster004	NZ_FOIJ01000047.cluster005	0.105046287	0.800942123	0.814814806	0.936890543	0.74626863	0.074123882	0.020275701	70	18	t1pks-nrps - t1pks-nrps	t1pks-nrps
NC_015711.1.cluster021	NZ_CP022203.1.cluster016	0.15361996	0.716359198	0.75	0.889100909	0.694915235	0.137993112	0.022091003	59	18	t1pks-nrps - t1pks-nrps	t1pks-nrps
NC_008095.1.cluster012	NC_015711.1.cluster016	0.285219282	0.510911465	0.800000012	0.704847097	0.75	0.25918439	0.370876104	40	19	t1pks-nrps - t1pks-nrps	t1pks-nrps
NC_008095.1.cluster010	NZ_CP012109.1.cluster016	0.222535938	0.604450405	0.897959173	0.784125507	0.753846169	0.190062821	0.294341892	76	25	t1pks-nrps - t1pks-nrps	t1pks-nrps
NC_008095.1.cluster012	NZ_FNAJ01000056.cluster014	0.244404644	0.570924342	0.833333313	0.774193883	0.689655185	0.159481138	0.327504456	23	15	t1pks-nrps - t1pks-nrps	t1pks-nrps
NZ_CP012109.1.cluster016	NZ_CP022203.1.cluster010	0.206572518	0.629527152	0.93617022	0.773407698	0.864406765	0.189813182	0.335515141	77	26	t1pks-nrps - t1pks-nrps	t1pks-nrps
NZ_CP006003.1.cluster003	NZ_FOIB01000040.cluster049	0.020474724	0.959469795	0.976190448	0.979751468	0.978723407	0.021727085	0.014827279	55	15	t1pks-nrps - t1pks-nrps	t1pks-nrps
NZ_FOAP01000061.cluster023	NZ_FOIJ01000047.cluster006	0.127347216	0.761522889	0.851063848	0.883742869	0.833333313	0.121509716	0.065832093	48	5	t1pks-nrps - t1pks-nrps	t1pks-nrps
NC_020126.1.cluster002	NZ_FOIB01000040.cluster049	0.290677518	0.503138423	0.952380955	0.66762954	0.857142866	0.289203167	0.490650475	55	15	t1pks-nrps - t1pks-nrps	t1pks-nrps
NC_008095.1.cluster010	NZ_FNAJ01000056.cluster006	0.152277872	0.718632817	0.9375	0.854813337	0.822580636	0.113646418	0.241069093	76	25	t1pks-nrps - t1pks-nrps	t1pks-nrps
NZ_ANAH02000076.cluster012	NZ_CP022098.1.cluster031	0.272529781	0.529212892	0.651162803	0.794289351	0.490566045	0.243982166	0.107639924	41	16	t1pks-nrps - t1pks-nrps	t1pks-nrps
NC_008095.1.cluster015	NZ_CP022203.1.cluster015	0.279913455	0.518524647	0.524999976	0.782162249	0.5	0.264313161	0.070210002	54	17	t1pks-nrps - t1pks-nrps	t1pks-nrps
NZ_CP022098.1.cluster040	NZ_MPIN01000030.cluster017	0.24209784	0.574415684	0.727272749	0.807566881	0.581818163	0.242362887	0.072601691	48	20	t1pks-nrps - t1pks-nrps	t1pks-nrps
NZ_FOAP01000061.cluster017	NZ_FOIJ01000047.cluster001	0.255032957	0.554975927	0.723404229	0.784005702	0.606557369	0.264543802	0.040676754	65	18	t1pks-nrps - t1pks-nrps	t1pks-nrps
NC_008095.1.cluster015	NZ_FNAJ01000056.cluster017	0.118314572	0.777369201	0.866666675	0.911776185	0.774999976	0.110493317	0.016175425	55	17	t1pks-nrps - t1pks-nrps	t1pks-nrps
NZ_CP022203.1.cluster010	NZ_FNAJ01000056.cluster006	0.190050468	0.656018257	0.93617022	0.7903862	0.879310369	0.163959235	0.34306547	76	26	t1pks-nrps - t1pks-nrps	t1pks-nrps
NZ_CP011509.1.cluster019	NZ_JPMI01000003.cluster004	0.113240808	0.786341846	0.956521749	0.875712156	0.92592591	0.129711345	0.113440819	30	15	t1pks-nrps - t1pks-nrps	t1pks-nrps
NC_015711.1.cluster020	NZ_CP022203.1.cluster015	0.100916259	0.808351576	0.771428585	0.936213493	0.767441869	0.080343902	0.010218423	55	17	t1pks-nrps - t1pks-nrps	t1pks-nrps
NZ_ANAH02000076.cluster011	NZ_CP022098.1.cluster026	0.241850674	0.574790418	0.774193525	0.778579712	0.685714304	0.251763076	0.033294946	31	5	t1pks-nrps - t1pks-nrps	t1pks-nrps
NZ_CP012109.1.cluster013	NZ_FNAJ01000056.cluster015	0.169673771	0.689441681	0.920000017	0.827799201	0.839285731	0.152624831	0.242674291	54	15	t1pks-nrps - t1pks-nrps	t1pks-nrps
NC_015711.1.cluster014	NZ_CP022203.1.cluster009	0.231633648	0.590386868	0.677419364	0.80029285	0.655172408	0.167774513	0.264447302	148	73	t1pks-nrps - t1pks-nrps	t1pks-nrps
NZ_JPMI01000003.cluster008	NZ_MPOI01000022.cluster042	0.05654262	0.890111804	0.974358976	0.946312904	0.933333337	0.051880002	0.065433361	39	6	t1pks-nrps - t1pks-nrps	t1pks-nrps
NZ_JPMI01000003.cluster038	NZ_MPOI01000022.cluster026	0.095690899	0.817774951	0.731707335	0.96546036	0.6875	0.031926412	0.038459424	60	40	t1pks-nrps - t1pks-nrps	t1pks-nrps
NZ_CP011509.1.cluster028	NZ_MPOI01000022.cluster037	0.167520776	0.693021655	0.805555582	0.870501101	0.697674394	0.139164552	0.11100813	44	23	t1pks-nrps - t1pks-nrps	t1pks-nrps
NZ_CP006003.1.cluster016	NZ_FOIB01000040.cluster016	0.050494418	0.901560843	1	0.944989502	0.965517223	0.038679361	0.099550068	30	11	t1pks-nrps - t1pks-nrps	t1pks-nrps
NC_008095.1.cluster010	NZ_CP022203.1.cluster010	0.179733947	0.672836423	0.916666687	0.832249939	0.777777791	0.157595277	0.198214456	78	26	t1pks-nrps - t1pks-nrps	t1pks-nrps
NC_015711.1.cluster020	NZ_CP012109.1.cluster009	0.288610458	0.506075084	0.609756112	0.754740059	0.557692289	0.285951644	0.11361035	55	17	t1pks-nrps - t1pks-nrps	t1pks-nrps
NZ_ANAH02000076.cluster011	NZ_MPIN01000030.cluster009	0.210727528	0.622951031	0.84375	0.81368959	0.702702701	0.207560226	0.054561563	31	5	t1pks-nrps - t1pks-nrps	t1pks-nrps
NZ_JPMI01000003.cluster009	NZ_MPOI01000022.cluster036	0.260469466	0.546905398	0.695652187	0.760081887	0.666666687	0.270339757	0.193334967	49	32	t1pks-nrps - t1pks-nrps	t1pks-nrps
NZ_CP012673.1.cluster023	NZ_CP012673.1.cluster023	0	1	1	1	1	0	0	1	1		
NZ_FOAP01000061.cluster020	NZ_FOAP01000061.cluster020	0	1	1	1	1	0	0	1	1		
NZ_CP022163.1.cluster004	NZ_CP022163.1.cluster004	0	1	1	1	1	0	0	1	1		
NC_013440.1.cluster002	NC_013440.1.cluster002	0	1	1	1	1	0	0	1	1		
NZ_CP022163.1.cluster031	NZ_CP022163.1.cluster031	0	1	1	1	1	0	0	1	1		
NZ_CP022163.1.cluster029	NZ_CP022163.1.cluster029	0	1	1	1	1	0	0	1	1		
NZ_ASRX01000001.cluster017	NZ_ASRX01000001.cluster017	0	1	1	1	1	0	0	1	1		
NZ_ANAH02000076.cluster020	NZ_ANAH02000076.cluster020	0	1	1	1	1	0	0	1	1		
NZ_ASRX01000001.cluster018	NZ_ASRX01000001.cluster018	0	1	1	1	1	0	0	1	1		
NZ_ASRX01000001.cluster014	NZ_ASRX01000001.cluster014	0	1	1	1	1	0	0	1	1		
NC_017030.1.cluster005	NC_017030.1.cluster005	0	1	1	1	1	0	0	1	1		
NZ_CP012159.1.cluster001	NZ_CP012159.1.cluster001	0	1	1	1	1	0	0	1	1		
NZ_CP022098.1.cluster033	NZ_CP022098.1.cluster033	0	1	1	1	1	0	0	1	1		
NZ_CP022098.1.cluster041	NZ_CP022098.1.cluster041	0	1	1	1	1	0	0	1	1		
NC_008095.1.cluster016	NC_008095.1.cluster016	0	1	1	1	1	0	0	1	1		
NZ_FOMX01000171.cluster025	NZ_FOMX01000171.cluster025	0	1	1	1	1	0	0	1	1		
NC_010162.1.cluster029	NC_010162.1.cluster029	0	1	1	1	1	0	0	1	1		
NC_017030.1.cluster026	NC_017030.1.cluster026	0	1	1	1	1	0	0	1	1		
NZ_CP012159.1.cluster023	NZ_CP012159.1.cluster023	0	1	1	1	1	0	0	1	1		
NZ_CP011509.1.cluster034	NZ_CP011509.1.cluster034	0	1	1	1	1	0	0	1	1		
NZ_MPOI01000022.cluster031	NZ_MPOI01000022.cluster031	0	1	1	1	1	0	0	1	1		
NZ_JMCB01000001.cluster009	NZ_JMCB01000001.cluster009	0	1	1	1	1	0	0	1	1		
NZ_FOIJ01000047.cluster023	NZ_FOIJ01000047.cluster023	0	1	1	1	1	0	0	1	1		
NC_014623.1.cluster023	NC_014623.1.cluster023	0	1	1	1	1	0	0	1	1		
NZ_CP012673.1.cluster013	NZ_CP012673.1.cluster013	0	1	1	1	1	0	0	1	1		
NZ_CP012159.1.cluster021	NZ_CP012159.1.cluster021	0	1	1	1	1	0	0	1	1		
NZ_CP006003.1.cluster022	NZ_CP006003.1.cluster022	0	1	1	1	1	0	0	1	1		
NC_017030.1.cluster018	NC_017030.1.cluster018	0	1	1	1	1	0	0	1	1		
NZ_CP012673.1.cluster031	NZ_CP012673.1.cluster031	0	1	1	1	1	0	0	1	1		
NZ_CP012109.1.cluster017	NZ_CP012109.1.cluster017	0	1	1	1	1	0	0	1	1		
NC_020126.1.cluster019	NC_020126.1.cluster019	0	1	1	1	1	0	0	1	1		
NC_017030.1.cluster017	NC_017030.1.cluster017	0	1	1	1	1	0	0	1	1		
NC_020126.1.cluster015	NC_020126.1.cluster015	0	1	1	1	1	0	0	1	1		
NZ_FOMX01000171.cluster029	NZ_FOMX01000171.cluster029	0	1	1	1	1	0	0	1	1		
NC_021658.1.cluster024	NC_021658.1.cluster024	0	1	1	1	1	0	0	1	1		
NZ_MPIN01000030.cluster008	NZ_MPIN01000030.cluster008	0	1	1	1	1	0	0	1	1		
NZ_FOMX01000171.cluster009	NZ_FOMX01000171.cluster009	0	1	1	1	1	0	0	1	1		
NC_010162.1.cluster003	NC_010162.1.cluster003	0	1	1	1	1	0	0	1	1		
NC_010162.1.cluster017	NC_010162.1.cluster017	0	1	1	1	1	0	0	1	1		
NZ_CP012109.1.cluster015	NZ_CP012109.1.cluster015	0	1	1	1	1	0	0	1	1		
NZ_ASRX01000001.cluster009	NZ_ASRX01000001.cluster009	0	1	1	1	1	0	0	1	1		
NZ_CP011509.1.cluster021	NZ_CP011509.1.cluster021	0	1	1	1	1	0	0	1	1		
NZ_ASRX01000001.cluster034	NZ_ASRX01000001.cluster034	0	1	1	1	1	0	0	1	1		
NC_010162.1.cluster024	NC_010162.1.cluster024	0	1	1	1	1	0	0	1	1		
NC_017030.1.cluster010	NC_017030.1.cluster010	0	1	1	1	1	0	0	1	1		
NZ_CP012673.1.cluster028	NZ_CP012673.1.cluster028	0	1	1	1	1	0	0	1	1		
NZ_FOMX01000171.cluster024	NZ_FOMX01000171.cluster024	0	1	1	1	1	0	0	1	1		
NC_021658.1.cluster020.gbk	NC_021658.1.cluster020.gbk	0	1	1	1	1	0	0	1	1		
NC_017030.1.cluster002	NC_017030.1.cluster002	0	1	1	1	1	0	0	1	1		
NZ_CP012159.1.cluster029	NZ_CP012159.1.cluster029	0	1	1	1	1	0	0	1	1		
NC_020126.1.cluster013	NC_020126.1.cluster013	0	1	1	1	1	0	0	1	1		
NC_017030.1.cluster012	NC_017030.1.cluster012	0	1	1	1	1	0	0	1	1		
NZ_CP012673.1.cluster041	NZ_CP012673.1.cluster041	0	1	1	1	1	0	0	1	1		
NZ_FNAJ01000056.cluster018	NZ_FNAJ01000056.cluster018	0	1	1	1	1	0	0	1	1		
NC_020126.1.cluster007	NC_020126.1.cluster007	0	1	1	1	1	0	0	1	1		
NZ_CP012159.1.cluster017	NZ_CP012159.1.cluster017	0	1	1	1	1	0	0	1	1		
NZ_CP012673.1.cluster011	NZ_CP012673.1.cluster011	0	1	1	1	1	0	0	1	1		
NZ_JMCB01000001.cluster002	NZ_JMCB01000001.cluster002	0	1	1	1	1	0	0	1	1		
NZ_CP012673.1.cluster019	NZ_CP012673.1.cluster019	0	1	1	1	1	0	0	1	1		
NC_020126.1.cluster014	NC_020126.1.cluster014	0	1	1	1	1	0	0	1	1		
NZ_CP012673.1.cluster018	NZ_CP012673.1.cluster018	0	1	1	1	1	0	0	1	1		
NZ_FOAP01000061.cluster025	NZ_FOAP01000061.cluster025	0	1	1	1	1	0	0	1	1		
NZ_CP022163.1.cluster023	NZ_CP022163.1.cluster023	0	1	1	1	1	0	0	1	1		
NZ_CP012159.1.cluster022	NZ_CP012159.1.cluster022	0	1	1	1	1	0	0	1	1		
NZ_CP012159.1.cluster012	NZ_CP012159.1.cluster012	0	1	1	1	1	0	0	1	1		
NZ_CP012109.1.cluster022	NZ_CP012109.1.cluster022	0	1	1	1	1	0	0	1	1		
NC_014623.1.cluster001	NC_014623.1.cluster001	0	1	1	1	1	0	0	1	1		
NC_021658.1.cluster021	NC_021658.1.cluster021	0	1	1	1	1	0	0	1	1		
NZ_JPMI01000003.cluster041	NZ_JPMI01000003.cluster041	0	1	1	1	1	0	0	1	1		
NC_017030.1.cluster009	NC_017030.1.cluster009	0	1	1	1	1	0	0	1	1		
NZ_CP012109.1.cluster008	NZ_CP012109.1.cluster008	0	1	1	1	1	0	0	1	1		
NZ_ASRX01000001.cluster016	NZ_ASRX01000001.cluster016	0	1	1	1	1	0	0	1	1		
NZ_CP012109.1.cluster007	NZ_CP012109.1.cluster007	0	1	1	1	1	0	0	1	1		
NZ_CP012159.1.cluster014	NZ_CP012159.1.cluster014	0	1	1	1	1	0	0	1	1		
NZ_ASRX01000001.cluster003	NZ_ASRX01000001.cluster003	0	1	1	1	1	0	0	1	1		
NC_021658.1.cluster013	NC_021658.1.cluster013	0	1	1	1	1	0	0	1	1		
NZ_MPOI01000022.cluster006	NZ_MPOI01000022.cluster006	0	1	1	1	1	0	0	1	1		
NC_021658.1.cluster023	NC_021658.1.cluster023	0	1	1	1	1	0	0	1	1		
NC_021658.1.cluster017	NC_021658.1.cluster017	0	1	1	1	1	0	0	1	1		
NZ_CP022098.1.cluster034	NZ_CP022098.1.cluster034	0	1	1	1	1	0	0	1	1		
NC_021658.1.cluster035	NC_021658.1.cluster035	0	1	1	1	1	0	0	1	1		
NC_014623.1.cluster007	NC_014623.1.cluster007	0	1	1	1	1	0	0	1	1		
NZ_FOIJ01000047.cluster011	NZ_FOIJ01000047.cluster011	0	1	1	1	1	0	0	1	1		
NC_014623.1.cluster009	NC_014623.1.cluster009	0	1	1	1	1	0	0	1	1		
NZ_ASRX01000001.cluster024	NZ_ASRX01000001.cluster024	0	1	1	1	1	0	0	1	1		
NZ_FOMX01000171.cluster003	NZ_FOMX01000171.cluster003	0	1	1	1	1	0	0	1	1		
NZ_ASRX01000001.cluster025	NZ_ASRX01000001.cluster025	0	1	1	1	1	0	0	1	1		
NC_008095.1.cluster011	NC_008095.1.cluster011	0	1	1	1	1	0	0	1	1		
NZ_MPOI01000022.cluster008	NZ_MPOI01000022.cluster008	0	1	1	1	1	0	0	1	1		
NZ_FOMX01000171.cluster022	NZ_FOMX01000171.cluster022	0	1	1	1	1	0	0	1	1		
NZ_CP012673.1.cluster040	NZ_CP012673.1.cluster040	0	1	1	1	1	0	0	1	1		
NC_008095.1.cluster018	NZ_FNAJ01000056.cluster002	0.114036158	0.784931898	0.9375	0.886917293	0.813953459	0.179473415	0.063289687	54	18	bacteriocin-nrps - bacteriocin-nrps	bacteriocin-nrps
NC_017030.1.cluster003	NZ_JPMI01000003.cluster017	0.277807117	0.521562576	0.882352948	0.719395638	0.777777791	0.278563768	0.289276809	17	1	other - other	other
NZ_FNAJ01000056.cluster002	NZ_FOAP01000061.cluster008	0.295145959	0.496819198	0.400000006	0.713305831	0.447368413	0.528443277	0.125528082	48	18	bacteriocin-nrps - bacteriocin-nrps	bacteriocin-nrps
NC_010162.1.cluster026	NC_021658.1.cluster031	0.148445606	0.725144863	0.899999976	0.853617489	0.727272749	0.14638254	0	29	0	phosphonate - phosphonate	phosphonate
NZ_CP006003.1.cluster024	NZ_FOIB01000040.cluster024	0.108956069	0.79395926	0.971428573	0.89020443	0.891566277	0.08773151	0.135633692	89	19	bacteriocin-t1pks-nrps - bacteriocin-t1pks-nrps	bacteriocin-t1pks-nrps
NC_015711.1.cluster002	NZ_FOIB01000040.cluster036	0.293078691	0.49973774	0.714285731	0.708133578	0.644444466	0.301080883	0.206632659	37	1	other - other	other
NC_014623.1.cluster014	NZ_FOAP01000061.cluster015	0.163808122	0.699216843	0.902438998	0.835796952	0.822222233	0.173292056	0.066496164	43	1	other - other	other
NZ_CP011509.1.cluster013	NZ_JPMI01000003.cluster017	0.074345149	0.856836915	1	0.92335552	1	0.084088318	0.043147206	18	1	other - other	other
NZ_CP022203.1.cluster002	NZ_FNAJ01000056.cluster020	0.145380273	0.730374873	0.861111104	0.855896056	0.789473712	0.155473635	0.044619422	35	1	other - other	other
NZ_CP012109.1.cluster025	NZ_FNAJ01000056.cluster020	0.170518473	0.688039601	0.861111104	0.829980373	0.789473712	0.187645957	0.015789473	35	1	other - other	other
NC_011145.1.cluster002	NC_011891.1.cluster002	0.262497693	0.543909669	0.660377383	0.740985215	0.607142866	0.280160725	0.005263158	48	1	other - other	other
NZ_CP006003.1.cluster004	NZ_FOIB01000040.cluster036	0.013028746	0.974112272	0.973684192	0.987355053	0.975000024	0.013909429	0	40	1	other - other	other
NC_010162.1.cluster028	NC_021658.1.cluster034	0.198852882	0.641836703	0.769230783	0.805444241	0.608695626	0.199258521	0.152230978	36	1	other - other	other
NC_007760.1.cluster002	NC_011145.1.cluster002	0.121325873	0.772068202	0.893617034	0.880061388	0.80392158	0.127043337	0.036458332	47	1	other - other	other
NZ_CP006003.1.cluster015	NZ_FOIB01000040.cluster014	0.091209926	0.825899422	0.838709652	0.911641121	0.805555582	0.142805398	0.003966823	31	5	arylpolyene - arylpolyene	arylpolyene
NC_014623.1.cluster012	NZ_FOIJ01000047.cluster012	0.197254747	0.644399941	0.826666653	0.804466248	0.707317054	0.212719142	0.122495972	68	4	bacteriocin-t1pks - bacteriocin-t1pks	bacteriocin-t1pks
NZ_ASRX01000001.cluster001	NZ_CP012159.1.cluster030	0.237864465	0.580850601	0.941176474	0.758640885	0.842105269	0.235298038	0.25095579	38	6	arylpolyene - arylpolyene	arylpolyene
NC_008095.1.cluster022	NZ_FNAJ01000056.cluster013	0.188728124	0.658162057	0.674418628	0.818090022	0.549019635	0.336007386	0.027812613	40	10	t2pks-lantipeptide-ladderane - t2pks-lantipeptide-ladderane	t2pks-lantipeptide-ladderane
NZ_ANAH02000076.cluster016	NZ_CP022098.1.cluster014	0.257818758	0.550832987	0.210526317	0.759379089	0.173913047	0.451340586	0.029901214	16	4	bacteriocin-nrps - bacteriocin-nrps	bacteriocin-nrps
NZ_CP022203.1.cluster002	NZ_FOIB01000040.cluster036	0.279527545	0.519080579	0.731707335	0.721622229	0.659090936	0.286349446	0.206632659	36	1	other - other	other
NZ_ANAH02000076.cluster024	NZ_MPIN01000030.cluster003	0.226129279	0.59887588	0.699999988	0.781216323	0.454545468	0.229443774	0.101522841	44	1	other - other	other
NC_008095.1.cluster003	NC_015711.1.cluster002	0.110875145	0.79054302	0.914285719	0.889443099	0.861111104	0.118314281	0.044619422	34	1	other - other	other
NC_014623.1.cluster014	NZ_FOIJ01000047.cluster022	0.141668469	0.736733019	0.883720934	0.860619009	0.734693885	0.145702139	0.071428575	43	1	other - other	other
NC_007760.1.cluster002	NC_011891.1.cluster002	0.268712848	0.53478092	0.673076928	0.734446943	0.607142866	0.284607232	0.041666668	47	1	other - other	other
NC_008095.1.cluster003	NZ_FNAJ01000056.cluster020	0.082402125	0.841985881	0.914285719	0.918223977	0.888888896	0.091121867	0	35	1	other - other	other
NC_015711.1.cluster002	NZ_CP012109.1.cluster025	0.123466529	0.768310905	0.914285719	0.875365853	0.914285719	0.133778661	0.044619422	35	1	other - other	other
NZ_CP022098.1.cluster012	NZ_CP022163.1.cluster020	0.276258141	0.52380228	0.75	0.726101816	0.596153855	0.290074736	0.100000001	43	1	other - other	other
NC_011891.1.cluster002	NZ_BAZG01000344.cluster005	0.143200696	0.734105051	0.954545438	0.855909884	0.851063848	0.15408735	0.034120735	44	1	other - other	other
NC_015711.1.cluster002	NZ_CP022203.1.cluster002	0.052335955	0.898067117	0.970588207	0.946955025	0.970588207	0.059107233	0	35	1	other - other	other
NC_015711.1.cluster002	NC_020126.1.cluster003	0.296351761	0.495120853	0.731707335	0.703482151	0.697674394	0.303071409	0.235897437	37	1	other - other	other
NZ_CP006003.1.cluster035	NZ_FOIB01000040.cluster037	0.068737835	0.867249191	1	0.929136276	1	0.044006132	0.174937025	31	2	other - other	other
NZ_CP022098.1.cluster012	NZ_JPMI01000003.cluster017	0.146401316	0.728630722	0.882352948	0.854865551	0.777777791	0.137558386	0.175438598	16	1	other - other	other
NZ_CP012109.1.cluster025	NZ_FOIB01000040.cluster036	0.278833658	0.520080864	0.731707335	0.722337544	0.659090936	0.286121517	0.201530606	36	1	other - other	other
NC_020126.1.cluster003	NZ_CP006003.1.cluster004	0.139465168	0.740520179	0.947368443	0.858775616	0.902438998	0.139543697	0.158031091	40	1	other - other	other
NZ_CP011509.1.cluster007	NZ_MPOI01000022.cluster033	0.197064564	0.644705296	0.78125	0.806639194	0.634146333	0.220812514	0.073259629	35	2	other - other	other
NC_007760.1.cluster002	NZ_BAZG01000344.cluster005	0.124303453	0.766844451	0.777777791	0.880586386	0.6875	0.12868543	0.031331591	38	1	other - other	other
NC_014623.1.cluster006	NZ_FOAP01000061.cluster006	0.111468695	0.789487898	1	0.885083795	1	0.112993091	0.122848906	33	2	other - other	other
NZ_CP011509.1.cluster003	NZ_MPOI01000022.cluster010	0.277736634	0.521664381	0.526315808	0.732302606	0.333333343	0.267697364	0	13	0	indole - indole	indole
NZ_FOAP01000061.cluster015	NZ_FOIJ01000047.cluster022	0.064001366	0.876093447	0.880952358	0.938453853	0.844444454	0.066792428	0.007772021	41	1	other - other	other
NC_015711.1.cluster002	NZ_JPMI01000003.cluster017	0.235876113	0.583885312	0.882352948	0.762623489	0.777777791	0.221971869	0.298994988	16	1	other - other	other
NC_015711.1.cluster002	NZ_FNAJ01000056.cluster020	0.154651314	0.714614391	0.888888896	0.845509291	0.815789461	0.166698635	0.044619422	36	1	other - other	other
NC_010162.1.cluster021	NC_021658.1.cluster025	0.100929402	0.808327973	1	0.895949066	1	0.099731334	0.110710308	37	6	arylpolyene - arylpolyene	arylpolyene
NZ_FOAP01000061.cluster015	NZ_JPMI01000003.cluster017	0.258316487	0.550094426	0.882352948	0.739489138	0.777777791	0.253856421	0.287128717	16	1	other - other	other
NZ_CP011509.1.cluster013	NZ_MPOI01000022.cluster022	0.263830006	0.541946232	0.75	0.737311065	0.673913062	0.281194687	0.059125964	44	1	other - other	other
NZ_JPMI01000003.cluster017	NZ_MPOI01000022.cluster022	0.02516955	0.950294435	1	0.974052012	1	0.016638832	0.067839198	18	1	other - other	other
NC_020126.1.cluster003	NZ_FOIB01000040.cluster036	0.122420788	0.770145297	0.973684192	0.875572979	0.926829278	0.121066622	0.158031091	40	1	other - other	other
NZ_CP022163.1.cluster020	NZ_JPMI01000003.cluster017	0.182909057	0.667637587	0.882352948	0.818374217	0.722222209	0.181292906	0.182957396	16	1	other - other	other
NZ_CP006003.1.cluster033	NZ_FOIB01000040.cluster031	0.00569062	0.988651156	1	0.994133353	1	0.005866618	0	32	0	resorcinol - resorcinol	resorcinol
NZ_CP006003.1.cluster017	NZ_FOIB01000040.cluster017	0.268220752	0.535500884	0.805555582	0.729829073	0.789473712	0.204248145	0.575063586	37	2	other - other	other
NZ_CP006003.1.cluster026	NZ_FOIB01000040.cluster022	0.011606372	0.976921976	1	0.988034666	1	0.01414631	0.010386991	55	19	bacteriocin-t1pks-nrps - bacteriocin-t1pks-nrps	bacteriocin-t1pks-nrps
NC_014623.1.cluster006	NZ_FOIJ01000047.cluster021	0.111888081	0.788742781	1	0.884651482	1	0.109988585	0.137458324	33	2	other - other	other
NZ_FOAP01000061.cluster024	NZ_FOIJ01000047.cluster010	0.271116048	0.531271815	0.673913062	0.731790841	0.615384638	0.217019558	0.349259317	38	6	ladderane - ladderane	ladderane
NZ_CP012109.1.cluster025	NZ_CP022203.1.cluster002	0.115375578	0.782560349	0.941176474	0.882875383	0.941176474	0.125654638	0.044619422	34	1	other - other	other
NZ_FNAJ01000056.cluster020	NZ_FOIB01000040.cluster036	0.281143695	0.516754389	0.756097555	0.720295489	0.630434811	0.287879944	0.20408164	37	1	other - other	other
NZ_FOIJ01000047.cluster022	NZ_JPMI01000003.cluster017	0.256927937	0.552156091	0.882352948	0.740920603	0.777777791	0.253749996	0.280397028	16	1	other - other	other
NC_011145.1.cluster002	NZ_BAZG01000344.cluster005	0.090802878	0.826639414	0.795454562	0.913537562	0.75555557	0.092861414	0.028871391	36	1	other - other	other
NZ_CP012109.1.cluster025	NZ_JPMI01000003.cluster017	0.236989528	0.58218497	0.882352948	0.761475682	0.777777791	0.222778544	0.301507533	16	1	other - other	other
NZ_JPMI01000003.cluster017	NZ_MPIN01000030.cluster027	0.223662347	0.602700114	0.882352948	0.77521503	0.777777791	0.236769587	0.17085427	18	1	other - other	other
NC_008095.1.cluster003	NZ_CP022203.1.cluster002	0.115633547	0.782104015	0.885714293	0.885404766	0.833333313	0.122827664	0.044619422	34	1	other - other	other
NZ_FOAP01000061.cluster005	NZ_FOIJ01000047.cluster017	0.223210946	0.603401244	0.876543224	0.77635783	0.747826099	0.226294652	0.220154628	142	27	t1pks-terpene-nrps - terpene-t1pks-nrps	
NZ_FOAP01000061.cluster006	NZ_FOIJ01000047.cluster021	0.018264309	0.96380496	1	0.981170833	1	0.018417157	0.020528799	33	2	other - other	other
NZ_CP022098.1.cluster012	NZ_MPIN01000030.cluster027	0.123239048	0.768709779	0.945945919	0.875015378	0.926829278	0.133486301	0.033591732	43	1	other - other	other
NC_014623.1.cluster014	NZ_JPMI01000003.cluster017	0.24998644	0.562520325	0.882352948	0.748076797	0.777777791	0.246608287	0.273182958	16	1	other - other	other
NZ_CP006003.1.cluster004	NZ_JPMI01000003.cluster017	0.240941301	0.576170087	0.882352948	0.757401645	0.777777791	0.227188066	0.304239392	16	1	other - other	other
NC_020126.1.cluster003	NZ_JPMI01000003.cluster017	0.23906979	0.579014778	0.882352948	0.759331048	0.777777791	0.217502847	0.333333343	16	1	other - other	other
NZ_FNAJ01000056.cluster020	NZ_JPMI01000003.cluster017	0.24758181	0.566133142	0.823529422	0.754176617	0.631578922	0.231644303	0.298994988	15	1	other - other	other
NZ_CP006003.1.cluster027	NZ_FOIB01000040.cluster021	0.028464213	0.94388181	0.959999979	0.97335875	0.888888896	0.033275988	0.012897797	58	7	bacteriocin-nrps - bacteriocin-nrps	bacteriocin-nrps
NC_008095.1.cluster003	NZ_CP012109.1.cluster025	0.140205503	0.739246547	0.885714293	0.860072851	0.833333313	0.154531568	0.015789473	34	1	other - other	other
NZ_CP022163.1.cluster020	NZ_MPIN01000030.cluster027	0.287329495	0.507899225	0.785714269	0.713567317	0.632653058	0.304740041	0.085051544	44	1	other - other	other
NZ_FOIB01000040.cluster036	NZ_JPMI01000003.cluster017	0.241293341	0.575635791	0.882352948	0.757038713	0.777777791	0.227641732	0.304239392	16	1	other - other	other
NC_015711.1.cluster002	NZ_CP006003.1.cluster004	0.288975805	0.505555391	0.731707335	0.711881757	0.659090936	0.296927482	0.206632659	37	1	other - other	other
NC_021658.1.cluster025	NZ_CP012673.1.cluster029	0.129147708	0.758383691	0.941176474	0.869693518	0.891891897	0.113559052	0.156125516	37	6	arylpolyene - arylpolyene	arylpolyene
NC_010162.1.cluster021	NZ_CP012673.1.cluster029	0.112493888	0.787667096	0.941176474	0.886862397	0.891891897	0.108004168	0.121051684	37	6	arylpolyene - arylpolyene	arylpolyene
NC_008095.1.cluster003	NZ_JPMI01000003.cluster017	0.244746	0.570408583	0.823529422	0.757100165	0.631578922	0.22794117	0.298994988	15	1	other - other	other
NZ_CP011509.1.cluster009	NZ_CP011509.1.cluster009	0	1	1	1	1	0	0	1	1		
NC_017030.1.cluster031	NC_017030.1.cluster031	0	1	1	1	1	0	0	1	1		
NZ_CP012673.1.cluster008	NZ_CP012673.1.cluster008	0	1	1	1	1	0	0	1	1		
NZ_JPMI01000003.cluster036	NZ_JPMI01000003.cluster036	0	1	1	1	1	0	0	1	1		
NZ_JPMI01000003.cluster001	NZ_JPMI01000003.cluster001	0	1	1	1	1	0	0	1	1		
NZ_CP012332.1.cluster004	NZ_CP012332.1.cluster004	0	1	1	1	1	0	0	1	1		
NC_014623.1.cluster027	NC_014623.1.cluster027	0	1	1	1	1	0	0	1	1		
NC_010162.1.cluster030	NC_010162.1.cluster030	0	1	1	1	1	0	0	1	1		
NZ_JMCB01000001.cluster005	NZ_JMCB01000001.cluster005	0	1	1	1	1	0	0	1	1		
NZ_CP011125.1.cluster003	NZ_CP011125.1.cluster003	0	1	1	1	1	0	0	1	1		
NC_014623.1.cluster030	NC_014623.1.cluster030	0	1	1	1	1	0	0	1	1		
NC_015711.1.cluster001	NC_015711.1.cluster001	0	1	1	1	1	0	0	1	1		
NZ_JPMI01000003.cluster018	NZ_JPMI01000003.cluster018	0	1	1	1	1	0	0	1	1		
NZ_CP011509.1.cluster027	NZ_CP011509.1.cluster027	0	1	1	1	1	0	0	1	1		
NZ_ANAH02000076.cluster014	NZ_ANAH02000076.cluster014	0	1	1	1	1	0	0	1	1		
NZ_JPMI01000003.cluster028	NZ_JPMI01000003.cluster028	0	1	1	1	1	0	0	1	1		
NZ_FOIJ01000047.cluster024	NZ_FOIJ01000047.cluster024	0	1	1	1	1	0	0	1	1		
NZ_ABCS01000231.cluster026	NZ_ABCS01000231.cluster026	0	1	1	1	1	0	0	1	1		
NZ_CP022163.1.cluster033	NZ_CP022163.1.cluster033	0	1	1	1	1	0	0	1	1		
NC_013440.1.cluster016	NC_013440.1.cluster016	0	1	1	1	1	0	0	1	1		
NZ_CP012159.1.cluster004	NZ_CP012159.1.cluster004	0	1	1	1	1	0	0	1	1		
NC_021658.1.cluster006	NC_021658.1.cluster006	0	1	1	1	1	0	0	1	1		
NC_009675.1.cluster001	NC_009675.1.cluster001	0	1	1	1	1	0	0	1	1		
NZ_CP011509.1.cluster015	NZ_CP011509.1.cluster015	0	1	1	1	1	0	0	1	1		
NZ_CP022163.1.cluster028	NZ_CP022163.1.cluster028	0	1	1	1	1	0	0	1	1		
NC_020126.1.cluster020	NC_020126.1.cluster020	0	1	1	1	1	0	0	1	1		
NC_021658.1.cluster037	NC_021658.1.cluster037	0	1	1	1	1	0	0	1	1		
NZ_CP011125.1.cluster018	NZ_CP011125.1.cluster018	0	1	1	1	1	0	0	1	1		
NZ_FOMX01000171.cluster001	NZ_FOMX01000171.cluster001	0	1	1	1	1	0	0	1	1		
NZ_CP011125.1.cluster011	NZ_CP011125.1.cluster011	0	1	1	1	1	0	0	1	1		
NZ_CP012159.1.cluster026	NZ_CP012159.1.cluster026	0	1	1	1	1	0	0	1	1		
NZ_ABCS01000231.cluster014	NZ_ABCS01000231.cluster014	0	1	1	1	1	0	0	1	1		
NZ_CP012673.1.cluster017	NZ_CP012673.1.cluster017	0	1	1	1	1	0	0	1	1		
NZ_ASRX01000001.cluster021	NZ_ASRX01000001.cluster021	0	1	1	1	1	0	0	1	1		
NZ_CP011125.1.cluster010	NZ_CP011125.1.cluster010	0	1	1	1	1	0	0	1	1		
NZ_FOIB01000040.cluster039	NZ_FOIB01000040.cluster039	0	1	1	1	1	0	0	1	1		
NC_014623.1.cluster013	NC_014623.1.cluster013	0	1	1	1	1	0	0	1	1		
NC_017030.1.cluster030	NC_017030.1.cluster030	0	1	1	1	1	0	0	1	1		
NZ_CP012673.1.cluster027	NZ_CP012673.1.cluster027	0	1	1	1	1	0	0	1	1		
NZ_FOMX01000171.cluster028	NZ_FOMX01000171.cluster028	0	1	1	1	1	0	0	1	1		
NZ_CP012159.1.cluster015	NZ_CP012159.1.cluster015	0	1	1	1	1	0	0	1	1		
NZ_CP012673.1.cluster039	NZ_CP012673.1.cluster039	0	1	1	1	1	0	0	1	1		
NC_014623.1.cluster015	NC_014623.1.cluster015	0	1	1	1	1	0	0	1	1		
NZ_ABCS01000231.cluster007	NZ_ABCS01000231.cluster007	0	1	1	1	1	0	0	1	1		
NC_013440.1.cluster022	NC_013440.1.cluster022	0	1	1	1	1	0	0	1	1		
NZ_CP022163.1.cluster027	NZ_CP022163.1.cluster027	0	1	1	1	1	0	0	1	1		
NZ_FOMX01000171.cluster015	NZ_FOMX01000171.cluster015	0	1	1	1	1	0	0	1	1		
NZ_MPOI01000022.cluster025	NZ_MPOI01000022.cluster025	0	1	1	1	1	0	0	1	1		
NZ_CP022098.1.cluster039	NZ_CP022098.1.cluster039	0	1	1	1	1	0	0	1	1		
NZ_FOMX01000171.cluster027	NZ_FOMX01000171.cluster027	0	1	1	1	1	0	0	1	1		
NZ_CP022098.1.cluster028	NZ_CP022098.1.cluster028	0	1	1	1	1	0	0	1	1		
NZ_JMCB01000001.cluster027	NZ_JMCB01000001.cluster027	0	1	1	1	1	0	0	1	1		
NZ_CP011125.1.cluster008	NZ_CP011125.1.cluster008	0	1	1	1	1	0	0	1	1		
NZ_FOMX01000171.cluster013	NZ_FOMX01000171.cluster013	0	1	1	1	1	0	0	1	1		
NZ_ANAH02000076.cluster023	NZ_ANAH02000076.cluster023	0	1	1	1	1	0	0	1	1		
NZ_MPOI01000022.cluster030	NZ_MPOI01000022.cluster030	0	1	1	1	1	0	0	1	1		
NC_020126.1.cluster010	NC_020126.1.cluster010	0	1	1	1	1	0	0	1	1		
NZ_CP012673.1.cluster024	NZ_CP012673.1.cluster024	0	1	1	1	1	0	0	1	1		
NC_013440.1.cluster021	NC_013440.1.cluster021	0	1	1	1	1	0	0	1	1		
NZ_ABCS01000231.cluster024	NZ_ABCS01000231.cluster024	0	1	1	1	1	0	0	1	1		
NC_013440.1.cluster015	NC_013440.1.cluster015	0	1	1	1	1	0	0	1	1		
NC_017030.1.cluster029	NC_017030.1.cluster029	0	1	1	1	1	0	0	1	1		
NZ_ASRX01000001.cluster022	NZ_ASRX01000001.cluster022	0	1	1	1	1	0	0	1	1		
NC_021658.1.cluster011	NC_021658.1.cluster011	0	1	1	1	1	0	0	1	1		
NZ_MPOI01000022.cluster040	NZ_MPOI01000022.cluster040	0	1	1	1	1	0	0	1	1		
NZ_ASRX01000001.cluster007	NZ_ASRX01000001.cluster007	0	1	1	1	1	0	0	1	1		
NZ_CP011125.1.cluster001	NZ_CP011125.1.cluster001	0	1	1	1	1	0	0	1	1		
NZ_FOIB01000040.cluster046	NZ_FOIB01000040.cluster046	0	1	1	1	1	0	0	1	1		
NZ_CP012109.1.cluster027	NZ_CP012109.1.cluster027	0	1	1	1	1	0	0	1	1		
NZ_CP012109.1.cluster002	NZ_CP012109.1.cluster002	0	1	1	1	1	0	0	1	1		
NC_014623.1.cluster005	NC_014623.1.cluster005	0	1	1	1	1	0	0	1	1		
NZ_MPOI01000022.cluster020	NZ_MPOI01000022.cluster020	0	1	1	1	1	0	0	1	1		
NZ_ASRX01000001.cluster011	NZ_ASRX01000001.cluster011	0	1	1	1	1	0	0	1	1		
NC_013440.1.cluster006	NC_013440.1.cluster006	0	1	1	1	1	0	0	1	1		
NZ_JPMI01000003.cluster045	NZ_JPMI01000003.cluster045	0	1	1	1	1	0	0	1	1		
NZ_CP012109.1.cluster005	NZ_CP012109.1.cluster005	0	1	1	1	1	0	0	1	1		
NZ_FNAJ01000056.cluster003	NZ_FNAJ01000056.cluster003	0	1	1	1	1	0	0	1	1		
NZ_JPMI01000003.cluster023	NZ_JPMI01000003.cluster023	0	1	1	1	1	0	0	1	1		
NZ_CP016908.1.cluster002	NZ_CP016908.1.cluster002	0	1	1	1	1	0	0	1	1		
NZ_CP011125.1.cluster006	NZ_CP011125.1.cluster006	0	1	1	1	1	0	0	1	1		
NZ_JPMI01000003.cluster019	NZ_JPMI01000003.cluster019	0	1	1	1	1	0	0	1	1		
NZ_JMCB01000001.cluster012	NZ_JMCB01000001.cluster012	0	1	1	1	1	0	0	1	1		
NC_010162.1.cluster006	NC_010162.1.cluster006	0	1	1	1	1	0	0	1	1		
NZ_ANAH02000076.cluster035	NZ_ANAH02000076.cluster035	0	1	1	1	1	0	0	1	1		
NC_013440.1.cluster017	NC_013440.1.cluster017	0	1	1	1	1	0	0	1	1		
NC_014623.1.cluster022	NC_014623.1.cluster022	0	1	1	1	1	0	0	1	1		
NZ_MPIN01000030.cluster004	NZ_MPIN01000030.cluster004	0	1	1	1	1	0	0	1	1		
NC_013440.1.cluster012	NC_013440.1.cluster012	0	1	1	1	1	0	0	1	1		
NZ_FOMX01000171.cluster023	NZ_FOMX01000171.cluster023	0	1	1	1	1	0	0	1	1		
NZ_CP012159.1.cluster025	NZ_CP012159.1.cluster025	0	1	1	1	1	0	0	1	1		
NC_010162.1.cluster014	NC_010162.1.cluster014	0	1	1	1	1	0	0	1	1		
NZ_FOAP01000061.cluster001	NZ_FOAP01000061.cluster001	0	1	1	1	1	0	0	1	1		
NZ_CP012109.1.cluster023	NZ_CP012109.1.cluster023	0	1	1	1	1	0	0	1	1		
NZ_CP011125.1.cluster004	NZ_CP011125.1.cluster004	0	1	1	1	1	0	0	1	1		
NC_017030.1.cluster027	NC_017030.1.cluster027	0	1	1	1	1	0	0	1	1		
NZ_CP012159.1.cluster002	NZ_CP012159.1.cluster002	0	1	1	1	1	0	0	1	1		
NC_020126.1.cluster005	NC_020126.1.cluster005	0	1	1	1	1	0	0	1	1		
NZ_JMCB01000001.cluster016	NZ_JMCB01000001.cluster016	0	1	1	1	1	0	0	1	1		
NC_014623.1.cluster003	NC_014623.1.cluster003	0	1	1	1	1	0	0	1	1		
NZ_MPOI01000022.cluster004	NZ_MPOI01000022.cluster004	0	1	1	1	1	0	0	1	1		
NZ_MPIN01000030.cluster029	NZ_MPIN01000030.cluster029	0	1	1	1	1	0	0	1	1		
NZ_JPMI01000003.cluster027	NZ_JPMI01000003.cluster027	0	1	1	1	1	0	0	1	1		
NZ_FOAP01000061.cluster021	NZ_FOAP01000061.cluster021	0	1	1	1	1	0	0	1	1		
NZ_CP012159.1.cluster008	NZ_CP012159.1.cluster008	0	1	1	1	1	0	0	1	1		
NZ_JMCB01000001.cluster021	NZ_JMCB01000001.cluster021	0	1	1	1	1	0	0	1	1		
NZ_CP012673.1.cluster003	NZ_CP012673.1.cluster003	0	1	1	1	1	0	0	1	1		
NZ_FOMX01000171.cluster012	NZ_FOMX01000171.cluster012	0	1	1	1	1	0	0	1	1		
NZ_ABCS01000231.cluster028	NZ_ABCS01000231.cluster028	0	1	1	1	1	0	0	1	1		
NZ_JMCB01000001.cluster028	NZ_JMCB01000001.cluster028	0	1	1	1	1	0	0	1	1		
NZ_JPMI01000003.cluster014	NZ_JPMI01000003.cluster014	0	1	1	1	1	0	0	1	1		
NZ_FOIJ01000047.cluster015	NZ_FOIJ01000047.cluster015	0	1	1	1	1	0	0	1	1		
NC_014623.1.cluster018	NC_014623.1.cluster018	0	1	1	1	1	0	0	1	1		
NZ_CP011509.1.cluster033	NZ_CP011509.1.cluster033	0	1	1	1	1	0	0	1	1		
NC_020126.1.cluster023	NC_020126.1.cluster023	0	1	1	1	1	0	0	1	1		
NZ_CP006003.1.cluster008	NZ_CP006003.1.cluster008	0	1	1	1	1	0	0	1	1		
NZ_FOMX01000171.cluster002	NZ_FOMX01000171.cluster002	0	1	1	1	1	0	0	1	1		
NZ_CP012159.1.cluster024	NZ_CP012159.1.cluster024	0	1	1	1	1	0	0	1	1		
NZ_FOMX01000171.cluster014	NZ_FOMX01000171.cluster014	0	1	1	1	1	0	0	1	1		
NZ_ANAH02000076.cluster019	NZ_CP022098.1.cluster037	0.122359	0.770253718	0.914285719	0.877641022	0.883720934	0.144219533	0.040381994	45	3	nrps - nrps	nrps
NZ_FNAJ01000056.cluster001	NZ_FNAJ01000056.cluster023	0.165173605	0.696935117	1	0.83482641	1	0.103645831	0.180555552	2	2	nrps - nrps	nrps
NZ_CP022163.1.cluster021	NZ_FOAP01000061.cluster014	0.277499288	0.522007287	0.277777791	0.722500682	0.363636374	0.619098485	0.116188571	17	9	nrps - nrps	nrps
NC_020126.1.cluster008	NZ_FOIB01000040.cluster008	0.253108889	0.557846367	0.736842096	0.746891141	0.681818187	0.335990191	0.204761446	14	6	nrps - nrps	nrps
NZ_CP006003.1.cluster030	NZ_FOIB01000040.cluster044	0.081581332	0.843492866	0.895833313	0.918418646	0.857142866	0.108318202	0.027152698	57	7	nrps - nrps	nrps
NZ_CP006003.1.cluster028	NZ_FOIB01000040.cluster042	0.264965147	0.540276229	0.541666687	0.735034883	0.529411793	0.373847395	0.162364528	49	13	nrps - nrps	nrps
NZ_CP011509.1.cluster035	NZ_JPMI01000003.cluster011	0.119117066	0.775954723	0.815789461	0.880882919	0.780487776	0.093180664	0.145053461	32	8	nrps - nrps	nrps
NZ_CP022098.1.cluster037	NZ_MPIN01000030.cluster005	0.146401912	0.728629708	0.894736826	0.853598118	0.725490212	0.17230615	0.042784918	48	3	nrps - nrps	nrps
NZ_ANAH02000076.cluster019	NZ_JMCB01000001.cluster022	0.257287771	0.551621437	0.285714298	0.7427122	0.290322572	0.242242903	0.267317712	8	3	nrps - nrps	nrps
NZ_CP006003.1.cluster007	NZ_FOIB01000040.cluster050	0.058674246	0.886094153	0.75	0.941325724	0.639999986	0.070720047	0.033076923	17	2	nrps - nrps	nrps
NZ_JPMI01000003.cluster015	NZ_MPOI01000022.cluster015	0.25849092	0.549835742	0.702702701	0.74150908	0.5625	0.316475838	0.050711688	43	3	nrps - nrps	nrps
NC_008095.1.cluster004	NZ_FNAJ01000056.cluster019	0.032664094	0.935738742	1	0.96733588	1	0.0272402	0.038087986	44	11	nrps - nrps	nrps
NZ_JPMI01000003.cluster024	NZ_MPOI01000022.cluster009	0.07883241	0.848549724	0.692307711	0.921167612	0.54838711	0.139699385	0.036225524	28	10	nrps - nrps	nrps
NZ_ANAH02000076.cluster019	NZ_MPIN01000030.cluster005	0.09041395	0.827346802	0.971428573	0.909586072	0.888888896	0.097326629	0.063915357	46	3	nrps - nrps	nrps
NC_015711.1.cluster022	NZ_CP022203.1.cluster017	0.045248073	0.911551237	0.875	0.954751909	0.814814806	0.064152621	0.019254316	22	4	nrps - nrps	nrps
NZ_ANAH02000076.cluster019	NZ_FNAJ01000056.cluster005	0.257697284	0.551013291	0.307692319	0.742302716	0.28125	0.231203273	0.275359988	8	3	nrps - nrps	nrps
NZ_CP011509.1.cluster035	NZ_MPOI01000022.cluster043	0.108037338	0.795597374	0.96875	0.891962647	0.914285719	0.09074831	0.125326365	32	8	nrps - nrps	nrps
NZ_CP011509.1.cluster024	NZ_JPMI01000003.cluster040	0.178510025	0.674845755	0.727272749	0.82148999	0.5	0.090653978	0.216162607	24	14	nrps - nrps	nrps
NZ_CP006003.1.cluster020	NZ_FOIB01000040.cluster020	0.021768792	0.9569363	1	0.978231192	1	0.018068898	0.025838673	44	10	nrps - nrps	nrps
NZ_JPMI01000003.cluster011	NZ_MPOI01000022.cluster043	0.142816797	0.734763026	0.837837815	0.857183218	0.846153855	0.198659942	0.078248166	37	8	nrps - nrps	nrps
NC_008095.1.cluster004	NZ_CP022203.1.cluster003	0.148772284	0.724588633	1	0.851227701	0.974358976	0.192577913	0.102975503	46	11	nrps - nrps	nrps
NZ_CP006003.1.cluster009	NZ_FOIB01000040.cluster008	0.024035957	0.952505827	0.947368443	0.975964069	0.954545438	0.015435013	0.030128291	17	6	nrps - nrps	nrps
NZ_CP022203.1.cluster003	NZ_FNAJ01000056.cluster019	0.149515495	0.723323882	1	0.85048449	0.974358976	0.193438604	0.103595875	46	11	nrps - nrps	nrps
NZ_FOAP01000061.cluster014	NZ_FOIJ01000047.cluster013	0.296678454	0.494661212	0.307692319	0.703321576	0.212765962	0.503853917	0.147051737	26	9	nrps - nrps	nrps
NZ_CP006003.1.cluster031	NZ_FOIB01000040.cluster033	0.023372414	0.953801453	1	0.976627588	1	0.005053631	0.066879526	19	2	nrps - nrps	nrps
NZ_MPOI01000022.cluster023	NZ_MPOI01000022.cluster023	0	1	1	1	1	0	0	1	1		
NC_013440.1.cluster013	NC_013440.1.cluster013	0	1	1	1	1	0	0	1	1		
NZ_CP022098.1.cluster008	NZ_CP022098.1.cluster008	0	1	1	1	1	0	0	1	1		
NZ_FOIB01000040.cluster026	NZ_FOIB01000040.cluster026	0	1	1	1	1	0	0	1	1		
NZ_ANAH02000076.cluster018	NZ_ANAH02000076.cluster018	0	1	1	1	1	0	0	1	1		
NZ_CP011125.1.cluster013	NZ_CP011125.1.cluster013	0	1	1	1	1	0	0	1	1		
NZ_CP012673.1.cluster022	NZ_CP012673.1.cluster022	0	1	1	1	1	0	0	1	1		
NC_008095.1.cluster002	NC_008095.1.cluster002	0	1	1	1	1	0	0	1	1		
NZ_JPMI01000003.cluster029	NZ_JPMI01000003.cluster029	0	1	1	1	1	0	0	1	1		
NZ_ABCS01000231.cluster002	NZ_ABCS01000231.cluster002	0	1	1	1	1	0	0	1	1		
NZ_CP022163.1.cluster016	NZ_CP022163.1.cluster016	0	1	1	1	1	0	0	1	1		
NC_014623.1.cluster016	NC_014623.1.cluster016	0	1	1	1	1	0	0	1	1		
NC_017030.1.cluster015	NC_017030.1.cluster015	0	1	1	1	1	0	0	1	1		
NC_017030.1.cluster007	NC_017030.1.cluster007	0	1	1	1	1	0	0	1	1		
NZ_FOIJ01000047.cluster018	NZ_FOIJ01000047.cluster018	0	1	1	1	1	0	0	1	1		
NZ_FOIB01000040.cluster002	NZ_FOIB01000040.cluster002	0	1	1	1	1	0	0	1	1		
NZ_CP022098.1.cluster017	NZ_CP022098.1.cluster017	0	1	1	1	1	0	0	1	1		
NZ_FOIB01000040.cluster001	NZ_FOIB01000040.cluster001	0	1	1	1	1	0	0	1	1		
NZ_MPIN01000030.cluster025	NZ_MPIN01000030.cluster025	0	1	1	1	1	0	0	1	1		
NZ_FOIB01000040.cluster051	NZ_FOIB01000040.cluster051	0	1	1	1	1	0	0	1	1		
NC_021658.1.cluster009	NC_021658.1.cluster009	0	1	1	1	1	0	0	1	1		
NC_013440.1.cluster003	NC_013440.1.cluster003	0	1	1	1	1	0	0	1	1		
NC_020126.1.cluster009	NC_020126.1.cluster009	0	1	1	1	1	0	0	1	1		
NZ_JMCB01000001.cluster003	NZ_JMCB01000001.cluster003	0	1	1	1	1	0	0	1	1		
NC_014623.1.cluster034	NC_014623.1.cluster034	0	1	1	1	1	0	0	1	1		
NC_021658.1.cluster032	NC_021658.1.cluster032	0	1	1	1	1	0	0	1	1		
NZ_FOIB01000040.cluster015	NZ_FOIB01000040.cluster015	0	1	1	1	1	0	0	1	1		
NZ_CP011125.1.cluster009	NZ_CP011125.1.cluster009	0	1	1	1	1	0	0	1	1		
NC_010162.1.cluster016	NC_010162.1.cluster016	0	1	1	1	1	0	0	1	1		
NZ_FOIB01000040.cluster004	NZ_FOIB01000040.cluster004	0	1	1	1	1	0	0	1	1		
NZ_JPMI01000003.cluster043	NZ_JPMI01000003.cluster043	0	1	1	1	1	0	0	1	1		
NZ_CP022098.1.cluster029	NZ_CP022098.1.cluster029	0	1	1	1	1	0	0	1	1		
NC_010162.1.cluster012	NC_010162.1.cluster012	0	1	1	1	1	0	0	1	1		
NC_013440.1.cluster007	NC_013440.1.cluster007	0	1	1	1	1	0	0	1	1		
NZ_FOAP01000061.cluster019	NZ_FOAP01000061.cluster019	0	1	1	1	1	0	0	1	1		
NZ_MPIN01000030.cluster028	NZ_MPIN01000030.cluster028	0	1	1	1	1	0	0	1	1		
NZ_FOIB01000040.cluster041	NZ_FOIB01000040.cluster041	0	1	1	1	1	0	0	1	1		
NZ_ASRX01000001.cluster010	NZ_ASRX01000001.cluster010	0	1	1	1	1	0	0	1	1		
NZ_FOIB01000040.cluster003	NZ_FOIB01000040.cluster003	0	1	1	1	1	0	0	1	1		
NZ_FOIB01000040.cluster028	NZ_FOIB01000040.cluster028	0	1	1	1	1	0	0	1	1		
NZ_CP012673.1.cluster033	NZ_CP012673.1.cluster033	0	1	1	1	1	0	0	1	1		
NZ_MPIN01000030.cluster001	NZ_MPIN01000030.cluster001	0	1	1	1	1	0	0	1	1		
NZ_FOIJ01000047.cluster004	NZ_FOIJ01000047.cluster004	0	1	1	1	1	0	0	1	1		
NZ_MPIN01000030.cluster034	NZ_MPIN01000030.cluster034	0	1	1	1	1	0	0	1	1		
NZ_FOIB01000040.cluster052	NZ_FOIB01000040.cluster052	0	1	1	1	1	0	0	1	1		
NZ_MPIN01000030.cluster037	NZ_MPIN01000030.cluster037	0	1	1	1	1	0	0	1	1		
NZ_CP022163.1.cluster002	NZ_CP022163.1.cluster002	0	1	1	1	1	0	0	1	1		
NC_014623.1.cluster017	NC_014623.1.cluster017	0	1	1	1	1	0	0	1	1		
NZ_ASRX01000001.cluster015	NZ_ASRX01000001.cluster015	0	1	1	1	1	0	0	1	1		
NZ_FNAJ01000056.cluster025	NZ_FNAJ01000056.cluster025	0	1	1	1	1	0	0	1	1		
NZ_MPIN01000030.cluster011	NZ_MPIN01000030.cluster011	0	1	1	1	1	0	0	1	1		
NZ_CP012159.1.cluster007	NZ_CP012159.1.cluster007	0	1	1	1	1	0	0	1	1		
NC_021658.1.cluster019	NC_021658.1.cluster019	0	1	1	1	1	0	0	1	1		
NZ_FOIB01000040.cluster012	NZ_FOIB01000040.cluster012	0	1	1	1	1	0	0	1	1		
NZ_FNAJ01000056.cluster027	NZ_FNAJ01000056.cluster027	0	1	1	1	1	0	0	1	1		
NZ_FOIB01000040.cluster005	NZ_FOIB01000040.cluster005	0	1	1	1	1	0	0	1	1		
NZ_CP022098.1.cluster021	NZ_CP022098.1.cluster021	0	1	1	1	1	0	0	1	1		
NZ_FOIB01000040.cluster035	NZ_FOIB01000040.cluster035	0	1	1	1	1	0	0	1	1		
NZ_CP012109.1.cluster024	NZ_CP012109.1.cluster024	0	1	1	1	1	0	0	1	1		
NC_020126.1.cluster024	NC_020126.1.cluster024	0	1	1	1	1	0	0	1	1		
NZ_MPIN01000030.cluster019	NZ_MPIN01000030.cluster019	0	1	1	1	1	0	0	1	1		
NZ_FOIB01000040.cluster054	NZ_FOIB01000040.cluster054	0	1	1	1	1	0	0	1	1		
NZ_MPOI01000022.cluster002	NZ_MPOI01000022.cluster002	0	1	1	1	1	0	0	1	1		
NZ_ANAH02000076.cluster004	NZ_ANAH02000076.cluster004	0	1	1	1	1	0	0	1	1		
NC_020126.1.cluster004	NC_020126.1.cluster004	0	1	1	1	1	0	0	1	1		
NZ_JPMI01000003.cluster022	NZ_JPMI01000003.cluster022	0	1	1	1	1	0	0	1	1		
NZ_CP011125.1.cluster015	NZ_CP011125.1.cluster015	0	1	1	1	1	0	0	1	1		
NC_017030.1.cluster019	NC_017030.1.cluster019	0	1	1	1	1	0	0	1	1		
NZ_FNAJ01000056.cluster026	NZ_FNAJ01000056.cluster026	0	1	1	1	1	0	0	1	1		
NZ_FOIB01000040.cluster007	NZ_FOIB01000040.cluster007	0	1	1	1	1	0	0	1	1		
NZ_ASRX01000001.cluster012	NZ_ASRX01000001.cluster012	0	1	1	1	1	0	0	1	1		
NZ_CP012673.1.cluster016	NZ_CP012673.1.cluster016	0	1	1	1	1	0	0	1	1		
NC_015711.1.cluster017	NC_015711.1.cluster017	0	1	1	1	1	0	0	1	1		
NZ_CP011509.1.cluster005	NZ_CP011509.1.cluster005	0	1	1	1	1	0	0	1	1		
NC_021658.1.cluster014	NC_021658.1.cluster014	0	1	1	1	1	0	0	1	1		
NZ_CP006003.1.cluster005	NZ_CP006003.1.cluster005	0	1	1	1	1	0	0	1	1		
NZ_CP022163.1.cluster026	NZ_CP022163.1.cluster026	0	1	1	1	1	0	0	1	1		
NZ_ASRX01000001.cluster020	NZ_ASRX01000001.cluster020	0	1	1	1	1	0	0	1	1		
NZ_JPMI01000003.cluster046	NZ_JPMI01000003.cluster046	0	1	1	1	1	0	0	1	1		
NZ_FOIJ01000047.cluster027	NZ_FOIJ01000047.cluster027	0	1	1	1	1	0	0	1	1		
NZ_CP022163.1.cluster032	NZ_CP022163.1.cluster032	0	1	1	1	1	0	0	1	1		
NZ_ASRX01000001.cluster030	NZ_ASRX01000001.cluster030	0	1	1	1	1	0	0	1	1		
NC_015711.1.cluster015	NC_015711.1.cluster015	0	1	1	1	1	0	0	1	1		
NC_014623.1.cluster028	NC_014623.1.cluster028	0	1	1	1	1	0	0	1	1		
NZ_JPMI01000003.cluster005	NZ_JPMI01000003.cluster005	0	1	1	1	1	0	0	1	1		
NZ_CP006003.1.cluster013	NZ_CP006003.1.cluster013	0	1	1	1	1	0	0	1	1		
NC_021658.1.cluster002	NC_021658.1.cluster002	0	1	1	1	1	0	0	1	1		
NZ_CP011509.1.cluster014	NZ_CP011509.1.cluster014	0	1	1	1	1	0	0	1	1		
